# Supplementary material for: Highly accurate prediction of flammability limits of chemical compounds using novel integrated hybrid models
Source: PLoS One. 2019 Nov 14;14(11):e0224807. doi: 10.1371/journal.pone.0224807 (PMC6855467; doi:10.1371/journal.pone.0224807)
Supplement: S1 Table — (XLS) [file pone.0224807.s001.xls]

## Sheet: Main
Dataset for LFL
						1	2	3	4	5	6	7	8	9	10	11	12	13	14	15	16	17	18	19	20	21	22	23	24	25	26	27	28	29	30	31	32	33	34	35	36	37	38	39	40	41	42	43	44
No.	CASN	FORMULA	NAME	LFL (%vol)		LFL001	LFL002	LFL003	LFL004	LFL005	LFL006	LFL007	LFL008	LFL009	LFL010	LFL011	LFL012	LFL013	LFL014	LFL015	LFL016	LFL017	LFL018	LFL019	LFL020	LFL021	LFL022	LFL023	LFL024	LFL025	LFL026	LFL027	LFL028	LFL029	LFL030	LFL031	LFL032	LFL033	LFL034	LFL035	LFL036	LFL037	LFL038	LFL039	LFL040	LFL041	LFL042	LFL043	LFL044
				DIPPR 801	Proposed model
1	106-97-8	C4H10	BUTANE	1.5	1.5455	2	2	0	0	0	0	0	0	0	0	0	0	0	0	0	0	0	0	0	0	0	0	0	0	0	0	0	0	0	0	0	0	0	0	0	0	0	0	0	0	0	0	0	0
2	109-66-0	C5H12	PENTANE	1.3	1.2929	2	3	0	0	0	0	0	0	0	0	0	0	0	0	0	0	0	0	0	0	0	0	0	0	0	0	0	0	0	0	0	0	0	0	0	0	0	0	0	0	0	0	0	0
3	78-78-4	C5H12	BUTANE, 2-METHYL-	1.3	1.3449	3	1	1	0	0	0	0	0	0	0	0	0	0	0	0	0	0	0	0	0	0	0	0	0	0	0	0	0	0	0	0	0	0	0	0	0	0	0	0	0	0	0	0	0
4	463-82-1	C5H12	PROPANE, 2,2-DIMETHYL-	1.3	1.3339	4	0	0	1	0	0	0	0	0	0	0	0	0	0	0	0	0	0	0	0	0	0	0	0	0	0	0	0	0	0	0	0	0	0	0	0	0	0	0	0	0	0	0	0
5	110-54-3	C6H14	HEXANE	1.05	1.1034	2	4	0	0	0	0	0	0	0	0	0	0	0	0	0	0	0	0	0	0	0	0	0	0	0	0	0	0	0	0	0	0	0	0	0	0	0	0	0	0	0	0	0	0
6	107-83-5	C6H14	PENTANE, 2-METHYL-	1.2	1.1483	3	2	1	0	0	0	0	0	0	0	0	0	0	0	0	0	0	0	0	0	0	0	0	0	0	0	0	0	0	0	0	0	0	0	0	0	0	0	0	0	0	0	0	0
7	96-14-0	C6H14	PENTANE, 3-METHYL-	1.2	1.1483	3	2	1	0	0	0	0	0	0	0	0	0	0	0	0	0	0	0	0	0	0	0	0	0	0	0	0	0	0	0	0	0	0	0	0	0	0	0	0	0	0	0	0	0
8	75-83-2	C6H14	BUTANE, 2,2-DIMETHYL-	1.2	1.1395	4	1	0	1	0	0	0	0	0	0	0	0	0	0	0	0	0	0	0	0	0	0	0	0	0	0	0	0	0	0	0	0	0	0	0	0	0	0	0	0	0	0	0	0
9	79-29-8	C6H14	BUTANE, 2,3-DIMETHYL-	1.2	1.1756	4	0	2	0	0	0	0	0	0	0	0	0	0	0	0	0	0	0	0	0	0	0	0	0	0	0	0	0	0	0	0	0	0	0	0	0	0	0	0	0	0	0	0	0
10	142-82-5	C7H16	HEPTANE	1	0.9612	2	5	0	0	0	0	0	0	0	0	0	0	0	0	0	0	0	0	0	0	0	0	0	0	0	0	0	0	0	0	0	0	0	0	0	0	0	0	0	0	0	0	0	0
11	591-76-4	C7H16	HEXANE, 2-METHYL-	1	1.0002	3	3	1	0	0	0	0	0	0	0	0	0	0	0	0	0	0	0	0	0	0	0	0	0	0	0	0	0	0	0	0	0	0	0	0	0	0	0	0	0	0	0	0	0
12	589-34-4	C7H16	HEXANE, 3-METHYL-	1	1.0002	3	3	1	0	0	0	0	0	0	0	0	0	0	0	0	0	0	0	0	0	0	0	0	0	0	0	0	0	0	0	0	0	0	0	0	0	0	0	0	0	0	0	0	0
13	617-78-7	C7H16	PENTANE, 3-ETHYL-	1	1.0002	3	3	1	0	0	0	0	0	0	0	0	0	0	0	0	0	0	0	0	0	0	0	0	0	0	0	0	0	0	0	0	0	0	0	0	0	0	0	0	0	0	0	0	0
14	590-35-2	C7H16	PENTANE, 2,2-DIMETHYL-	1	0.9928	4	2	0	1	0	0	0	0	0	0	0	0	0	0	0	0	0	0	0	0	0	0	0	0	0	0	0	0	0	0	0	0	0	0	0	0	0	0	0	0	0	0	0	0
15	565-59-3	C7H16	PENTANE, 2,3-DIMETHYL-	1.1	1.0232	4	1	2	0	0	0	0	0	0	0	0	0	0	0	0	0	0	0	0	0	0	0	0	0	0	0	0	0	0	0	0	0	0	0	0	0	0	0	0	0	0	0	0	0
16	108-08-7	C7H16	PENTANE, 2,4-DIMETHYL-	1	1.0232	4	1	2	0	0	0	0	0	0	0	0	0	0	0	0	0	0	0	0	0	0	0	0	0	0	0	0	0	0	0	0	0	0	0	0	0	0	0	0	0	0	0	0	0
17	562-49-2	C7H16	PENTANE, 3,3-DIMETHYL-	1	0.9928	4	2	0	1	0	0	0	0	0	0	0	0	0	0	0	0	0	0	0	0	0	0	0	0	0	0	0	0	0	0	0	0	0	0	0	0	0	0	0	0	0	0	0	0
18	464-06-2	C7H16	BUTANE, 2,2,3-TRIMETHYL-	1	1.0146	5	0	1	1	0	0	0	0	0	0	0	0	0	0	0	0	0	0	0	0	0	0	0	0	0	0	0	0	0	0	0	0	0	0	0	0	0	0	0	0	0	0	0	0
19	111-65-9	C8H18	OCTANE	0.8	0.853	2	6	0	0	0	0	0	0	0	0	0	0	0	0	0	0	0	0	0	0	0	0	0	0	0	0	0	0	0	0	0	0	0	0	0	0	0	0	0	0	0	0	0	0
20	592-27-8	C8H18	HEPTANE, 2-METHYL-	0.9	0.8874	3	4	1	0	0	0	0	0	0	0	0	0	0	0	0	0	0	0	0	0	0	0	0	0	0	0	0	0	0	0	0	0	0	0	0	0	0	0	0	0	0	0	0	0
21	589-81-1	C8H18	HEPTANE, 3-METHYL-	0.9	0.8874	3	4	1	0	0	0	0	0	0	0	0	0	0	0	0	0	0	0	0	0	0	0	0	0	0	0	0	0	0	0	0	0	0	0	0	0	0	0	0	0	0	0	0	0
22	589-53-7	C8H18	HEPTANE, 4-METHYL-	0.9	0.8874	3	4	1	0	0	0	0	0	0	0	0	0	0	0	0	0	0	0	0	0	0	0	0	0	0	0	0	0	0	0	0	0	0	0	0	0	0	0	0	0	0	0	0	0
23	619-99-8	C8H18	HEXANE, 3-ETHYL-	0.9	0.8874	3	4	1	0	0	0	0	0	0	0	0	0	0	0	0	0	0	0	0	0	0	0	0	0	0	0	0	0	0	0	0	0	0	0	0	0	0	0	0	0	0	0	0	0
24	590-73-8	C8H18	HEXANE, 2,2-DIMETHYL-	0.9	0.8808	4	3	0	1	0	0	0	0	0	0	0	0	0	0	0	0	0	0	0	0	0	0	0	0	0	0	0	0	0	0	0	0	0	0	0	0	0	0	0	0	0	0	0	0
25	584-94-1	C8H18	HEXANE, 2,3-DIMETHYL-	0.9	0.907	4	2	2	0	0	0	0	0	0	0	0	0	0	0	0	0	0	0	0	0	0	0	0	0	0	0	0	0	0	0	0	0	0	0	0	0	0	0	0	0	0	0	0	0
26	589-43-5	C8H18	HEXANE, 2,4-DIMETHYL-	0.9	0.907	4	2	2	0	0	0	0	0	0	0	0	0	0	0	0	0	0	0	0	0	0	0	0	0	0	0	0	0	0	0	0	0	0	0	0	0	0	0	0	0	0	0	0	0
27	592-13-2	C8H18	HEXANE, 2,5-DIMETHYL-	0.9	0.907	4	2	2	0	0	0	0	0	0	0	0	0	0	0	0	0	0	0	0	0	0	0	0	0	0	0	0	0	0	0	0	0	0	0	0	0	0	0	0	0	0	0	0	0
28	563-16-6	C8H18	HEXANE, 3,3-DIMETHYL-	0.9	0.8808	4	3	0	1	0	0	0	0	0	0	0	0	0	0	0	0	0	0	0	0	0	0	0	0	0	0	0	0	0	0	0	0	0	0	0	0	0	0	0	0	0	0	0	0
29	583-48-2	C8H18	HEXANE, 3,4-DIMETHYL-	0.9	0.907	4	2	2	0	0	0	0	0	0	0	0	0	0	0	0	0	0	0	0	0	0	0	0	0	0	0	0	0	0	0	0	0	0	0	0	0	0	0	0	0	0	0	0	0
30	609-26-7	C8H18	PENTANE, 3-ETHYL-2-METHYL-	0.9	0.907	4	2	2	0	0	0	0	0	0	0	0	0	0	0	0	0	0	0	0	0	0	0	0	0	0	0	0	0	0	0	0	0	0	0	0	0	0	0	0	0	0	0	0	0
31	1067-08-9	C8H18	PENTANE, 3-ETHYL-3-METHYL-	0.9	0.8808	4	3	0	1	0	0	0	0	0	0	0	0	0	0	0	0	0	0	0	0	0	0	0	0	0	0	0	0	0	0	0	0	0	0	0	0	0	0	0	0	0	0	0	0
32	564-02-3	C8H18	PENTANE, 2,2,3,TRIMETHYL-	1	0.8994	5	1	1	1	0	0	0	0	0	0	0	0	0	0	0	0	0	0	0	0	0	0	0	0	0	0	0	0	0	0	0	0	0	0	0	0	0	0	0	0	0	0	0	0
33	540-84-1	C8H18	PENTANE, 2,2,4-TRIMETHYL-	0.95	0.8994	5	1	1	1	0	0	0	0	0	0	0	0	0	0	0	0	0	0	0	0	0	0	0	0	0	0	0	0	0	0	0	0	0	0	0	0	0	0	0	0	0	0	0	0
34	560-21-4	C8H18	PENTANE, 2,3,3-TRIMETHYL-	1	0.8994	5	1	1	1	0	0	0	0	0	0	0	0	0	0	0	0	0	0	0	0	0	0	0	0	0	0	0	0	0	0	0	0	0	0	0	0	0	0	0	0	0	0	0	0
35	565-75-3	C8H18	PENTANE, 2,3,4-TRIMETHYL-	1	0.9125	5	0	3	0	0	0	0	0	0	0	0	0	0	0	0	0	0	0	0	0	0	0	0	0	0	0	0	0	0	0	0	0	0	0	0	0	0	0	0	0	0	0	0	0
36	594-82-1	C8H18	BUTANE, 2,2,3,3-TETRAMETHYL-	0.9	0.9008	6	0	0	2	0	0	0	0	0	0	0	0	0	0	0	0	0	0	0	0	0	0	0	0	0	0	0	0	0	0	0	0	0	0	0	0	0	0	0	0	0	0	0	0
37	111-84-2	C9H20	NONANE	0.7	0.7689	2	7	0	0	0	0	0	0	0	0	0	0	0	0	0	0	0	0	0	0	0	0	0	0	0	0	0	0	0	0	0	0	0	0	0	0	0	0	0	0	0	0	0	0
38	3522-94-9	C9H20	HEXANE, 2,2,5-TRIMETHYL-	0.8	0.8098	5	2	1	1	0	0	0	0	0	0	0	0	0	0	0	0	0	0	0	0	0	0	0	0	0	0	0	0	0	0	0	0	0	0	0	0	0	0	0	0	0	0	0	0
39	7154-80-5	C10H22	HEPTANE, 3,3,5-TRIMETHYL-	0.7	0.7383	5	3	1	1	0	0	0	0	0	0	0	0	0	0	0	0	0	0	0	0	0	0	0	0	0	0	0	0	0	0	0	0	0	0	0	0	0	0	0	0	0	0	0	0
40	16747-30-1	C9H20	HEXANE,2,4,4-TRIMETHYL-	0.8	0.8098	5	2	1	1	0	0	0	0	0	0	0	0	0	0	0	0	0	0	0	0	0	0	0	0	0	0	0	0	0	0	0	0	0	0	0	0	0	0	0	0	0	0	0	0
41	7154-79-2	C9H20	PENTANE, 2,2,3,3,-TETRAMETHYL-	0.8	0.8108	6	1	0	2	0	0	0	0	0	0	0	0	0	0	0	0	0	0	0	0	0	0	0	0	0	0	0	0	0	0	0	0	0	0	0	0	0	0	0	0	0	0	0	0
42	1186-53-4	C9H20	PENTANE, 2,2,3,4-TETRAMETHYL-	0.85	0.813	6	0	2	1	0	0	0	0	0	0	0	0	0	0	0	0	0	0	0	0	0	0	0	0	0	0	0	0	0	0	0	0	0	0	0	0	0	0	0	0	0	0	0	0
43	1070-87-7	C9H20	PENTANE, 2,2,4,4-TETRAMETHYL-	0.85	0.8108	6	1	0	2	0	0	0	0	0	0	0	0	0	0	0	0	0	0	0	0	0	0	0	0	0	0	0	0	0	0	0	0	0	0	0	0	0	0	0	0	0	0	0	0
44	16747-38-9	C9H20	PENTANE, 2,3,3,4-TETRAMETHYL-	0.8	0.813	6	0	2	1	0	0	0	0	0	0	0	0	0	0	0	0	0	0	0	0	0	0	0	0	0	0	0	0	0	0	0	0	0	0	0	0	0	0	0	0	0	0	0	0
45	111-01-3	C30H62	TETRACOSANE, 2,6,10,15,19,23-HEXAMETHYL-	0.2	0.2842	8	16	6	0	0	0	0	0	0	0	0	0	0	0	0	0	0	0	0	0	0	0	0	0	0	0	0	0	0	0	0	0	0	0	0	0	0	0	0	0	0	0	0	0
46	124-18-5	C10H22	DECANE	0.7	0.7019	2	8	0	0	0	0	0	0	0	0	0	0	0	0	0	0	0	0	0	0	0	0	0	0	0	0	0	0	0	0	0	0	0	0	0	0	0	0	0	0	0	0	0	0
47	13475-81-5	C10H22	HEXANE, 2,2,3,3-TETRAMETHYL-	0.7	0.7388	6	2	0	2	0	0	0	0	0	0	0	0	0	0	0	0	0	0	0	0	0	0	0	0	0	0	0	0	0	0	0	0	0	0	0	0	0	0	0	0	0	0	0	0
48	1071-81-4	C10H22	HEXANE, 2,2,5,5-TETRAMETHYL-	0.7	0.7388	6	2	0	2	0	0	0	0	0	0	0	0	0	0	0	0	0	0	0	0	0	0	0	0	0	0	0	0	0	0	0	0	0	0	0	0	0	0	0	0	0	0	0	0
49	1120-21-4	C11H24	UNDECANE	0.7	0.6471	2	9	0	0	0	0	0	0	0	0	0	0	0	0	0	0	0	0	0	0	0	0	0	0	0	0	0	0	0	0	0	0	0	0	0	0	0	0	0	0	0	0	0	0
50	112-40-3	C12H26	DODECANE	0.6	0.601	2	10	0	0	0	0	0	0	0	0	0	0	0	0	0	0	0	0	0	0	0	0	0	0	0	0	0	0	0	0	0	0	0	0	0	0	0	0	0	0	0	0	0	0
51	629-50-5	C13H28	TRIDECANE	0.6	0.5613	2	11	0	0	0	0	0	0	0	0	0	0	0	0	0	0	0	0	0	0	0	0	0	0	0	0	0	0	0	0	0	0	0	0	0	0	0	0	0	0	0	0	0	0
52	629-59-4	C14H30	TETRADECANE	0.5	0.5262	2	12	0	0	0	0	0	0	0	0	0	0	0	0	0	0	0	0	0	0	0	0	0	0	0	0	0	0	0	0	0	0	0	0	0	0	0	0	0	0	0	0	0	0
53	629-62-9	C15H32	PENTADECANE	0.5	0.4948	2	13	0	0	0	0	0	0	0	0	0	0	0	0	0	0	0	0	0	0	0	0	0	0	0	0	0	0	0	0	0	0	0	0	0	0	0	0	0	0	0	0	0	0
54	544-76-3	C16H34	HEXADECANE	0.5	0.4661	2	14	0	0	0	0	0	0	0	0	0	0	0	0	0	0	0	0	0	0	0	0	0	0	0	0	0	0	0	0	0	0	0	0	0	0	0	0	0	0	0	0	0	0
55	629-78-7	C17H36	HEPTADECANE	0.5	0.4397	2	15	0	0	0	0	0	0	0	0	0	0	0	0	0	0	0	0	0	0	0	0	0	0	0	0	0	0	0	0	0	0	0	0	0	0	0	0	0	0	0	0	0	0
56	593-45-3	C18H38	OCTADECANE	0.4	0.4151	2	16	0	0	0	0	0	0	0	0	0	0	0	0	0	0	0	0	0	0	0	0	0	0	0	0	0	0	0	0	0	0	0	0	0	0	0	0	0	0	0	0	0	0
57	629-92-5	C19H40	NONADECANE	0.4	0.3922	2	17	0	0	0	0	0	0	0	0	0	0	0	0	0	0	0	0	0	0	0	0	0	0	0	0	0	0	0	0	0	0	0	0	0	0	0	0	0	0	0	0	0	0
58	15869-87-1	C10H22	OCTANE, 2,2-DIMETHYL-	0.7	0.7238	4	5	0	1	0	0	0	0	0	0	0	0	0	0	0	0	0	0	0	0	0	0	0	0	0	0	0	0	0	0	0	0	0	0	0	0	0	0	0	0	0	0	0	0
59	112-95-8	C20H42	EICOSANE	0.4	0.3707	2	18	0	0	0	0	0	0	0	0	0	0	0	0	0	0	0	0	0	0	0	0	0	0	0	0	0	0	0	0	0	0	0	0	0	0	0	0	0	0	0	0	0	0
60	629-94-7	C21H44	HENEICOSANE	0.4	0.3506	2	19	0	0	0	0	0	0	0	0	0	0	0	0	0	0	0	0	0	0	0	0	0	0	0	0	0	0	0	0	0	0	0	0	0	0	0	0	0	0	0	0	0	0
61	629-97-0	C22H46	DOCOSANE	0.4	0.3318	2	20	0	0	0	0	0	0	0	0	0	0	0	0	0	0	0	0	0	0	0	0	0	0	0	0	0	0	0	0	0	0	0	0	0	0	0	0	0	0	0	0	0	0
62	638-67-5	C23H48	TRICOSANE	0.4	0.3142	2	21	0	0	0	0	0	0	0	0	0	0	0	0	0	0	0	0	0	0	0	0	0	0	0	0	0	0	0	0	0	0	0	0	0	0	0	0	0	0	0	0	0	0
63	646-31-1	C24H50	TETRACOSANE	0.3	0.2978	2	22	0	0	0	0	0	0	0	0	0	0	0	0	0	0	0	0	0	0	0	0	0	0	0	0	0	0	0	0	0	0	0	0	0	0	0	0	0	0	0	0	0	0
64	629-99-2	C25H52	PENTACOSANE	0.3	0.2826	2	23	0	0	0	0	0	0	0	0	0	0	0	0	0	0	0	0	0	0	0	0	0	0	0	0	0	0	0	0	0	0	0	0	0	0	0	0	0	0	0	0	0	0
65	630-01-3	C26H54	HEXACOSANE	0.3	0.2684	2	24	0	0	0	0	0	0	0	0	0	0	0	0	0	0	0	0	0	0	0	0	0	0	0	0	0	0	0	0	0	0	0	0	0	0	0	0	0	0	0	0	0	0
66	593-49-7	C27H56	HEPTACOSANE	0.3	0.2554	2	25	0	0	0	0	0	0	0	0	0	0	0	0	0	0	0	0	0	0	0	0	0	0	0	0	0	0	0	0	0	0	0	0	0	0	0	0	0	0	0	0	0	0
67	630-02-4	C28H58	OCTACOSANE	0.3	0.2433	2	26	0	0	0	0	0	0	0	0	0	0	0	0	0	0	0	0	0	0	0	0	0	0	0	0	0	0	0	0	0	0	0	0	0	0	0	0	0	0	0	0	0	0
68	630-03-5	C29H60	NONACOSANE	0.3	0.2322	2	27	0	0	0	0	0	0	0	0	0	0	0	0	0	0	0	0	0	0	0	0	0	0	0	0	0	0	0	0	0	0	0	0	0	0	0	0	0	0	0	0	0	0
69	5911-04-06	C10H22	NONANE, 3-METHYL-	0.7	0.7298	3	6	1	0	0	0	0	0	0	0	0	0	0	0	0	0	0	0	0	0	0	0	0	0	0	0	0	0	0	0	0	0	0	0	0	0	0	0	0	0	0	0	0	0
70	871-83-0	C10H22	NONANE, 2-METHYL-	0.7	0.7298	3	6	1	0	0	0	0	0	0	0	0	0	0	0	0	0	0	0	0	0	0	0	0	0	0	0	0	0	0	0	0	0	0	0	0	0	0	0	0	0	0	0	0	0
71	17301-94-9	C10H22	NONANE, 4-METHYL-	0.7	0.7298	3	6	1	0	0	0	0	0	0	0	0	0	0	0	0	0	0	0	0	0	0	0	0	0	0	0	0	0	0	0	0	0	0	0	0	0	0	0	0	0	0	0	0	0
72	15869-85-9	C10H22	NONANE, 5-METHYL	0.7	0.7298	3	6	1	0	0	0	0	0	0	0	0	0	0	0	0	0	0	0	0	0	0	0	0	0	0	0	0	0	0	0	0	0	0	0	0	0	0	0	0	0	0	0	0	0
73	4390-04-09	C16H34	NONANE, 2,2,4,4,6,8,8-HEPTAMETHYL-	0.5	0.4879	9	3	1	3	0	0	0	0	0	0	0	0	0	0	0	0	0	0	0	0	0	0	0	0	0	0	0	0	0	0	0	0	0	0	0	0	0	0	0	0	0	0	0	0
74	3221-61-2	C9H20	OCTANE, 2-METHYL-	0.798	0.7996	3	5	1	0	0	0	0	0	0	0	0	0	0	0	0	0	0	0	0	0	0	0	0	0	0	0	0	0	0	0	0	0	0	0	0	0	0	0	0	0	0	0	0	0
75	2216-33-3	C9H20	OCTANE, 3-METHYL-	0.85	0.7996	3	5	1	0	0	0	0	0	0	0	0	0	0	0	0	0	0	0	0	0	0	0	0	0	0	0	0	0	0	0	0	0	0	0	0	0	0	0	0	0	0	0	0	0
76	2216-34-4	C9H20	OCTANE, 4-METHYL-	0.85	0.7996	3	5	1	0	0	0	0	0	0	0	0	0	0	0	0	0	0	0	0	0	0	0	0	0	0	0	0	0	0	0	0	0	0	0	0	0	0	0	0	0	0	0	0	0
77	15869-80-4	C9H20	3-ETHYLHEPTANE	0.8	0.7996	3	5	1	0	0	0	0	0	0	0	0	0	0	0	0	0	0	0	0	0	0	0	0	0	0	0	0	0	0	0	0	0	0	0	0	0	0	0	0	0	0	0	0	0
78	1071-26-7	C9H20	HEPTANE, 2,2-DIMETHYL-	0.8	0.7935	4	4	0	1	0	0	0	0	0	0	0	0	0	0	0	0	0	0	0	0	0	0	0	0	0	0	0	0	0	0	0	0	0	0	0	0	0	0	0	0	0	0	0	0
79	1002-43-3	C12H26	UNDECANE, 3-METHYL-	0.6	0.6247	3	8	1	0	0	0	0	0	0	0	0	0	0	0	0	0	0	0	0	0	0	0	0	0	0	0	0	0	0	0	0	0	0	0	0	0	0	0	0	0	0	0	0	0
80	287-92-3	C5H10	CYCLOPENTANE	1.4	1.354	0	5	0	0	5	0	0	0	0	0	0	0	0	0	0	0	0	0	0	0	0	0	0	0	0	0	0	0	0	0	0	0	0	0	0	0	0	0	0	0	0	0	0	0
81	96-37-7	C6H12	CYCLOPENTANE, METHYL-	1.2	1.128	1	4	1	0	4	1	0	0	0	0	0	0	0	0	0	0	0	0	0	0	0	0	0	0	0	0	0	0	0	0	0	0	0	0	0	0	0	0	0	0	0	0	0	0
82	1640-89-7	C7H14	CYCLOPENTANE, ETHYL-	1.1	1.006	1	5	1	0	4	1	0	0	0	0	0	0	0	0	0	0	0	0	0	0	0	0	0	0	0	0	0	0	0	0	0	0	0	0	0	0	0	0	0	0	0	0	0	0
83	1638-26-2	C7H14	CYCLOPENTANE, 1,1-DIMETHYL-	1.1	0.9931	2	4	0	1	4	0	1	0	0	0	0	0	0	0	0	0	0	0	0	0	0	0	0	0	0	0	0	0	0	0	0	0	0	0	0	0	0	0	0	0	0	0	0	0
84	2040-96-2	C8H16	CYCLOPENTANE, PROPYL-	0.95	0.9112	1	6	1	0	4	1	0	0	0	0	0	0	0	0	0	0	0	0	0	0	0	0	0	0	0	0	0	0	0	0	0	0	0	0	0	0	0	0	0	0	0	0	0	0
85	3875-51-2	C8H16	CYCLOPENTANE,(1-METHYLETHYL)-	0.9	0.9183	2	4	2	0	4	1	0	0	0	0	0	0	0	0	0	0	0	0	0	0	0	0	0	0	0	0	0	0	0	0	0	0	0	0	0	0	0	0	0	0	0	0	0	0
86	16747-50-5	C8H16	CYCLOPENTANE, 1-ETHYL-1-METHYL-	0.9	0.8919	2	5	0	1	4	0	1	0	0	0	0	0	0	0	0	0	0	0	0	0	0	0	0	0	0	0	0	0	0	0	0	0	0	0	0	0	0	0	0	0	0	0	0	0
87	2040-95-1	C9H18	CYCLOPENTANE, 1-BUTYL-	0.8	0.8359	1	7	1	0	4	1	0	0	0	0	0	0	0	0	0	0	0	0	0	0	0	0	0	0	0	0	0	0	0	0	0	0	0	0	0	0	0	0	0	0	0	0	0	0
88	1678-91-7	C8H16	CYCLOHEXANE, ETHYL-	0.9	0.9081	1	6	1	0	5	1	0	0	0	0	0	0	0	0	0	0	0	0	0	0	0	0	0	0	0	0	0	0	0	0	0	0	0	0	0	0	0	0	0	0	0	0	0	0
89	590-66-9	C8H16	CYCLOHEXANE, 1,1-DIMETHYL-	0.9	0.8837	2	5	0	1	5	0	1	0	0	0	0	0	0	0	0	0	0	0	0	0	0	0	0	0	0	0	0	0	0	0	0	0	0	0	0	0	0	0	0	0	0	0	0	0
90	696-29-7	C9H18	CYCLOHEXANE, (1-METHYL ETHYL)-	0.8	0.8354	2	5	2	0	5	1	0	0	0	0	0	0	0	0	0	0	0	0	0	0	0	0	0	0	0	0	0	0	0	0	0	0	0	0	0	0	0	0	0	0	0	0	0	0
91	3726-45-2	C10H20	CYCLOHEXANE,-1,2,3,4-TETRAMETHYL-	0.7	0.6462	4	2	4	0	2	4	0	0	0	0	0	0	0	0	0	0	0	0	0	0	0	0	0	0	0	0	0	0	0	0	0	0	0	0	0	0	0	0	0	0	0	0	0	0
92	78-01-3	C10H20	CYCLOHEXANE, 1,1-DIETHYL-	0.8	0.7441	2	7	0	1	5	0	1	0	0	0	0	0	0	0	0	0	0	0	0	0	0	0	0	0	0	0	0	0	0	0	0	0	0	0	0	0	0	0	0	0	0	0	0	0
93	1795-16-0	C16H32	CYCLOHEXANE, DECYL-	0.5	0.5467	1	14	1	0	5	1	0	0	0	0	0	0	0	0	0	0	0	0	0	0	0	0	0	0	0	0	0	0	0	0	0	0	0	0	0	0	0	0	0	0	0	0	0	0
94	292-64-8	C8H16	CYCLOOCTANE	0.9	0.8917	0	8	0	0	8	0	0	0	0	0	0	0	0	0	0	0	0	0	0	0	0	0	0	0	0	0	0	0	0	0	0	0	0	0	0	0	0	0	0	0	0	0	0	0
95	13990-93-7	C10H20	CYCLOHEXANE, trans-1,4-DIETHYL	0.776	0.7635	2	6	2	0	4	2	0	0	0	0	0	0	0	0	0	0	0	0	0	0	0	0	0	0	0	0	0	0	0	0	0	0	0	0	0	0	0	0	0	0	0	0	0	0
96	1072-05-5	C9H20	HEPTANE, 2,6-DIMETHYL-	0.8	0.8167	4	3	2	0	0	0	0	0	0	0	0	0	0	0	0	0	0	0	0	0	0	0	0	0	0	0	0	0	0	0	0	0	0	0	0	0	0	0	0	0	0	0	0	0
97	16747-32-3	C9H20	3-ETHYLPENTANE, 2-2-DIMETHYL-	0.8	0.8098	5	2	1	1	0	0	0	0	0	0	0	0	0	0	0	0	0	0	0	0	0	0	0	0	0	0	0	0	0	0	0	0	0	0	0	0	0	0	0	0	0	0	0	0
98	1068-87-7	C9H20	3-ETHYLPENTANE, 2,4-DIMETHYL-	0.8	0.8207	5	1	3	0	0	0	0	0	0	0	0	0	0	0	0	0	0	0	0	0	0	0	0	0	0	0	0	0	0	0	0	0	0	0	0	0	0	0	0	0	0	0	0	0
99	74-85-1	C2H4	ETHENE	2.3	2.4598	0	0	0	0	0	0	0	0	0	0	2	0	0	0	0	0	0	0	0	0	0	0	0	0	0	0	0	0	0	0	0	0	0	0	0	0	0	0	0	0	0	0	0	0
100	115-07-1	C3H6	1-PROPENE	2	2.063	1	0	0	0	0	0	0	0	0	0	1	1	0	0	0	0	0	0	0	0	0	0	0	0	0	0	0	0	0	0	0	0	0	0	0	0	0	0	0	0	0	0	0	0
101	18435-53-5	C30H60	1-TRIACONTENE	0.185	0.2041	1	27	0	0	0	0	0	0	0	0	1	1	0	0	0	0	0	0	0	0	0	0	0	0	0	0	0	0	0	0	0	0	0	0	0	0	0	0	0	0	0	0	0	0
102	106-98-9	C4H8	1-BUTENE	1.6	1.6745	1	1	0	0	0	0	0	0	0	0	1	1	0	0	0	0	0	0	0	0	0	0	0	0	0	0	0	0	0	0	0	0	0	0	0	0	0	0	0	0	0	0	0	0
103	590-18-1	C4H8	2-BUTENE, (Z)-	1.6	1.726	2	0	0	0	0	0	0	0	0	0	0	2	0	0	0	0	0	0	0	0	0	0	0	0	0	0	0	0	0	0	0	0	0	0	0	0	0	0	0	0	0	0	0	0
104	109-67-1	C5H10	1-PENTENE	1.4	1.3727	1	2	0	0	0	0	0	0	0	0	1	1	0	0	0	0	0	0	0	0	0	0	0	0	0	0	0	0	0	0	0	0	0	0	0	0	0	0	0	0	0	0	0	0
105	627-20-3	C5H10	2-PENTENE, (Z)-	1.5	1.4344	2	1	0	0	0	0	0	0	0	0	0	2	0	0	0	0	0	0	0	0	0	0	0	0	0	0	0	0	0	0	0	0	0	0	0	0	0	0	0	0	0	0	0	0
106	646-04-8	C5H10	2-PENTENE, (E)-	1.5	1.4344	2	1	0	0	0	0	0	0	0	0	0	2	0	0	0	0	0	0	0	0	0	0	0	0	0	0	0	0	0	0	0	0	0	0	0	0	0	0	0	0	0	0	0	0
107	563-46-2	C5H10	1-BUTENE, 2-METHYL-	1.4	1.4132	2	1	0	0	0	0	0	0	0	0	1	0	1	0	0	0	0	0	0	0	0	0	0	0	0	0	0	0	0	0	0	0	0	0	0	0	0	0	0	0	0	0	0	0
108	563-45-1	C5H10	1-BUTENE, 3-METHYL-	1.5	1.4308	2	0	1	0	0	0	0	0	0	0	1	1	0	0	0	0	0	0	0	0	0	0	0	0	0	0	0	0	0	0	0	0	0	0	0	0	0	0	0	0	0	0	0	0
109	513-35-9	C5H10	2-BUTENE, 2-METHYL-	1.4	1.4476	3	0	0	0	0	0	0	0	0	0	0	1	1	0	0	0	0	0	0	0	0	0	0	0	0	0	0	0	0	0	0	0	0	0	0	0	0	0	0	0	0	0	0	0
110	592-41-6	C6H12	1-HEXENE	1.2	1.1463	1	3	0	0	0	0	0	0	0	0	1	1	0	0	0	0	0	0	0	0	0	0	0	0	0	0	0	0	0	0	0	0	0	0	0	0	0	0	0	0	0	0	0	0
111	7688-21-3	C6H12	2-HEXENE, (Z)-	1.24	1.213	2	2	0	0	0	0	0	0	0	0	0	2	0	0	0	0	0	0	0	0	0	0	0	0	0	0	0	0	0	0	0	0	0	0	0	0	0	0	0	0	0	0	0	0
112	4050-45-7	C6H12	2-HEXENE, (E)-	1.24	1.213	2	2	0	0	0	0	0	0	0	0	0	2	0	0	0	0	0	0	0	0	0	0	0	0	0	0	0	0	0	0	0	0	0	0	0	0	0	0	0	0	0	0	0	0
113	7642-09-03	C6H12	3-HEXENE, (Z)-	1.2	1.213	2	2	0	0	0	0	0	0	0	0	0	2	0	0	0	0	0	0	0	0	0	0	0	0	0	0	0	0	0	0	0	0	0	0	0	0	0	0	0	0	0	0	0	0
114	13269-52-8	C6H12	3-HEXENE, (E)-	1.2	1.213	2	2	0	0	0	0	0	0	0	0	0	2	0	0	0	0	0	0	0	0	0	0	0	0	0	0	0	0	0	0	0	0	0	0	0	0	0	0	0	0	0	0	0	0
115	763-29-1	C6H12	1-PENTENE, 2-METHYL-	1.2	1.1811	2	2	0	0	0	0	0	0	0	0	1	0	1	0	0	0	0	0	0	0	0	0	0	0	0	0	0	0	0	0	0	0	0	0	0	0	0	0	0	0	0	0	0	0
116	760-20-3	C6H12	1-PENTENE, 3-METHYL	1.2	1.196	2	1	1	0	0	0	0	0	0	0	1	1	0	0	0	0	0	0	0	0	0	0	0	0	0	0	0	0	0	0	0	0	0	0	0	0	0	0	0	0	0	0	0	0
117	691-37-2	C6H12	1-PENTENE, 4-METHYL-	1.2	1.196	2	1	1	0	0	0	0	0	0	0	1	1	0	0	0	0	0	0	0	0	0	0	0	0	0	0	0	0	0	0	0	0	0	0	0	0	0	0	0	0	0	0	0	0
118	625-27-4	C6H12	2-PENTENE, 2-METHYL-	1.2	1.2236	3	1	0	0	0	0	0	0	0	0	0	1	1	0	0	0	0	0	0	0	0	0	0	0	0	0	0	0	0	0	0	0	0	0	0	0	0	0	0	0	0	0	0	0
119	922-62-3	C6H12	2-PENTENE, 3-METHYL-,(Z)-	1.2	1.2236	3	1	0	0	0	0	0	0	0	0	0	1	1	0	0	0	0	0	0	0	0	0	0	0	0	0	0	0	0	0	0	0	0	0	0	0	0	0	0	0	0	0	0	0
120	3769-23-1	C7H14	1-HEXENE, 4-METHYL-	1.1	1.0205	2	2	1	0	0	0	0	0	0	0	1	1	0	0	0	0	0	0	0	0	0	0	0	0	0	0	0	0	0	0	0	0	0	0	0	0	0	0	0	0	0	0	0	0
121	691-38-3	C6H12	2-PENTENE, 4-METHYL-, (Z)-	1.2	1.2339	3	0	1	0	0	0	0	0	0	0	0	2	0	0	0	0	0	0	0	0	0	0	0	0	0	0	0	0	0	0	0	0	0	0	0	0	0	0	0	0	0	0	0	0
122	674-76-0	C6H12	2-PENTENE, 4-METHYL-, (E)-	1.2	1.2339	3	0	1	0	0	0	0	0	0	0	0	2	0	0	0	0	0	0	0	0	0	0	0	0	0	0	0	0	0	0	0	0	0	0	0	0	0	0	0	0	0	0	0	0
123	760-21-4	C6H12	PENTANE, 3-METHYLENE-	1.2	1.1811	2	2	0	0	0	0	0	0	0	0	1	0	1	0	0	0	0	0	0	0	0	0	0	0	0	0	0	0	0	0	0	0	0	0	0	0	0	0	0	0	0	0	0	0
124	563-78-0	C6H12	1-BUTENE, 2,3-DIMETHYL-	1.2	1.2172	3	0	1	0	0	0	0	0	0	0	1	0	1	0	0	0	0	0	0	0	0	0	0	0	0	0	0	0	0	0	0	0	0	0	0	0	0	0	0	0	0	0	0	0
125	558-37-2	C6H12	1-BUTENE, 3,3-DIMETHYL-	1.2	1.1977	3	0	0	1	0	0	0	0	0	0	1	1	0	0	0	0	0	0	0	0	0	0	0	0	0	0	0	0	0	0	0	0	0	0	0	0	0	0	0	0	0	0	0	0
126	563-79-1	C6H12	2-BUTENE, 2,3-DIMETHYL-	1.2	1.2321	4	0	0	0	0	0	0	0	0	0	0	0	2	0	0	0	0	0	0	0	0	0	0	0	0	0	0	0	0	0	0	0	0	0	0	0	0	0	0	0	0	0	0	0
127	3404-71-5	C7H14	1-PENTENE, 2-ETHYL-	1	1.0077	2	3	0	0	0	0	0	0	0	0	1	0	1	0	0	0	0	0	0	0	0	0	0	0	0	0	0	0	0	0	0	0	0	0	0	0	0	0	0	0	0	0	0	0
128	592-76-7	C7H14	1-HEPTENE	1	0.9778	1	4	0	0	0	0	0	0	0	0	1	1	0	0	0	0	0	0	0	0	0	0	0	0	0	0	0	0	0	0	0	0	0	0	0	0	0	0	0	0	0	0	0	0
129	6443-92-1	C7H14	2-HEPTENE, (Z)-	1.1	1.0462	2	3	0	0	0	0	0	0	0	0	0	2	0	0	0	0	0	0	0	0	0	0	0	0	0	0	0	0	0	0	0	0	0	0	0	0	0	0	0	0	0	0	0	0
130	14686-14-7	C7H14	3-HEPTENE, (E)-	1.1	1.0462	2	3	0	0	0	0	0	0	0	0	0	2	0	0	0	0	0	0	0	0	0	0	0	0	0	0	0	0	0	0	0	0	0	0	0	0	0	0	0	0	0	0	0	0
131	6094-02-06	C7H14	1-HEXENE, 2-METHYL-	1	1.0077	2	3	0	0	0	0	0	0	0	0	1	0	1	0	0	0	0	0	0	0	0	0	0	0	0	0	0	0	0	0	0	0	0	0	0	0	0	0	0	0	0	0	0	0
132	4038-04-04	C7H14	1-PENTENE, 3-ETHYL-	1	1.0205	2	2	1	0	0	0	0	0	0	0	1	1	0	0	0	0	0	0	0	0	0	0	0	0	0	0	0	0	0	0	0	0	0	0	0	0	0	0	0	0	0	0	0	0
133	3404-61-3	C7H14	1-HEXENE, 3-METHYL-	1	1.0205	2	2	1	0	0	0	0	0	0	0	1	1	0	0	0	0	0	0	0	0	0	0	0	0	0	0	0	0	0	0	0	0	0	0	0	0	0	0	0	0	0	0	0	0
134	3404-58-8	C8H16	1-HEXENE, 3-ETHYL-	0.93	0.8886	2	3	1	0	0	0	0	0	0	0	1	1	0	0	0	0	0	0	0	0	0	0	0	0	0	0	0	0	0	0	0	0	0	0	0	0	0	0	0	0	0	0	0	0
135	13151-05-8	C8H16	1-HEPTENE, 4-METHYL-	0.93	0.8886	2	3	1	0	0	0	0	0	0	0	1	1	0	0	0	0	0	0	0	0	0	0	0	0	0	0	0	0	0	0	0	0	0	0	0	0	0	0	0	0	0	0	0	0
136	594-56-9	C7H14	1-BUTENE, 2,3,3-TRIMETHYL-	1	1.05	4	0	0	1	0	0	0	0	0	0	1	0	1	0	0	0	0	0	0	0	0	0	0	0	0	0	0	0	0	0	0	0	0	0	0	0	0	0	0	0	0	0	0	0
137	7642-10-06	C7H14	3-HEPTENE, (Z)-	1.1	1.0462	2	3	0	0	0	0	0	0	0	0	0	2	0	0	0	0	0	0	0	0	0	0	0	0	0	0	0	0	0	0	0	0	0	0	0	0	0	0	0	0	0	0	0	0
138	111-66-0	C8H16	1-OCTENE	0.8	0.8514	1	5	0	0	0	0	0	0	0	0	1	1	0	0	0	0	0	0	0	0	0	0	0	0	0	0	0	0	0	0	0	0	0	0	0	0	0	0	0	0	0	0	0	0
139	107-39-1	C8H16	1-PENTENE, 2,4,4-TRIMETHYL-	0.9	0.914	4	1	0	1	0	0	0	0	0	0	1	0	1	0	0	0	0	0	0	0	0	0	0	0	0	0	0	0	0	0	0	0	0	0	0	0	0	0	0	0	0	0	0	0
140	107-40-4	C8H16	2-PENTENE, 2,4,4-TRIMETHYL-	0.9	0.932	5	0	0	1	0	0	0	0	0	0	0	1	1	0	0	0	0	0	0	0	0	0	0	0	0	0	0	0	0	0	0	0	0	0	0	0	0	0	0	0	0	0	0	0
141	1632-16-2	C8H16	HEPTANE, 3-METHYLENE-	0.9	0.8773	2	4	0	0	0	0	0	0	0	0	1	0	1	0	0	0	0	0	0	0	0	0	0	0	0	0	0	0	0	0	0	0	0	0	0	0	0	0	0	0	0	0	0	0
142	872-05-9	C10H20	1-DECENE	0.55	0.6796	1	7	0	0	0	0	0	0	0	0	1	1	0	0	0	0	0	0	0	0	0	0	0	0	0	0	0	0	0	0	0	0	0	0	0	0	0	0	0	0	0	0	0	0
143	821-95-4	C11H22	1-UNDECENE	0.5	0.6191	1	8	0	0	0	0	0	0	0	0	1	1	0	0	0	0	0	0	0	0	0	0	0	0	0	0	0	0	0	0	0	0	0	0	0	0	0	0	0	0	0	0	0	0
144	1120-36-1	C14H28	1-TETRADECENE	0.4	0.4907	1	11	0	0	0	0	0	0	0	0	1	1	0	0	0	0	0	0	0	0	0	0	0	0	0	0	0	0	0	0	0	0	0	0	0	0	0	0	0	0	0	0	0	0
145	112-88-9	C18H36	1-OCTADECENE	0.3	0.38	1	15	0	0	0	0	0	0	0	0	1	1	0	0	0	0	0	0	0	0	0	0	0	0	0	0	0	0	0	0	0	0	0	0	0	0	0	0	0	0	0	0	0	0
146	5026-76-6	C8H16	HEPTENE, 6-METHYL-	0.9	0.8886	2	3	1	0	0	0	0	0	0	0	1	1	0	0	0	0	0	0	0	0	0	0	0	0	0	0	0	0	0	0	0	0	0	0	0	0	0	0	0	0	0	0	0	0
147	142-29-0	C5H8	CYCLOPENTENE	1.5	1.5413	0	3	0	0	3	0	0	0	0	0	0	2	0	0	0	0	0	0	0	0	0	0	0	0	0	0	0	0	0	0	0	0	0	0	0	0	0	0	0	0	0	0	0	0
148	110-83-8	C6H10	CYCLOHEXENE	1.2	1.2673	0	4	0	0	4	0	0	0	0	0	0	2	0	0	0	0	0	0	0	0	0	0	0	0	0	0	0	0	0	0	0	0	0	0	0	0	0	0	0	0	0	0	0	0
149	42448-85-1	C20H40	trans-2-EICOSENE	0.258	0.3828	2	16	0	0	0	0	0	0	0	0	0	2	0	0	0	0	0	0	0	0	0	0	0	0	0	0	0	0	0	0	0	0	0	0	0	0	0	0	0	0	0	0	0	0
150	74392-36-2	C15H30	trans-2-PENTADECENE	0.345	0.5129	2	11	0	0	0	0	0	0	0	0	0	2	0	0	0	0	0	0	0	0	0	0	0	0	0	0	0	0	0	0	0	0	0	0	0	0	0	0	0	0	0	0	0	0
151	628-92-2	C7H12	CYCLOHEPTENE	1.1	1.0719	0	5	0	0	5	0	0	0	0	0	0	2	0	0	0	0	0	0	0	0	0	0	0	0	0	0	0	0	0	0	0	0	0	0	0	0	0	0	0	0	0	0	0	0
152	931-88-4	C8H14	CYCLOOCTENE	1	0.93	0	6	0	0	6	0	0	0	0	0	0	2	0	0	0	0	0	0	0	0	0	0	0	0	0	0	0	0	0	0	0	0	0	0	0	0	0	0	0	0	0	0	0	0
153	14919-01-8	C8H16	3-OCTENE, (E)-	0.9	0.9195	2	4	0	0	0	0	0	0	0	0	0	2	0	0	0	0	0	0	0	0	0	0	0	0	0	0	0	0	0	0	0	0	0	0	0	0	0	0	0	0	0	0	0	0
154	7642-15-1	C8H16	4-OCTENE, (Z)-	0.9	0.9195	2	4	0	0	0	0	0	0	0	0	0	2	0	0	0	0	0	0	0	0	0	0	0	0	0	0	0	0	0	0	0	0	0	0	0	0	0	0	0	0	0	0	0	0
155	14850-23-8	C8H16	4-OCTENE, (E)-	0.9	0.9195	2	4	0	0	0	0	0	0	0	0	0	2	0	0	0	0	0	0	0	0	0	0	0	0	0	0	0	0	0	0	0	0	0	0	0	0	0	0	0	0	0	0	0	0
156	14850-22-7	C8H16	3-OCTENE, (Z)-	0.9	0.9195	2	4	0	0	0	0	0	0	0	0	0	2	0	0	0	0	0	0	0	0	0	0	0	0	0	0	0	0	0	0	0	0	0	0	0	0	0	0	0	0	0	0	0	0
157	18435-45-5	C19H38	1-NONADECENE	0.3	0.358	1	16	0	0	0	0	0	0	0	0	1	1	0	0	0	0	0	0	0	0	0	0	0	0	0	0	0	0	0	0	0	0	0	0	0	0	0	0	0	0	0	0	0	0
158	3452-07-01	C20H40	1-EICOSENE	0.3	0.3378	1	17	0	0	0	0	0	0	0	0	1	1	0	0	0	0	0	0	0	0	0	0	0	0	0	0	0	0	0	0	0	0	0	0	0	0	0	0	0	0	0	0	0	0
159	100-40-3	C8H12	CYCLOHEXENE, 4-ETHENYL-	1	0.9681	0	3	1	0	3	1	0	0	0	0	1	3	0	0	0	0	0	0	0	0	0	0	0	0	0	0	0	0	0	0	0	0	0	0	0	0	0	0	0	0	0	0	0	0
160	693-89-0	C6H10	CYCLOPENTENE, 1-METHYL-	1.3	1.3089	1	3	0	0	3	0	0	0	0	0	0	1	1	0	0	0	0	0	0	0	0	0	0	0	0	0	0	0	0	0	0	0	0	0	0	0	0	0	0	0	0	0	0	0
161	1120-62-3	C6H10	CYCLOPENTENE, 3-METHYL-	1.3	1.2431	1	2	1	0	2	1	0	0	0	0	0	2	0	0	0	0	0	0	0	0	0	0	0	0	0	0	0	0	0	0	0	0	0	0	0	0	0	0	0	0	0	0	0	0
162	1759-81-5	C6H10	CYCLOPENTENE, 4-METHYL-	1.3	1.2431	1	2	1	0	2	1	0	0	0	0	0	2	0	0	0	0	0	0	0	0	0	0	0	0	0	0	0	0	0	0	0	0	0	0	0	0	0	0	0	0	0	0	0	0
163	16746-86-4	C8H16	HEXENE, 2,3-DIMETHYL-	0.9	0.9037	3	2	1	0	0	0	0	0	0	0	1	0	1	0	0	0	0	0	0	0	0	0	0	0	0	0	0	0	0	0	0	0	0	0	0	0	0	0	0	0	0	0	0	0
164	5989-27-5	C10H16	CYCLOHEXENE, 1-METHYL-4-(1-METHYLETHENYL)-, (R)-	0.7	0.7828	2	3	1	0	3	1	0	0	0	0	1	1	2	0	0	0	0	0	0	0	0	0	0	0	0	0	0	0	0	0	0	0	0	0	0	0	0	0	0	0	0	0	0	0
165	586-62-9	C10H16	CYCLOHEXENE, 1-METHYL-4-(1-METHYLETHYLIDENE)-	0.8	0.7794	3	3	0	0	3	0	0	0	0	0	0	1	3	0	0	0	0	0	0	0	0	0	0	0	0	0	0	0	0	0	0	0	0	0	0	0	0	0	0	0	0	0	0	0
166	13511-13-2	C9H14	CYCLOHEXENE,1-(2-PROPENYL)	0.8	0.8714	0	5	0	0	4	0	0	0	0	0	1	2	1	0	0	0	0	0	0	0	0	0	0	0	0	0	0	0	0	0	0	0	0	0	0	0	0	0	0	0	0	0	0	0
167	590-19-2	C4H6	1,2-BUTADIENE	2	2.0003	1	0	0	0	0	0	0	0	0	0	1	1	0	1	0	0	0	0	0	0	0	0	0	0	0	0	0	0	0	0	0	0	0	0	0	0	0	0	0	0	0	0	0	0
168	106-99-0	C4H6	1,3-BUTADIENE	2	1.9944	0	0	0	0	0	0	0	0	0	4	2	2	0	0	0	0	0	0	0	0	0	0	0	0	0	0	0	0	0	0	0	0	0	0	0	0	0	0	0	0	0	0	0	0
169	591-95-7	C5H8	1,2-PENTADIENE	1.5	1.5024	1	1	0	0	0	0	0	0	0	0	1	1	0	1	0	0	0	0	0	0	0	0	0	0	0	0	0	0	0	0	0	0	0	0	0	0	0	0	0	0	0	0	0	0
170	1574-41-0	C5H8	1,3-PENTADIENE, (Z)-	1.6	1.5886	1	0	0	0	0	0	0	0	0	4	1	3	0	0	0	0	0	0	0	0	0	0	0	0	0	0	0	0	0	0	0	0	0	0	0	0	0	0	0	0	0	0	0	0
171	2004-70-8	C5H8	1,3-PENTADIENE, (E)-	1.6	1.5886	1	0	0	0	0	0	0	0	0	4	1	3	0	0	0	0	0	0	0	0	0	0	0	0	0	0	0	0	0	0	0	0	0	0	0	0	0	0	0	0	0	0	0	0
172	591-93-5	C5H8	1,4-PENTADIENE	1.6	1.4881	0	1	0	0	0	0	0	0	0	0	2	2	0	0	0	0	0	0	0	0	0	0	0	0	0	0	0	0	0	0	0	0	0	0	0	0	0	0	0	0	0	0	0	0
173	591-96-8	C5H8	2,3-PENTADIENE	1.6	1.6135	2	0	0	0	0	0	0	0	0	0	0	2	0	1	0	0	0	0	0	0	0	0	0	0	0	0	0	0	0	0	0	0	0	0	0	0	0	0	0	0	0	0	0	0
174	592-42-7	C6H10	1,5-HEXADIENE	1.3	1.2157	0	2	0	0	0	0	0	0	0	0	2	2	0	0	0	0	0	0	0	0	0	0	0	0	0	0	0	0	0	0	0	0	0	0	0	0	0	0	0	0	0	0	0	0
175	598-25-4	C5H8	1,2-BUTADIENE, 3-METHYL	1.6	1.5893	2	0	0	0	0	0	0	0	0	0	1	0	1	1	0	0	0	0	0	0	0	0	0	0	0	0	0	0	0	0	0	0	0	0	0	0	0	0	0	0	0	0	0	0
176	26519-91-5	C6H8	1,3-CYCLOPENTADIENE, METHYL-	1.3	1.4254	1	1	0	0	1	0	0	0	0	4	0	3	1	0	0	0	0	0	0	0	0	0	0	0	0	0	0	0	0	0	0	0	0	0	0	0	0	0	0	0	0	0	0	0
177	5194-51-4	C6H10	2,4-HEXADIENE, (E,E)-	1.3	1.273	2	0	0	0	0	0	0	0	0	4	0	4	0	0	0	0	0	0	0	0	0	0	0	0	0	0	0	0	0	0	0	0	0	0	0	0	0	0	0	0	0	0	0	0
178	542-92-7	C5H6	1,3-CYCLOPENTADIENE	1.7	1.7331	0	1	0	0	1	0	0	0	0	4	0	4	0	0	0	0	0	0	0	0	0	0	0	0	0	0	0	0	0	0	0	0	0	0	0	0	0	0	0	0	0	0	0	0
179	99-83-2	C10H16	1,3-CYCLOHEXADIENE, 2-METHYL-5-(1-METHYLETHYL)-	0.8	0.7621	3	1	2	0	1	1	0	0	0	4	0	3	1	0	0	0	0	0	0	0	0	0	0	0	0	0	0	0	0	0	0	0	0	0	0	0	0	0	0	0	0	0	0	0
180	555-10-2	C10H16	CYCLOHEXENE, 3-METHYLENE-6-(1-METHYLETHYL)-	0.8	0.7825	2	2	2	0	2	1	0	0	0	4	1	2	1	0	0	0	0	0	0	0	0	0	0	0	0	0	0	0	0	0	0	0	0	0	0	0	0	0	0	0	0	0	0	0
181	5194-50-3	C6H10	2,4-HEXADIENE, (E,Z)-	1.3	1.273	2	0	0	0	0	0	0	0	0	4	0	4	0	0	0	0	0	0	0	0	0	0	0	0	0	0	0	0	0	0	0	0	0	0	0	0	0	0	0	0	0	0	0	0
182	1115-08-8	C6H10	3-METHYL-1,4-PENTADIENE	1.31062	1.2702	1	0	1	0	0	0	0	0	0	0	2	2	0	0	0	0	0	0	0	0	0	0	0	0	0	0	0	0	0	0	0	0	0	0	0	0	0	0	0	0	0	0	0	0
183	706-31-0	C12H18	1,5,9-CYCLODODECATRIENE,(E,E,Z)	0.7	0.6034	0	6	0	0	6	0	0	0	0	0	0	6	0	0	0	0	0	0	0	0	0	0	0	0	0	0	0	0	0	0	0	0	0	0	0	0	0	0	0	0	0	0	0	0
184	627-58-7	C8H14	1,5-HEXADIENE, 2,5-DIMETHYL-	1	0.9417	2	2	0	0	0	0	0	0	0	0	2	0	2	0	0	0	0	0	0	0	0	0	0	0	0	0	0	0	0	0	0	0	0	0	0	0	0	0	0	0	0	0	0	0
185	764-13-6	C8H14	2,4-HEXADIENE, 2,5-DIMETHYL-	1	0.9177	4	0	0	0	0	0	0	0	0	4	0	2	2	0	0	0	0	0	0	0	0	0	0	0	0	0	0	0	0	0	0	0	0	0	0	0	0	0	0	0	0	0	0	0
186	592-57-4	C6H8	1,3-CYCLOHEXADIENE	1.4	1.3785	0	2	0	0	2	0	0	0	0	4	0	4	0	0	0	0	0	0	0	0	0	0	0	0	0	0	0	0	0	0	0	0	0	0	0	0	0	0	0	0	0	0	0	0
187	628-41-1	C6H8	1,4-CYCLOHEXADIENE	1.4	1.4227	0	2	0	0	2	0	0	0	0	0	0	4	0	0	0	0	0	0	0	0	0	0	0	0	0	0	0	0	0	0	0	0	0	0	0	0	0	0	0	0	0	0	0	0
188	111-78-4	C8H12	1,5-CYCLOOCTADIENE	1	0.9818	0	4	0	0	4	0	0	0	0	0	0	4	0	0	0	0	0	0	0	0	0	0	0	0	0	0	0	0	0	0	0	0	0	0	0	0	0	0	0	0	0	0	0	0
189	926-54-5	C6H10	(3E)-1,3-PENTADIENE, 2-METHYL-	1.31	1.3281	2	0	0	0	0	0	0	0	0	4	1	2	1	0	0	0	0	0	0	0	0	0	0	0	0	0	0	0	0	0	0	0	0	0	0	0	0	0	0	0	0	0	0	0
190	1647-16-1	C10H18	1,9-DECADIENE	0.747	0.6668	0	6	0	0	0	0	0	0	0	0	2	2	0	0	0	0	0	0	0	0	0	0	0	0	0	0	0	0	0	0	0	0	0	0	0	0	0	0	0	0	0	0	0	0
191	928-49-4	C6H10	3-HEXYNE	1.1	1.1091	2	2	0	0	0	0	0	0	0	0	0	0	0	0	0	2	0	0	0	0	0	0	0	0	0	0	0	0	0	0	0	0	0	0	0	0	0	0	0	0	0	0	0	0
192	764-35-2	C6H10	2-HEXYNE	1.1	1.1091	2	2	0	0	0	0	0	0	0	0	0	0	0	0	0	2	0	0	0	0	0	0	0	0	0	0	0	0	0	0	0	0	0	0	0	0	0	0	0	0	0	0	0	0
193	693-02-7	C6H10	1-HEXYNE	1.1	1.2506	1	3	0	0	0	0	0	0	0	0	0	0	0	0	1	1	0	0	0	0	0	0	0	0	0	0	0	0	0	0	0	0	0	0	0	0	0	0	0	0	0	0	0	0
194	629-05-0	C8H14	1-OCTYNE	0.8	0.8659	1	5	0	0	0	0	0	0	0	0	0	0	0	0	1	1	0	0	0	0	0	0	0	0	0	0	0	0	0	0	0	0	0	0	0	0	0	0	0	0	0	0	0	0
195	689-97-4	C4H4	1-BUTEN-3-YNE	2.2	2.1906	0	0	0	0	0	0	0	0	0	0	1	1	0	0	1	1	0	0	0	0	0	0	0	0	0	0	0	0	0	0	0	0	0	0	0	0	0	0	0	0	0	0	0	0
196	501-65-5	C14H10	BENZENE, 1,1'-(1,2-ETHYNEDIYL)BIS-	0.7	0.7008	0	0	0	0	0	0	0	12	2	0	0	0	0	0	0	2	0	0	0	0	0	0	0	0	0	0	0	0	0	0	0	0	0	0	0	0	0	0	0	0	0	0	0	0
197	3452-09-03	C9H16	1-NONYNE	0.8	0.7474	1	6	0	0	0	0	0	0	0	0	0	0	0	0	1	1	0	0	0	0	0	0	0	0	0	0	0	0	0	0	0	0	0	0	0	0	0	0	0	0	0	0	0	0
198	764-93-2	C10H18	1-DECYNE	0.7	0.659	1	7	0	0	0	0	0	0	0	0	0	0	0	0	1	1	0	0	0	0	0	0	0	0	0	0	0	0	0	0	0	0	0	0	0	0	0	0	0	0	0	0	0	0
199	108-88-3	C7H8	BENZENE, METHYL-	1.2	1.1606	1	0	0	0	0	0	0	6	1	0	0	0	0	0	0	0	0	0	0	0	0	0	0	0	0	0	0	0	0	0	0	0	0	0	0	0	0	0	0	0	0	0	0	0
200	100-41-4	C8H10	BENZENE, ETHYL-	1	1.0104	1	1	0	0	0	0	0	6	1	0	0	0	0	0	0	0	0	0	0	0	0	0	0	0	0	0	0	0	0	0	0	0	0	0	0	0	0	0	0	0	0	0	0	0
201	95-47-6	C8H10	BENZENE, 1,2-DIMETHYL-	0.9	1.0118	2	0	0	0	0	0	0	6	2	0	0	0	0	0	0	0	0	0	0	0	0	0	0	0	0	0	0	0	0	0	0	0	0	0	0	0	0	0	0	0	0	0	0	0
202	108-38-3	C8H10	BENZENE, 1,3-DIMETHYL-	1.1	1.0118	2	0	0	0	0	0	0	6	2	0	0	0	0	0	0	0	0	0	0	0	0	0	0	0	0	0	0	0	0	0	0	0	0	0	0	0	0	0	0	0	0	0	0	0
203	106-42-3	C8H10	BENZENE, 1,4-DIMETHYL-	1.1	1.0118	2	0	0	0	0	0	0	6	2	0	0	0	0	0	0	0	0	0	0	0	0	0	0	0	0	0	0	0	0	0	0	0	0	0	0	0	0	0	0	0	0	0	0	0
204	103-65-1	C9H12	BENZENE, PROPYL-	0.88	0.8969	1	2	0	0	0	0	0	6	1	0	0	0	0	0	0	0	0	0	0	0	0	0	0	0	0	0	0	0	0	0	0	0	0	0	0	0	0	0	0	0	0	0	0	0
205	98-82-8	C9H12	BENZENE, 1-METHYLETHYL-	0.88	0.9085	2	0	1	0	0	0	0	6	1	0	0	0	0	0	0	0	0	0	0	0	0	0	0	0	0	0	0	0	0	0	0	0	0	0	0	0	0	0	0	0	0	0	0	0
206	611-14-3	C9H12	BENZENE, 1-ETHYL-2-METHYL-	0.9	0.9023	2	1	0	0	0	0	0	6	2	0	0	0	0	0	0	0	0	0	0	0	0	0	0	0	0	0	0	0	0	0	0	0	0	0	0	0	0	0	0	0	0	0	0	0
207	620-14-4	C9H12	BENZENE, 1-ETHYL-3-METHYL-	0.9	0.9023	2	1	0	0	0	0	0	6	2	0	0	0	0	0	0	0	0	0	0	0	0	0	0	0	0	0	0	0	0	0	0	0	0	0	0	0	0	0	0	0	0	0	0	0
208	622-96-8	C9H12	BENZENE, 1-ETHYL-4-METHYL-	0.9	0.9023	2	1	0	0	0	0	0	6	2	0	0	0	0	0	0	0	0	0	0	0	0	0	0	0	0	0	0	0	0	0	0	0	0	0	0	0	0	0	0	0	0	0	0	0
209	526-73-8	C9H12	BENZENE, 1,2,3-TRIMETHYL-	0.8	0.8939	3	0	0	0	0	0	0	6	3	0	0	0	0	0	0	0	0	0	0	0	0	0	0	0	0	0	0	0	0	0	0	0	0	0	0	0	0	0	0	0	0	0	0	0
210	95-63-6	C9H12	BENZENE, 1,2,4-TRIMETHYL-	0.88	0.8939	3	0	0	0	0	0	0	6	3	0	0	0	0	0	0	0	0	0	0	0	0	0	0	0	0	0	0	0	0	0	0	0	0	0	0	0	0	0	0	0	0	0	0	0
211	108-67-8	C9H12	BENZENE, 1,3,5-TRIMETHYL-	0.88	0.8939	3	0	0	0	0	0	0	6	3	0	0	0	0	0	0	0	0	0	0	0	0	0	0	0	0	0	0	0	0	0	0	0	0	0	0	0	0	0	0	0	0	0	0	0
212	104-51-8	C10H14	BENZENE, BUTYL-	0.8	0.8095	1	3	0	0	0	0	0	6	1	0	0	0	0	0	0	0	0	0	0	0	0	0	0	0	0	0	0	0	0	0	0	0	0	0	0	0	0	0	0	0	0	0	0	0
213	538-93-2	C10H14	BENZENE, (2-METHYLPROPYL)-	0.8	0.819	2	1	1	0	0	0	0	6	1	0	0	0	0	0	0	0	0	0	0	0	0	0	0	0	0	0	0	0	0	0	0	0	0	0	0	0	0	0	0	0	0	0	0	0
214	135-98-8	C10H14	BENZENE, (1-METHYLPROPYL)-	0.8	0.819	2	1	1	0	0	0	0	6	1	0	0	0	0	0	0	0	0	0	0	0	0	0	0	0	0	0	0	0	0	0	0	0	0	0	0	0	0	0	0	0	0	0	0	0
215	98-06-6	C10H14	BENZENE, (1,1-DIMETHYLETHYL)-	0.7	0.817	3	0	0	1	0	0	0	6	1	0	0	0	0	0	0	0	0	0	0	0	0	0	0	0	0	0	0	0	0	0	0	0	0	0	0	0	0	0	0	0	0	0	0	0
216	527-84-4	C10H14	BENZENE, 1-METHYL-2-(1-METHYLETHYL)-	0.8	0.8143	3	0	1	0	0	0	0	6	2	0	0	0	0	0	0	0	0	0	0	0	0	0	0	0	0	0	0	0	0	0	0	0	0	0	0	0	0	0	0	0	0	0	0	0
217	535-77-3	C10H14	BENZENE, 1-METHYL-3-(1-METHYLETHYL)-	0.8	0.8143	3	0	1	0	0	0	0	6	2	0	0	0	0	0	0	0	0	0	0	0	0	0	0	0	0	0	0	0	0	0	0	0	0	0	0	0	0	0	0	0	0	0	0	0
218	99-87-6	C10H14	BENZENE, 1-METHYL-4-(1-METHYLETHYL)-	0.7	0.8143	3	0	1	0	0	0	0	6	2	0	0	0	0	0	0	0	0	0	0	0	0	0	0	0	0	0	0	0	0	0	0	0	0	0	0	0	0	0	0	0	0	0	0	0
219	135-01-3	C10H14	BENZENE, 1,2-DIETHYL-	0.8	0.8173	2	2	0	0	0	0	0	6	2	0	0	0	0	0	0	0	0	0	0	0	0	0	0	0	0	0	0	0	0	0	0	0	0	0	0	0	0	0	0	0	0	0	0	0
220	141-93-5	C10H14	BENZENE, 1,3-DIETHYL-	0.8	0.8173	2	2	0	0	0	0	0	6	2	0	0	0	0	0	0	0	0	0	0	0	0	0	0	0	0	0	0	0	0	0	0	0	0	0	0	0	0	0	0	0	0	0	0	0
221	105-05-5	C10H14	BENZENE, 1,4-DIETHYL-	0.8	0.8173	2	2	0	0	0	0	0	6	2	0	0	0	0	0	0	0	0	0	0	0	0	0	0	0	0	0	0	0	0	0	0	0	0	0	0	0	0	0	0	0	0	0	0	0
222	488-23-3	C10H14	BENZENE, 1,2,3,4-TETRAMETHYL-	0.8	0.7957	4	0	0	0	0	0	0	6	4	0	0	0	0	0	0	0	0	0	0	0	0	0	0	0	0	0	0	0	0	0	0	0	0	0	0	0	0	0	0	0	0	0	0	0
223	527-53-7	C10H14	BENZENE, 1,2,3,5-TETRAMETHYL-	0.8	0.7957	4	0	0	0	0	0	0	6	4	0	0	0	0	0	0	0	0	0	0	0	0	0	0	0	0	0	0	0	0	0	0	0	0	0	0	0	0	0	0	0	0	0	0	0
224	95-93-2	C10H14	BENZENE,-1,2,4,5-TETRAMETHYL-	0.8	0.7957	4	0	0	0	0	0	0	6	4	0	0	0	0	0	0	0	0	0	0	0	0	0	0	0	0	0	0	0	0	0	0	0	0	0	0	0	0	0	0	0	0	0	0	0
225	7364-19-4	C12H18	BENZENE, 1-tert-BUTYL-4-ETHYL	0.7	0.6879	4	1	0	1	0	0	0	6	2	0	0	0	0	0	0	0	0	0	0	0	0	0	0	0	0	0	0	0	0	0	0	0	0	0	0	0	0	0	0	0	0	0	0	0
226	1012-72-2	C14H22	BENZENE, 1,4-BIS(1,1-DIMETHYLETHYL)-	0.6	0.5915	6	0	0	2	0	0	0	6	2	0	0	0	0	0	0	0	0	0	0	0	0	0	0	0	0	0	0	0	0	0	0	0	0	0	0	0	0	0	0	0	0	0	0	0
227	59-02-9	C29H50O2	2H-1-BENZOPYRAN-6-OL, 3,4-DIHYDRO-2,5,7,8-TETRAMETHYL-2-[(4R,8R)-4,8,12-TRIMETHYLTRIDECYL]-, (2R)-	0.265	0.3104	8	11	4	0	2	1	0	6	6	0	0	0	0	0	0	0	0	0	0	0	0	0	0	0	0	0	0	0	0	0	0	0	0	0	0	0	0	0	1	0	0	0	0	1
228	700-12-9	C11H16	BENZENE, PENTAMETHYL-	0.7	0.7111	5	0	0	0	0	0	0	6	5	0	0	0	0	0	0	0	0	0	0	0	0	0	0	0	0	0	0	0	0	0	0	0	0	0	0	0	0	0	0	0	0	0	0	0
229	99-62-7	C12H18	BENZENE, 1,3-bis(1-METHYLETHYL)-	0.7	0.6778	4	0	2	0	0	0	0	6	2	0	0	0	0	0	0	0	0	0	0	0	0	0	0	0	0	0	0	0	0	0	0	0	0	0	0	0	0	0	0	0	0	0	0	0
230	100-18-5	C12H18	BENZENE, 1,4-bis(1-METHYLETHYL)-	0.7	0.6778	4	0	2	0	0	0	0	6	2	0	0	0	0	0	0	0	0	0	0	0	0	0	0	0	0	0	0	0	0	0	0	0	0	0	0	0	0	0	0	0	0	0	0	0
231	877-44-1	C12H18	BENZENE, 1,2,4-TRIETHYL-	0.7	0.6929	3	3	0	0	0	0	0	6	3	0	0	0	0	0	0	0	0	0	0	0	0	0	0	0	0	0	0	0	0	0	0	0	0	0	0	0	0	0	0	0	0	0	0	0
232	87-85-4	C12H18	BENZENE, HEXAMETHYL-	0.7	0.6371	6	0	0	0	0	0	0	6	6	0	0	0	0	0	0	0	0	0	0	0	0	0	0	0	0	0	0	0	0	0	0	0	0	0	0	0	0	0	0	0	0	0	0	0
233	42205-08-3	C12H18	BENZENE, 1,2,3-TRIETHYL-	0.7	0.6929	3	3	0	0	0	0	0	6	3	0	0	0	0	0	0	0	0	0	0	0	0	0	0	0	0	0	0	0	0	0	0	0	0	0	0	0	0	0	0	0	0	0	0	0
234	1078-71-3	C13H20	BENZENE, HEPTYL-	0.7	0.638	1	6	0	0	0	0	0	6	1	0	0	0	0	0	0	0	0	0	0	0	0	0	0	0	0	0	0	0	0	0	0	0	0	0	0	0	0	0	0	0	0	0	0	0
235	38842-05-6	C14H22	BENZENE, 1,2,3,5-TETRAETHYL	0.6	0.6001	4	4	0	0	0	0	0	6	4	0	0	0	0	0	0	0	0	0	0	0	0	0	0	0	0	0	0	0	0	0	0	0	0	0	0	0	0	0	0	0	0	0	0	0
236	104-72-3	C16H26	BENZENE, DECYL-	0.6	0.5319	1	9	0	0	0	0	0	6	1	0	0	0	0	0	0	0	0	0	0	0	0	0	0	0	0	0	0	0	0	0	0	0	0	0	0	0	0	0	0	0	0	0	0	0
237	605-01-6	C16H26	BENZENE, PENTAETHYL	0.5	0.5248	5	5	0	0	0	0	0	6	5	0	0	0	0	0	0	0	0	0	0	0	0	0	0	0	0	0	0	0	0	0	0	0	0	0	0	0	0	0	0	0	0	0	0	0
238	827-52-1	C12H16	BENZENE, CYCLOHEXYL-	0.7	0.7168	0	5	1	0	5	1	0	6	1	0	0	0	0	0	0	0	0	0	0	0	0	0	0	0	0	0	0	0	0	0	0	0	0	0	0	0	0	0	0	0	0	0	0	0
239	92-52-4	C12H10	BIPHENYL	0.6	0.72	0	0	0	0	0	0	0	12	2	0	0	0	0	0	0	0	0	0	0	0	0	0	0	0	0	0	0	0	0	0	0	0	0	0	0	0	0	0	0	0	0	0	0	0
240	92-94-4	C18H14	1,1':4', 1''-TERPHENYL	0.5	0.4824	0	0	0	0	0	0	0	18	4	0	0	0	0	0	0	0	0	0	0	0	0	0	0	0	0	0	0	0	0	0	0	0	0	0	0	0	0	0	0	0	0	0	0	0
241	92-06-8	C18H14	1,1':3', 1''-TERPHENYL	0.5	0.4824	0	0	0	0	0	0	0	18	4	0	0	0	0	0	0	0	0	0	0	0	0	0	0	0	0	0	0	0	0	0	0	0	0	0	0	0	0	0	0	0	0	0	0	0
242	84-15-1	C18H14	1,1':2', 1''-TERPHENYL	0.5	0.4824	0	0	0	0	0	0	0	18	4	0	0	0	0	0	0	0	0	0	0	0	0	0	0	0	0	0	0	0	0	0	0	0	0	0	0	0	0	0	0	0	0	0	0	0
243	612-00-0	C14H14	BENZENE, 1,1'-ETHYLIDENEBIS-	0.6	0.6163	1	0	1	0	0	0	0	12	2	0	0	0	0	0	0	0	0	0	0	0	0	0	0	0	0	0	0	0	0	0	0	0	0	0	0	0	0	0	0	0	0	0	0	0
244	101-81-5	C13H12	BENZENE, 1,1'-METHYLENEBIS-	0.6	0.6677	0	1	0	0	0	0	0	12	2	0	0	0	0	0	0	0	0	0	0	0	0	0	0	0	0	0	0	0	0	0	0	0	0	0	0	0	0	0	0	0	0	0	0	0
245	103-29-7	C14H14	BENZENE, (PHENYLETHYL)-	0.6	0.6247	0	2	0	0	0	0	0	12	2	0	0	0	0	0	0	0	0	0	0	0	0	0	0	0	0	0	0	0	0	0	0	0	0	0	0	0	0	0	0	0	0	0	0	0
246	519-73-3	C19H16	BENZENE, 1,1',1''-METHYLIDYNETRIS-	0.5	0.4512	0	0	1	0	0	0	0	18	3	0	0	0	0	0	0	0	0	0	0	0	0	0	0	0	0	0	0	0	0	0	0	0	0	0	0	0	0	0	0	0	0	0	0	0
247	6362-80-7	C18H20	See note on molecular weight	0.5	0.4988	2	1	0	1	0	0	0	12	2	2	1	0	1	0	0	0	0	0	0	0	0	0	0	0	0	0	0	0	0	0	0	0	0	0	0	0	0	0	0	0	0	0	0	0
248	538-68-1	C11H16	BENZENE, PENTYL-	0.8	0.7405	1	4	0	0	0	0	0	6	1	0	0	0	0	0	0	0	0	0	0	0	0	0	0	0	0	0	0	0	0	0	0	0	0	0	0	0	0	0	0	0	0	0	0	0
249	1077-16-3	C12H18	BENZENE, HEXYL-	0.7	0.6845	1	5	0	0	0	0	0	6	1	0	0	0	0	0	0	0	0	0	0	0	0	0	0	0	0	0	0	0	0	0	0	0	0	0	0	0	0	0	0	0	0	0	0	0
250	2189-60-8	C14H22	BENZENE, OCTYL-	0.7	0.5981	1	7	0	0	0	0	0	6	1	0	0	0	0	0	0	0	0	0	0	0	0	0	0	0	0	0	0	0	0	0	0	0	0	0	0	0	0	0	0	0	0	0	0	0
251	1081-77-2	C15H24	BENZENE, NONYL-	0.6	0.5631	1	8	0	0	0	0	0	6	1	0	0	0	0	0	0	0	0	0	0	0	0	0	0	0	0	0	0	0	0	0	0	0	0	0	0	0	0	0	0	0	0	0	0	0
252	6742-54-7	C17H28	BENZENE, UNDECYL-	0.6	0.5034	1	10	0	0	0	0	0	6	1	0	0	0	0	0	0	0	0	0	0	0	0	0	0	0	0	0	0	0	0	0	0	0	0	0	0	0	0	0	0	0	0	0	0	0
253	123-02-4	C19H32	BENZENE, TRIDECYL-	0.5	0.4526	1	12	0	0	0	0	0	6	1	0	0	0	0	0	0	0	0	0	0	0	0	0	0	0	0	0	0	0	0	0	0	0	0	0	0	0	0	0	0	0	0	0	0	0
254	1459-10-5	C20H34	BENZENE, TETRADECYL-	0.5	0.4296	1	13	0	0	0	0	0	6	1	0	0	0	0	0	0	0	0	0	0	0	0	0	0	0	0	0	0	0	0	0	0	0	0	0	0	0	0	0	0	0	0	0	0	0
255	123-01-3	C18H30	BENZENE, DODECYL-	0.6	0.4771	1	11	0	0	0	0	0	6	1	0	0	0	0	0	0	0	0	0	0	0	0	0	0	0	0	0	0	0	0	0	0	0	0	0	0	0	0	0	0	0	0	0	0	0
256	934-74-7	C10H14	1-ETHYL-3,5-DIMETHYL BENZENE	0.8	0.8121	3	1	0	0	0	0	0	6	3	0	0	0	0	0	0	0	0	0	0	0	0	0	0	0	0	0	0	0	0	0	0	0	0	0	0	0	0	0	0	0	0	0	0	0
257	2870-04-04	C10H14	2-ETHYL-1,3-DIMETHYL BENZENE	0.8	0.8121	3	1	0	0	0	0	0	6	3	0	0	0	0	0	0	0	0	0	0	0	0	0	0	0	0	0	0	0	0	0	0	0	0	0	0	0	0	0	0	0	0	0	0	0
258	1758-88-9	C10H14	BENZENE, 2-ETHYL-1,4-DIMETHYL-	0.8	0.8121	3	1	0	0	0	0	0	6	3	0	0	0	0	0	0	0	0	0	0	0	0	0	0	0	0	0	0	0	0	0	0	0	0	0	0	0	0	0	0	0	0	0	0	0
259	874-41-9	C10H14	BENZENE, 1-ETHYL-,2,4-DIMETHYL-	0.8	0.8121	3	1	0	0	0	0	0	6	3	0	0	0	0	0	0	0	0	0	0	0	0	0	0	0	0	0	0	0	0	0	0	0	0	0	0	0	0	0	0	0	0	0	0	0
260	934-80-5	C10H14	4-ETHYL-1,2-DIMETHYLBENZENE	0.8	0.8121	3	1	0	0	0	0	0	6	3	0	0	0	0	0	0	0	0	0	0	0	0	0	0	0	0	0	0	0	0	0	0	0	0	0	0	0	0	0	0	0	0	0	0	0
261	933-98-2	C10H14	BENZENE, 1-ETHYL-2,3-DIMETHYL-	0.8	0.8121	3	1	0	0	0	0	0	6	3	0	0	0	0	0	0	0	0	0	0	0	0	0	0	0	0	0	0	0	0	0	0	0	0	0	0	0	0	0	0	0	0	0	0	0
262	1889-67-4	C18H22	BENZENE, 1,1'-(1,1,2,2-TETRAMETHYL-1,2-ETHANEDIYL)bis-	0.5	0.4869	4	0	0	2	0	0	0	12	2	0	0	0	0	0	0	0	0	0	0	0	0	0	0	0	0	0	0	0	0	0	0	0	0	0	0	0	0	0	0	0	0	0	0	0
263	2039-93-2	C10H12	BENZENE, (1-METHYLENEPROPYL)-	0.9	0.8778	1	1	0	0	0	0	0	6	1	2	1	0	1	0	0	0	0	0	0	0	0	0	0	0	0	0	0	0	0	0	0	0	0	0	0	0	0	0	0	0	0	0	0	0
264	768-00-3	C10H12	BENZENE, (1-METHYL-1-PROPENYL)-,(E)-	0.9	0.8634	2	0	0	0	0	0	0	6	1	2	0	1	1	0	0	0	0	0	0	0	0	0	0	0	0	0	0	0	0	0	0	0	0	0	0	0	0	0	0	0	0	0	0	0
265	767-99-7	C10H12	BENZENE, (1-METHYL-1-PROPENYL)-, (Z)	0.9	0.8634	2	0	0	0	0	0	0	6	1	2	0	1	1	0	0	0	0	0	0	0	0	0	0	0	0	0	0	0	0	0	0	0	0	0	0	0	0	0	0	0	0	0	0	0
266	1074-17-5	C10H14	BENZENE, 1-METHYL-2-PROPYL-	0.8	0.8173	2	2	0	0	0	0	0	6	2	0	0	0	0	0	0	0	0	0	0	0	0	0	0	0	0	0	0	0	0	0	0	0	0	0	0	0	0	0	0	0	0	0	0	0
267	1074-43-7	C10H14	BENZENE, 1-METHYL-3-PROPYL-	0.8	0.8173	2	2	0	0	0	0	0	6	2	0	0	0	0	0	0	0	0	0	0	0	0	0	0	0	0	0	0	0	0	0	0	0	0	0	0	0	0	0	0	0	0	0	0	0
268	1074-55-1	C10H14	BENZENE, 1-METHYL-4-PROPYLBENZENE	0.8	0.8173	2	2	0	0	0	0	0	6	2	0	0	0	0	0	0	0	0	0	0	0	0	0	0	0	0	0	0	0	0	0	0	0	0	0	0	0	0	0	0	0	0	0	0	0
269	1520-42-9	C20H18	BENZENE,1,1',1''-(1-ETHANYL-2-YLIDENE)tris-	0.5	0.434	0	1	1	0	0	0	0	18	3	0	0	0	0	0	0	0	0	0	0	0	0	0	0	0	0	0	0	0	0	0	0	0	0	0	0	0	0	0	0	0	0	0	0	0
270	630-76-2	C25H20	BENZENE, 1,1',1'',1'''-METHANETETRAYLTETRAKIS-	0.4	0.3343	0	0	0	1	0	0	0	24	4	0	0	0	0	0	0	0	0	0	0	0	0	0	0	0	0	0	0	0	0	0	0	0	0	0	0	0	0	0	0	0	0	0	0	0
271	632-50-8	C26H22	BENZENE, 1,1',1'',1'''-(1,2-ETHANEDIYLIDENE)TETRAKIS-	0.4	0.3148	0	0	2	0	0	0	0	24	4	0	0	0	0	0	0	0	0	0	0	0	0	0	0	0	0	0	0	0	0	0	0	0	0	0	0	0	0	0	0	0	0	0	0	0
272	7439-15-8	C16H18	BENZENE, 1-ETHYL-4-(2 PHENYLETHYL)-	0.5	0.5579	1	3	0	0	0	0	0	12	3	0	0	0	0	0	0	0	0	0	0	0	0	0	0	0	0	0	0	0	0	0	0	0	0	0	0	0	0	0	0	0	0	0	0	0
273	17059-44-8	C11H16	BENZENE, 1,2-DIMETHYL-3-PROPYL-	0.886	0.7466	3	2	0	0	0	0	0	6	3	0	0	0	0	0	0	0	0	0	0	0	0	0	0	0	0	0	0	0	0	0	0	0	0	0	0	0	0	0	0	0	0	0	0	0
274	61827-86-9	C11H16	BENZENE, 1,2,3-TRIMETHYL-4-ETHYL-	0.73	0.7331	4	1	0	0	0	0	0	6	4	0	0	0	0	0	0	0	0	0	0	0	0	0	0	0	0	0	0	0	0	0	0	0	0	0	0	0	0	0	0	0	0	0	0	0
275	61827-87-0	C11H16	BENZENE, 1,2,4-TRIMETHYL-3-ETHYL-	0.72	0.7331	4	1	0	0	0	0	0	6	4	0	0	0	0	0	0	0	0	0	0	0	0	0	0	0	0	0	0	0	0	0	0	0	0	0	0	0	0	0	0	0	0	0	0	0
276	17851-27-3	C11H16	BENZENE, 1,2,4-TRIMETHYL-5-ETHYL-	0.73	0.7331	4	1	0	0	0	0	0	6	4	0	0	0	0	0	0	0	0	0	0	0	0	0	0	0	0	0	0	0	0	0	0	0	0	0	0	0	0	0	0	0	0	0	0	0
277	51526-06-8	C18H22	1,1'-(1,2-ETHANEDIYL)BIS(4-ETHYL-) BENZENE	0.454	0.4999	2	4	0	0	0	0	0	12	4	0	0	0	0	0	0	0	0	0	0	0	0	0	0	0	0	0	0	0	0	0	0	0	0	0	0	0	0	0	0	0	0	0	0	0
278	100-42-5	C8H8	BENZENE, ETHENYL-	1.1	1.1258	0	0	0	0	0	0	0	6	1	2	1	1	0	0	0	0	0	0	0	0	0	0	0	0	0	0	0	0	0	0	0	0	0	0	0	0	0	0	0	0	0	0	0	0
279	611-15-4	C9H10	BENZENE, 1-ETHENYL-2-METHYL-	1	0.9631	1	0	0	0	0	0	0	6	2	2	1	1	0	0	0	0	0	0	0	0	0	0	0	0	0	0	0	0	0	0	0	0	0	0	0	0	0	0	0	0	0	0	0	0
280	7564-63-8	C10H12	BENZENE, 1-ETHENYL-2-ETHYL-	0.854	0.8622	1	1	0	0	0	0	0	6	2	2	1	1	0	0	0	0	0	0	0	0	0	0	0	0	0	0	0	0	0	0	0	0	0	0	0	0	0	0	0	0	0	0	0	0
281	7525-62-4	C10H12	BENZENE, 1-ETHENYL-3-ETHYL-	0.854	0.8622	1	1	0	0	0	0	0	6	2	2	1	1	0	0	0	0	0	0	0	0	0	0	0	0	0	0	0	0	0	0	0	0	0	0	0	0	0	0	0	0	0	0	0	0
282	3454-07-07	C10H12	BENZENE, 1-ETHENYL-4-ETHYL-	0.854	0.8622	1	1	0	0	0	0	0	6	2	2	1	1	0	0	0	0	0	0	0	0	0	0	0	0	0	0	0	0	0	0	0	0	0	0	0	0	0	0	0	0	0	0	0	0
283	622-97-9	C9H10	BENZENE, 1-ETHENYL-4-METHYL-	0.8	0.9631	1	0	0	0	0	0	0	6	2	2	1	1	0	0	0	0	0	0	0	0	0	0	0	0	0	0	0	0	0	0	0	0	0	0	0	0	0	0	0	0	0	0	0	0
284	536-74-3	C8H6	BENZENE, ETHYNYL-	1.2	1.2014	0	0	0	0	0	0	0	6	1	0	0	0	0	0	1	1	0	0	0	0	0	0	0	0	0	0	0	0	0	0	0	0	0	0	0	0	0	0	0	0	0	0	0	0
285	63444-56-4	C12H16	BENZENE, 1-ETHENYL-4-(2-METHYLPROPYL)	0.7	0.7002	2	1	1	0	0	0	0	6	2	2	1	1	0	0	0	0	0	0	0	0	0	0	0	0	0	0	0	0	0	0	0	0	0	0	0	0	0	0	0	0	0	0	0	0
286	766-90-5	C9H10	BENZENE, 1-PROPENYL-,(Z)-	1	0.982	1	0	0	0	0	0	0	6	1	2	0	2	0	0	0	0	0	0	0	0	0	0	0	0	0	0	0	0	0	0	0	0	0	0	0	0	0	0	0	0	0	0	0	0
287	873-66-5	C9H10	BENZENE, 1-PROPENYL-,(E)-	1	0.982	1	0	0	0	0	0	0	6	1	2	0	2	0	0	0	0	0	0	0	0	0	0	0	0	0	0	0	0	0	0	0	0	0	0	0	0	0	0	0	0	0	0	0	0
288	16262-48-9	C11H12	BENZENE, 1-ETHENYL-4-(1-METHYLETHENYL)-	0.8	0.7867	1	0	0	0	0	0	0	6	2	4	2	1	1	0	0	0	0	0	0	0	0	0	0	0	0	0	0	0	0	0	0	0	0	0	0	0	0	0	0	0	0	0	0	0
289	1746-23-2	C12H16	BENZENE, 1-(1,1-DIMETHYLETHYL)-4-ETHENYL-	0.7	0.7044	3	0	0	1	0	0	0	6	2	2	1	1	0	0	0	0	0	0	0	0	0	0	0	0	0	0	0	0	0	0	0	0	0	0	0	0	0	0	0	0	0	0	0	0
290	91-20-3	C10H8	NAPHTHALENE	0.88	0.8826	0	0	0	0	0	0	0	10	2	0	0	0	0	0	0	0	0	0	0	0	0	0	0	0	0	0	0	0	0	0	0	0	0	0	0	0	0	0	0	0	0	0	0	0
291	90-12-0	C11H10	NAPHTHALENE, 1-METHYL-	0.8	0.796	1	0	0	0	0	0	0	10	3	0	0	0	0	0	0	0	0	0	0	0	0	0	0	0	0	0	0	0	0	0	0	0	0	0	0	0	0	0	0	0	0	0	0	0
292	91-57-6	C11H10	NAPHTHALENE, 2-METHYL-	0.8	0.796	1	0	0	0	0	0	0	10	3	0	0	0	0	0	0	0	0	0	0	0	0	0	0	0	0	0	0	0	0	0	0	0	0	0	0	0	0	0	0	0	0	0	0	0
293	1127-76-0	C12H12	NAPHTHALENE, 1-ETHYL-	0.7	0.7315	1	1	0	0	0	0	0	10	3	0	0	0	0	0	0	0	0	0	0	0	0	0	0	0	0	0	0	0	0	0	0	0	0	0	0	0	0	0	0	0	0	0	0	0
294	119-64-2	C10H12	NAPHTHALENE, 1,2,3,4-TETRAHYDRO-	0.8	0.8589	0	4	0	0	4	0	0	6	2	0	0	0	0	0	0	0	0	0	0	0	0	0	0	0	0	0	0	0	0	0	0	0	0	0	0	0	0	0	0	0	0	0	0	0
295	581-42-0	C12H12	NAPHTHALENE, 2,6-DIMETHYL-	0.7	0.721	2	0	0	0	0	0	0	10	4	0	0	0	0	0	0	0	0	0	0	0	0	0	0	0	0	0	0	0	0	0	0	0	0	0	0	0	0	0	0	0	0	0	0	0
296	605-02-7	C16H12	NAPHTHALENE, 1-PHENYL-	0.6	0.5513	0	0	0	0	0	0	0	16	4	0	0	0	0	0	0	0	0	0	0	0	0	0	0	0	0	0	0	0	0	0	0	0	0	0	0	0	0	0	0	0	0	0	0	0
297	26438-26-6	C19H26	NAPHTHALENE, 1-NONYL-	0.31	0.4866	1	8	0	0	0	0	0	10	3	0	0	0	0	0	0	0	0	0	0	0	0	0	0	0	0	0	0	0	0	0	0	0	0	0	0	0	0	0	0	0	0	0	0	0
298	26438-27-7	C20H28	NAPHTHALENE, 1-DECYL-	0.304	0.4641	1	9	0	0	0	0	0	10	3	0	0	0	0	0	0	0	0	0	0	0	0	0	0	0	0	0	0	0	0	0	0	0	0	0	0	0	0	0	0	0	0	0	0	0
299	1634-09-9	C14H16	NAPHTHALENE, 1-BUTYL-	0.6	0.6358	1	3	0	0	0	0	0	10	3	0	0	0	0	0	0	0	0	0	0	0	0	0	0	0	0	0	0	0	0	0	0	0	0	0	0	0	0	0	0	0	0	0	0	0
300	2876-53-1	C16H20	NAPHTHALENE, 1-HEXYL-	0.5	0.5661	1	5	0	0	0	0	0	10	3	0	0	0	0	0	0	0	0	0	0	0	0	0	0	0	0	0	0	0	0	0	0	0	0	0	0	0	0	0	0	0	0	0	0	0
301	582-16-1	C12H12	NAPHTHALENE, 2,7-DIMETHYL-	0.7	0.721	2	0	0	0	0	0	0	10	4	0	0	0	0	0	0	0	0	0	0	0	0	0	0	0	0	0	0	0	0	0	0	0	0	0	0	0	0	0	0	0	0	0	0	0
302	66325-11-9	C16H24	NAPHTHALENE, 1-HEXYL-1,2,3,4-TETRAHYDRO-	0.5	0.5752	1	8	1	0	3	1	0	6	2	0	0	0	0	0	0	0	0	0	0	0	0	0	0	0	0	0	0	0	0	0	0	0	0	0	0	0	0	0	0	0	0	0	0	0
303	206-44-0	C16H10	FLUORANTHENE	0.6	0.5625	0	0	0	0	0	0	0	16	6	0	0	0	0	0	0	0	0	0	0	0	0	0	0	0	0	0	0	0	0	0	0	0	0	0	0	0	0	0	0	0	0	0	0	0
304	2765-18-6	C13H14	NAPHTHALENE, 1-PROPYL-	0.7	0.6793	1	2	0	0	0	0	0	10	3	0	0	0	0	0	0	0	0	0	0	0	0	0	0	0	0	0	0	0	0	0	0	0	0	0	0	0	0	0	0	0	0	0	0	0
305	939-27-5	C12H12	NAPHTHALENE, 2-ETHYL	0.7	0.7315	1	1	0	0	0	0	0	10	3	0	0	0	0	0	0	0	0	0	0	0	0	0	0	0	0	0	0	0	0	0	0	0	0	0	0	0	0	0	0	0	0	0	0	0
306	767-59-9	C10H10	1H-INDENE, 1-METHYL-	0.9	0.8868	1	0	1	0	0	1	0	6	2	2	0	2	0	0	0	0	0	0	0	0	0	0	0	0	0	0	0	0	0	0	0	0	0	0	0	0	0	0	0	0	0	0	0	0
307	2177-47-1	C10H10	1H-INDENE, 2-METHYL-	0.9	0.9049	1	1	0	0	1	0	0	6	2	2	0	1	1	0	0	0	0	0	0	0	0	0	0	0	0	0	0	0	0	0	0	0	0	0	0	0	0	0	0	0	0	0	0	0
308	4773-83-5	C12H14	1H-INDENE, 1,2,3-TRIMETHYL-	0.7	0.7032	3	0	1	0	0	1	0	6	2	2	0	0	2	0	0	0	0	0	0	0	0	0	0	0	0	0	0	0	0	0	0	0	0	0	0	0	0	0	0	0	0	0	0	0
309	26472-00-4	C12H16	3a,4,7,7a-TETRAHYDRODIMETHYL-4,7-METHANO-1H-INDENE	0.695	0.6275	2	2	4	0	2	4	0	0	0	0	0	2	2	0	0	0	0	0	0	0	0	0	0	0	0	0	0	0	0	0	0	0	0	0	0	0	0	0	0	0	0	0	0	0
310	1961-96-2	C15H12	INDENE, 1-PHENYL-	0.6	0.5973	0	0	1	0	0	1	0	12	3	2	0	2	0	0	0	0	0	0	0	0	0	0	0	0	0	0	0	0	0	0	0	0	0	0	0	0	0	0	0	0	0	0	0	0
311	58-72-0	C20H16	BENZENE, 1,1',1''-(1-ETHENYL-2-YLIDENE)TRIS-	0.4	0.4385	0	0	0	0	0	0	0	18	3	2	0	1	1	0	0	0	0	0	0	0	0	0	0	0	0	0	0	0	0	0	0	0	0	0	0	0	0	0	0	0	0	0	0	0
312	632-51-9	C26H20	BENZENE, 1,1',1'',1'''-(1,2-ETHENEDIYLIDENE)TETRAKIS-	0.3	0.3273	0	0	0	0	0	0	0	24	4	2	0	0	2	0	0	0	0	0	0	0	0	0	0	0	0	0	0	0	0	0	0	0	0	0	0	0	0	0	0	0	0	0	0	0
313	645-49-8	C14H12	BENZENE, 1,1'-(1,2-ETHENEDIYL)BIS-, (Z)-	0.7	0.6505	0	0	0	0	0	0	0	12	2	2	0	2	0	0	0	0	0	0	0	0	0	0	0	0	0	0	0	0	0	0	0	0	0	0	0	0	0	0	0	0	0	0	0	0
314	103-30-0	C14H12	BENZENE, 1,1'-(1,2-ETHENEDIYL)BIS-, (E)-	0.7	0.6505	0	0	0	0	0	0	0	12	2	2	0	2	0	0	0	0	0	0	0	0	0	0	0	0	0	0	0	0	0	0	0	0	0	0	0	0	0	0	0	0	0	0	0	0
315	21956-56-9	C16H16O2	BENZENE, 1,3-DIMETHOXY-5-(2-PHENYLETHENYL)-,(E)-	0.556	0.5272	0	0	0	0	0	0	0	12	4	2	0	2	0	0	0	0	0	0	0	0	0	0	0	0	0	0	0	0	0	0	0	0	0	0	0	0	0	0	0	0	0	0	0	2
316	86-73-7	C13H10	9H-FLUORENE	0.7	0.7033	0	1	0	0	1	0	0	12	4	0	0	0	0	0	0	0	0	0	0	0	0	0	0	0	0	0	0	0	0	0	0	0	0	0	0	0	0	0	0	0	0	0	0	0
317	95-13-6	C9H8	1H-INDENE	1	1.0416	0	1	0	0	1	0	0	6	2	2	0	2	0	0	0	0	0	0	0	0	0	0	0	0	0	0	0	0	0	0	0	0	0	0	0	0	0	0	0	0	0	0	0	0
318	120-12-7	C14H10	ANTHRACENE	0.6	0.6417	0	0	0	0	0	0	0	14	4	0	0	0	0	0	0	0	0	0	0	0	0	0	0	0	0	0	0	0	0	0	0	0	0	0	0	0	0	0	0	0	0	0	0	0
319	85-01-8	C14H10	PHENANTHRENE	0.7	0.6417	0	0	0	0	0	0	0	14	4	0	0	0	0	0	0	0	0	0	0	0	0	0	0	0	0	0	0	0	0	0	0	0	0	0	0	0	0	0	0	0	0	0	0	0
320	218-01-9	C18H12	CHRYSENE	0.5	0.4891	0	0	0	0	0	0	0	18	6	0	0	0	0	0	0	0	0	0	0	0	0	0	0	0	0	0	0	0	0	0	0	0	0	0	0	0	0	0	0	0	0	0	0	0
321	129-00-0	C16H10	PYRENE	0.6	0.5625	0	0	0	0	0	0	0	16	6	0	0	0	0	0	0	0	0	0	0	0	0	0	0	0	0	0	0	0	0	0	0	0	0	0	0	0	0	0	0	0	0	0	0	0
322	83-32-9	C12H10	ACENAPHTHYLENE, 1,2-DIHYDRO-	0.8	0.7661	0	2	0	0	2	0	0	10	4	0	0	0	0	0	0	0	0	0	0	0	0	0	0	0	0	0	0	0	0	0	0	0	0	0	0	0	0	0	0	0	0	0	0	0
323	208-96-8	C12H8	ACENAPHTHALENE	0.8	0.7846	0	0	0	0	0	0	0	10	4	2	0	2	0	0	0	0	0	0	0	0	0	0	0	0	0	0	0	0	0	0	0	0	0	0	0	0	0	0	0	0	0	0	0	0
324	281-23-2	C10H16	TRICYLCO(3.3.1.13,7)DECANE	0.7	0.7317	0	6	4	0	6	4	0	0	0	0	0	0	0	0	0	0	0	0	0	0	0	0	0	0	0	0	0	0	0	0	0	0	0	0	0	0	0	0	0	0	0	0	0	0
325	3048-64-4	C9H12	BICYCLO(2.2.1)HEPT-2-ENE, 5-ETHENYL-	0.8	0.836	0	2	3	0	2	3	0	0	0	0	1	3	0	0	0	0	0	0	0	0	0	0	0	0	0	0	0	0	0	0	0	0	0	0	0	0	0	0	0	0	0	0	0	0
326	702-79-4	C12H20	1,3-DIMETHYLTRICYCLO[3.3.1.1(3,7)]DECANE	0.655	0.6555	2	6	2	2	6	2	2	0	0	0	0	0	0	0	0	0	0	0	0	0	0	0	0	0	0	0	0	0	0	0	0	0	0	0	0	0	0	0	0	0	0	0	0	0
327	694-92-8	C8H12	BICYCLO(2,2,1)HEPT-2-ENE,2-METHYL	0.9	0.9779	1	3	2	0	3	2	0	0	0	0	0	1	1	0	0	0	0	0	0	0	0	0	0	0	0	0	0	0	0	0	0	0	0	0	0	0	0	0	0	0	0	0	0	0
328	15403-89-1	C9H14	BICYLCO(2,2,1)HEPT-2-ENE)5-ETHYL-	0.8	0.8264	1	3	3	0	2	3	0	0	0	0	0	2	0	0	0	0	0	0	0	0	0	0	0	0	0	0	0	0	0	0	0	0	0	0	0	0	0	0	0	0	0	0	0	0
329	496-11-7	C9H10	1H-INDENE, 2,3-DIHYDRO-	1	0.9625	0	3	0	0	3	0	0	6	2	0	0	0	0	0	0	0	0	0	0	0	0	0	0	0	0	0	0	0	0	0	0	0	0	0	0	0	0	0	0	0	0	0	0	0
330	99-86-5	C10H16	1,3-CYCLOHEXADIENE, 1-METHYL-4-(1-METHYLETHYL)-	0.8	0.7368	3	2	1	0	2	0	0	0	0	4	0	2	2	0	0	0	0	0	0	0	0	0	0	0	0	0	0	0	0	0	0	0	0	0	0	0	0	0	0	0	0	0	0	0
331	99-85-4	C10H16	1,4-CYCLOHEXADIENE, 1-METHYL-4-(1-METHYLETHYL)-	0.8	0.7825	3	2	1	0	2	0	0	0	0	0	0	2	2	0	0	0	0	0	0	0	0	0	0	0	0	0	0	0	0	0	0	0	0	0	0	0	0	0	0	0	0	0	0	0
332	498-66-8	C7H10	BICYCLO(2.2.1)HEPT-2-ENE	1	1.1035	0	3	2	0	3	2	0	0	0	0	0	2	0	0	0	0	0	0	0	0	0	0	0	0	0	0	0	0	0	0	0	0	0	0	0	0	0	0	0	0	0	0	0	0
333	16219-75-3	C9H12	BICYCLO(2,2,1)HEPT-2-ENE, 5-ETHYLIDENE-	0.8	0.9162	1	2	2	0	2	2	0	0	0	0	0	3	1	0	0	0	0	0	0	0	0	0	0	0	0	0	0	0	0	0	0	0	0	0	0	0	0	0	0	0	0	0	0	0
334	56-55-3	C18H12	BENZ(a)ANTHRACENE	0.5	0.4891	0	0	0	0	0	0	0	18	6	0	0	0	0	0	0	0	0	0	0	0	0	0	0	0	0	0	0	0	0	0	0	0	0	0	0	0	0	0	0	0	0	0	0	0
335	92-24-0	C18H12	NAPHTHACENE	0.5	0.4891	0	0	0	0	0	0	0	18	6	0	0	0	0	0	0	0	0	0	0	0	0	0	0	0	0	0	0	0	0	0	0	0	0	0	0	0	0	0	0	0	0	0	0	0
336	7058-01-07	C10H20	(1-METHYLPROPYL)CYCLOHEXANE	0.744	0.7749	2	6	2	0	5	1	0	0	0	0	0	0	0	0	0	0	0	0	0	0	0	0	0	0	0	0	0	0	0	0	0	0	0	0	0	0	0	0	0	0	0	0	0	0
337	127-27-5	C20H30O2	7-ETHENYL-1,2,3,4,4a,4b,5,6,7,9,10-10a-DODECAHYDRO-1,4a,7-TRIMETHYL-1-PHENANTHRENECARBOXYLIC ACID	0.414	0.3999	3	7	2	3	7	2	3	0	0	0	1	2	1	0	0	0	0	1	0	0	0	0	0	0	0	0	0	0	0	0	0	0	0	0	0	0	0	1	0	0	0	0	0	0
338	5835-26-7	C20H30O2	[1R-(1 alpha,4 abeta,4 balpha,7 alpha,10 aalpha)]-7ETHENYL-1,2,3,4,4a,4b,5,6,7,8,10,10a-DODECAHYDRO-1,4a,7-TRIMETHYL-1-PHENANTHRENECARBOXYLIC ACID	0.414	0.3999	3	7	2	3	7	2	3	0	0	0	1	2	1	0	0	0	0	1	0	0	0	0	0	0	0	0	0	0	0	0	0	0	0	0	0	0	0	1	0	0	0	0	0	0
339	79-92-5	C10H16	BICYCLO(2.2.1)HEPTANE, 2,2-DIMETHYL-3-METHYLENE-	0.7	0.7358	2	3	2	1	3	2	1	0	0	0	1	0	1	0	0	0	0	0	0	0	0	0	0	0	0	0	0	0	0	0	0	0	0	0	0	0	0	0	0	0	0	0	0	0
340	80-56-8	C10H16	BICYCLO(3.1.1)HEPT-2-ENE, 2,6,6-TRIMETHYL-	0.8	0.7499	3	2	2	1	2	2	1	0	0	0	0	1	1	0	0	0	0	0	0	0	0	0	0	0	0	0	0	0	0	0	0	0	0	0	0	0	0	0	0	0	0	0	0	0
341	127-91-3	C10H16	BICYCLO(3.1.1)HEPTANE, 6,6-DIMETHYL-2-METHYLENE	0.7	0.7358	2	3	2	1	3	2	1	0	0	0	1	0	1	0	0	0	0	0	0	0	0	0	0	0	0	0	0	0	0	0	0	0	0	0	0	0	0	0	0	0	0	0	0	0
342	100-50-5	C7H10O	3-CYCLOHEXENE-1-CARBOXALDEHYDE	1.1	1.1005	0	3	1	0	3	1	0	0	0	0	0	2	0	0	0	0	0	0	0	0	0	0	0	0	1	0	0	0	0	0	0	0	0	0	0	0	0	0	0	0	0	0	0	0
343	110-62-3	C5H10O	PENTANAL	1.5	1.5803	1	3	0	0	0	0	0	0	0	0	0	0	0	0	0	0	0	0	0	0	0	0	0	0	1	0	0	0	0	0	0	0	0	0	0	0	0	0	0	0	0	0	0	0
344	111-71-7	C7H14O	HEPTANAL	1.1	1.099	1	5	0	0	0	0	0	0	0	0	0	0	0	0	0	0	0	0	0	0	0	0	0	0	1	0	0	0	0	0	0	0	0	0	0	0	0	0	0	0	0	0	0	0
345	66-25-1	C6H12O	HEXANAL	1.3	1.3044	1	4	0	0	0	0	0	0	0	0	0	0	0	0	0	0	0	0	0	0	0	0	0	0	1	0	0	0	0	0	0	0	0	0	0	0	0	0	0	0	0	0	0	0
346	124-13-0	C8H16O	OCTANAL	1	0.9468	1	6	0	0	0	0	0	0	0	0	0	0	0	0	0	0	0	0	0	0	0	0	0	0	1	0	0	0	0	0	0	0	0	0	0	0	0	0	0	0	0	0	0	0
347	124-19-6	C9H18O	NONANAL	0.8	0.8327	1	7	0	0	0	0	0	0	0	0	0	0	0	0	0	0	0	0	0	0	0	0	0	0	1	0	0	0	0	0	0	0	0	0	0	0	0	0	0	0	0	0	0	0
348	123-05-7	C8H16O	HEXANAL, 2-ETHYL-	0.85	0.9571	2	4	1	0	0	0	0	0	0	0	0	0	0	0	0	0	0	0	0	0	0	0	0	0	1	0	0	0	0	0	0	0	0	0	0	0	0	0	0	0	0	0	0	0
349	925-54-2	C7H14O	HEXANAL, 2-METHYL-	1.1	1.1136	2	3	1	0	0	0	0	0	0	0	0	0	0	0	0	0	0	0	0	0	0	0	0	0	1	0	0	0	0	0	0	0	0	0	0	0	0	0	0	0	0	0	0	0
350	19269-28-4	C7H14O	HEXANAL, 3-METHYL-	1.1	1.0692	2	3	1	0	0	0	0	0	0	0	0	0	0	0	0	0	0	0	0	0	0	0	0	0	1	0	0	0	0	0	0	0	0	0	0	0	0	0	0	0	0	0	0	0
351	623-36-9	C6H10O	2-PENTENAL, 2-METHYL-	1.4	1.4078	2	1	0	0	0	0	0	0	0	3	0	1	1	0	0	0	0	0	0	0	0	0	0	0	1	0	0	0	0	0	0	0	0	0	0	0	0	0	0	0	0	0	0	0
352	645-62-5	C8H14O	2-HEXENAL, 2-ETHYL-	1	1.0091	2	3	0	0	0	0	0	0	0	3	0	1	1	0	0	0	0	0	0	0	0	0	0	0	1	0	0	0	0	0	0	0	0	0	0	0	0	0	0	0	0	0	0	0
353	112-31-2	C10H20O	DECANAL	0.8	0.7457	1	8	0	0	0	0	0	0	0	0	0	0	0	0	0	0	0	0	0	0	0	0	0	0	1	0	0	0	0	0	0	0	0	0	0	0	0	0	0	0	0	0	0	0
354	112-44-7	C11H22O	UNDECANAL	0.7	0.6778	1	9	0	0	0	0	0	0	0	0	0	0	0	0	0	0	0	0	0	0	0	0	0	0	1	0	0	0	0	0	0	0	0	0	0	0	0	0	0	0	0	0	0	0
355	112-54-9	C12H24O	1-DODECANAL	0.6	0.6235	1	10	0	0	0	0	0	0	0	0	0	0	0	0	0	0	0	0	0	0	0	0	0	0	1	0	0	0	0	0	0	0	0	0	0	0	0	0	0	0	0	0	0	0
356	10486-19-8	C13H26O	TRIDECANAL	0.6	0.579	1	11	0	0	0	0	0	0	0	0	0	0	0	0	0	0	0	0	0	0	0	0	0	0	1	0	0	0	0	0	0	0	0	0	0	0	0	0	0	0	0	0	0	0
357	107-02-8	C3H4O	2-PROPENAL	2.8	2.7415	0	0	0	0	0	0	0	0	0	3	1	1	0	0	0	0	0	0	0	0	0	0	0	0	1	0	0	0	0	0	0	0	0	0	0	0	0	0	0	0	0	0	0	0
358	15798-64-8	C4H6O	2-BUTENAL, (Z)-	2.1	2.1153	1	0	0	0	0	0	0	0	0	3	0	2	0	0	0	0	0	0	0	0	0	0	0	0	1	0	0	0	0	0	0	0	0	0	0	0	0	0	0	0	0	0	0	0
359	123-73-9	C4H6O	trans-CROTONALDEHYDE	2.1	2.1153	1	0	0	0	0	0	0	0	0	3	0	2	0	0	0	0	0	0	0	0	0	0	0	0	1	0	0	0	0	0	0	0	0	0	0	0	0	0	0	0	0	0	0	0
360	78-85-3	C4H6O	2-PROPENAL, 2-METHYL-	2.1	2.2816	1	0	0	0	0	0	0	0	0	3	1	0	1	0	0	0	0	0	0	0	0	0	0	0	1	0	0	0	0	0	0	0	0	0	0	0	0	0	0	0	0	0	0	0
361	93-53-8	C9H10O	BENZENEACETALDEHYDE, alpha-METHYL-	1	0.8832	1	0	1	0	0	0	0	6	1	0	0	0	0	0	0	0	0	0	0	0	0	0	0	0	1	0	0	0	0	0	0	0	0	0	0	0	0	0	0	0	0	0	0	0
362	529-20-4	C8H8O	BENZALDEHYDE, 2-METHYL-	1.1	1.124	1	0	0	0	0	0	0	6	2	1	0	0	0	0	0	0	0	0	0	0	0	0	0	0	0	1	0	0	0	0	0	0	0	0	0	0	0	0	0	0	0	0	0	0
363	104-87-0	C8H8O	BENZALDEHYDE, 4-METHYL-	1.22	1.124	1	0	0	0	0	0	0	6	2	1	0	0	0	0	0	0	0	0	0	0	0	0	0	0	0	1	0	0	0	0	0	0	0	0	0	0	0	0	0	0	0	0	0	0
364	100-52-7	C7H6O	BENZALDEHYDE	1.4	1.3523	0	0	0	0	0	0	0	6	1	1	0	0	0	0	0	0	0	0	0	0	0	0	0	0	0	1	0	0	0	0	0	0	0	0	0	0	0	0	0	0	0	0	0	0
365	90-02-8	C7H6O2	BENZALDEHYDE, 2-HYDROXY-	1.4	1.4431	0	0	0	0	0	0	0	6	2	1	0	0	0	0	0	0	0	0	0	0	0	0	0	0	0	1	0	0	0	0	0	0	0	0	0	0	0	0	1	0	0	0	0	0
366	123-08-0	C7H6O2	BENZALDEHYDE, 4-HYDROXY-	1.4	1.4431	0	0	0	0	0	0	0	6	2	1	0	0	0	0	0	0	0	0	0	0	0	0	0	0	0	1	0	0	0	0	0	0	0	0	0	0	0	0	1	0	0	0	0	0
367	623-27-8	C8H6O2	1,4-BENZENEDICARBOXALDEHYDE	1.2	1.1727	0	0	0	0	0	0	0	6	2	2	0	0	0	0	0	0	0	0	0	0	0	0	0	0	0	2	0	0	0	0	0	0	0	0	0	0	0	0	0	0	0	0	0	0
368	620-23-5	C8H8O	BENZALDEHYDE, 3-METHYL-	1.1	1.124	1	0	0	0	0	0	0	6	2	1	0	0	0	0	0	0	0	0	0	0	0	0	0	0	0	1	0	0	0	0	0	0	0	0	0	0	0	0	0	0	0	0	0	0
369	7786-29-0	C9H18O	OCTANAL, 2-METHYL-	0.851	0.8399	2	5	1	0	0	0	0	0	0	0	0	0	0	0	0	0	0	0	0	0	0	0	0	0	1	0	0	0	0	0	0	0	0	0	0	0	0	0	0	0	0	0	0	0
370	123-63-7	C6H12O3	1,3,5-TRIOXANE, 2,4,6-TRIMETHYL-	1.3	1.3137	3	0	0	0	0	0	0	0	0	0	0	0	0	0	0	0	0	0	0	0	0	0	0	0	0	0	0	0	0	0	0	0	0	0	0	0	0	0	0	0	0	0	3	0
371	78-93-3	C4H8O	2-BUTANONE	1.8	1.8037	2	1	0	0	0	0	0	0	0	0	0	0	0	0	0	0	0	0	0	0	0	0	0	0	0	0	1	0	0	0	0	0	0	0	0	0	0	0	0	0	0	0	0	0
372	96-22-0	C5H10O	3-PENTANONE	1.5	1.5066	2	2	0	0	0	0	0	0	0	0	0	0	0	0	0	0	0	0	0	0	0	0	0	0	0	0	1	0	0	0	0	0	0	0	0	0	0	0	0	0	0	0	0	0
373	108-10-1	C6H12O	2-PENTANONE, 4-METHYL-	1.2	1.2321	3	1	1	0	0	0	0	0	0	0	0	0	0	0	0	0	0	0	0	0	0	0	0	0	0	0	1	0	0	0	0	0	0	0	0	0	0	0	0	0	0	0	0	0
374	565-61-7	C6H12O	2-PENTANONE, 3-METHYL-	1.3	1.2584	3	1	1	0	0	0	0	0	0	0	0	0	0	0	0	0	0	0	0	0	0	0	0	0	0	0	1	0	0	0	0	0	0	0	0	0	0	0	0	0	0	0	0	0
375	109-49-9	C6H10O	5-HEXEN-2-ONE	1.36	1.3687	1	2	0	0	0	0	0	0	0	0	1	1	0	0	0	0	0	0	0	0	0	0	0	0	0	0	1	0	0	0	0	0	0	0	0	0	0	0	0	0	0	0	0	0
376	106-35-4	C7H14O	3-HEPTANONE	1.1	1.0846	2	4	0	0	0	0	0	0	0	0	0	0	0	0	0	0	0	0	0	0	0	0	0	0	0	0	1	0	0	0	0	0	0	0	0	0	0	0	0	0	0	0	0	0
377	123-19-3	C7H14O	4-HEPTANONE	1.1	1.0846	2	4	0	0	0	0	0	0	0	0	0	0	0	0	0	0	0	0	0	0	0	0	0	0	0	0	1	0	0	0	0	0	0	0	0	0	0	0	0	0	0	0	0	0
378	589-38-8	C6H12O	3-HEXANONE	1.3	1.2661	2	3	0	0	0	0	0	0	0	0	0	0	0	0	0	0	0	0	0	0	0	0	0	0	0	0	1	0	0	0	0	0	0	0	0	0	0	0	0	0	0	0	0	0
379	107-87-9	C5H10O	2-PENTANONE	1.5	1.4907	2	2	0	0	0	0	0	0	0	0	0	0	0	0	0	0	0	0	0	0	0	0	0	0	0	0	1	0	0	0	0	0	0	0	0	0	0	0	0	0	0	0	0	0
380	591-78-6	C6H12O	2-HEXANONE	1.2	1.2522	2	3	0	0	0	0	0	0	0	0	0	0	0	0	0	0	0	0	0	0	0	0	0	0	0	0	1	0	0	0	0	0	0	0	0	0	0	0	0	0	0	0	0	0
381	110-43-0	C7H14O	2-HEPTANONE	1.1	1.0727	2	4	0	0	0	0	0	0	0	0	0	0	0	0	0	0	0	0	0	0	0	0	0	0	0	0	1	0	0	0	0	0	0	0	0	0	0	0	0	0	0	0	0	0
382	110-12-3	C7H14O	2-HEXANONE, 5-METHYL-	1	1.0528	3	2	1	0	0	0	0	0	0	0	0	0	0	0	0	0	0	0	0	0	0	0	0	0	0	0	1	0	0	0	0	0	0	0	0	0	0	0	0	0	0	0	0	0
383	75-97-8	C6H12O	2-BUTANONE, 3,3-DIMETHYL-	1.3	1.2872	4	0	0	1	0	0	0	0	0	0	0	0	0	0	0	0	0	0	0	0	0	0	0	0	0	0	1	0	0	0	0	0	0	0	0	0	0	0	0	0	0	0	0	0
384	108-83-8	C9H18O	4-HEPTANONE, 2,6-DIMETHYL-	0.8	0.8136	4	2	2	0	0	0	0	0	0	0	0	0	0	0	0	0	0	0	0	0	0	0	0	0	0	0	1	0	0	0	0	0	0	0	0	0	0	0	0	0	0	0	0	0
385	565-80-0	C7H14O	3-PENTANONE, 2,4-DIMETHYL-	1.1	1.0923	4	0	2	0	0	0	0	0	0	0	0	0	0	0	0	0	0	0	0	0	0	0	0	0	0	0	1	0	0	0	0	0	0	0	0	0	0	0	0	0	0	0	0	0
386	616-45-5	C4H7NO	2-PYRROLIDINONE	1.9	1.9736	0	2	0	0	2	0	0	0	0	0	0	0	0	0	0	0	0	0	0	0	0	0	1	0	0	0	0	0	0	0	0	0	0	0	0	0	0	0	0	0	0	0	0	0
387	624-42-0	C8H16O	3-HEPTANONE, 6-METHYL-	0.954	0.9381	3	3	1	0	0	0	0	0	0	0	0	0	0	0	0	0	0	0	0	0	0	0	0	0	0	0	1	0	0	0	0	0	0	0	0	0	0	0	0	0	0	0	0	0
388	502-56-7	C9H18O	5-NONANONE	0.8	0.8418	2	6	0	0	0	0	0	0	0	0	0	0	0	0	0	0	0	0	0	0	0	0	0	0	0	0	1	0	0	0	0	0	0	0	0	0	0	0	0	0	0	0	0	0
389	821-55-6	C9H18O	2-NONANONE	0.9	0.8332	2	6	0	0	0	0	0	0	0	0	0	0	0	0	0	0	0	0	0	0	0	0	0	0	0	0	1	0	0	0	0	0	0	0	0	0	0	0	0	0	0	0	0	0
390	84-65-1	C14H8O2	9,10-ANTHRACENEDIONE	0.7	0.6838	0	0	0	0	0	0	0	12	4	2	0	0	0	0	0	0	0	0	0	0	0	0	0	0	0	0	0	2	0	0	0	0	0	0	0	0	0	0	0	0	0	0	0	0
391	123-54-6	C5H8O2	2,4-PENTANEDIONE	1.7	1.6765	2	1	0	0	0	0	0	0	0	0	0	0	0	0	0	0	0	0	0	0	0	0	0	0	0	0	2	0	0	0	0	0	0	0	0	0	0	0	0	0	0	0	0	0
392	78-59-1	C9H14O	2-CYCLOHEXEN-1-ONE, 3,5,5-TRIMETHYL-	0.8	0.8492	3	2	0	1	2	0	1	0	0	3	0	1	1	0	0	0	0	0	0	0	0	0	0	0	0	0	1	0	0	0	0	0	0	0	0	0	0	0	0	0	0	0	0	0
393	120-92-3	C5H8O	CYCLOPENTANONE	1.5	1.5488	0	4	0	0	4	0	0	0	0	0	0	0	0	0	0	0	0	0	0	0	0	0	0	0	0	0	1	0	0	0	0	0	0	0	0	0	0	0	0	0	0	0	0	0
394	108-94-1	C6H10O	CYCLOHEXANONE	1.1	1.26	0	5	0	0	5	0	0	0	0	0	0	0	0	0	0	0	0	0	0	0	0	0	0	0	0	0	1	0	0	0	0	0	0	0	0	0	0	0	0	0	0	0	0	0
395	111-13-7	C8H16O	2-OCTANONE	1.00004	0.9371	2	5	0	0	0	0	0	0	0	0	0	0	0	0	0	0	0	0	0	0	0	0	0	0	0	0	1	0	0	0	0	0	0	0	0	0	0	0	0	0	0	0	0	0
396	119-61-9	C13H10O	METHANONE, DIPHENYL-	0.7	0.732	0	0	0	0	0	0	0	12	2	1	0	0	0	0	0	0	0	0	0	0	0	0	0	0	0	0	0	1	0	0	0	0	0	0	0	0	0	0	0	0	0	0	0	0
397	98-86-2	C8H8O	ETHANONE, 1-PHENYL-	1.1	1.1118	1	0	0	0	0	0	0	6	1	1	0	0	0	0	0	0	0	0	0	0	0	0	0	0	0	0	0	1	0	0	0	0	0	0	0	0	0	0	0	0	0	0	0	0
398	57-57-8	C3H4O2	2-OXETANONE	2.9	2.6157	0	1	0	0	1	0	0	0	0	0	0	0	0	0	0	0	0	0	0	1	0	0	0	0	0	0	0	0	0	0	0	0	0	0	0	0	0	0	0	0	0	0	0	0
399	96-48-0	C4H6O2	2(3H)-FURANONE, DIHYDRO-	2	2.0802	0	2	0	0	2	0	0	0	0	0	0	0	0	0	0	0	0	0	0	1	0	0	0	0	0	0	0	0	0	0	0	0	0	0	0	0	0	0	0	0	0	0	0	0
400	502-44-3	C6H10O2	2-OXEPANONE	1.4	1.3467	0	4	0	0	4	0	0	0	0	0	0	0	0	0	0	0	0	0	0	1	0	0	0	0	0	0	0	0	0	0	0	0	0	0	0	0	0	0	0	0	0	0	0	0
401	108-29-2	C5H8O2	2(3H)-FURANONE, DIHYDRO-5-METHYL-	1.7	1.7393	1	3	0	0	3	0	0	0	0	0	0	0	0	0	0	0	0	0	0	1	0	0	0	0	0	0	0	0	0	0	0	0	0	0	0	0	0	0	0	0	0	0	0	0
402	565-69-5	C6H12O	2-METHYL, 3-PENTANONE-	1.3	1.2733	3	1	1	0	0	0	0	0	0	0	0	0	0	0	0	0	0	0	0	0	0	0	0	0	0	0	1	0	0	0	0	0	0	0	0	0	0	0	0	0	0	0	0	0
403	814-78-8	C5H8O	3-BUTEN-2-ONE, 3-METHYL	1.8	1.6864	2	0	0	0	0	0	0	0	0	3	1	0	1	0	0	0	0	0	0	0	0	0	0	0	0	0	1	0	0	0	0	0	0	0	0	0	0	0	0	0	0	0	0	0
404	90-42-6	C12H20O	(1,1'-BICYCLOHEXYL)-2-ONE	0.7	0.6724	0	9	2	0	9	2	0	0	0	0	0	0	0	0	0	0	0	0	0	0	0	0	0	0	0	0	1	0	0	0	0	0	0	0	0	0	0	0	0	0	0	0	0	0
405	106-51-4	C6H4O2	2,5-CYCLOHEXADIENE-1,4-DIONE	1.7	1.6979	0	0	0	0	0	0	0	0	0	6	0	4	0	0	0	0	0	0	0	0	0	0	0	0	0	0	2	0	0	0	0	0	0	0	0	0	0	0	0	0	0	0	0	0
406	674-82-8	C4H4O2	2-OXETANONE, 4-METHYLENE-	2.5	2.5003	0	1	0	0	1	0	0	0	0	0	1	1	0	0	0	0	0	0	0	1	0	0	0	0	0	0	0	0	0	0	0	0	0	0	0	0	0	0	0	0	0	0	0	0
407	71-23-8	C3H8O	1-PROPANOL	2	1.8582	2	1	0	0	0	0	0	0	0	0	0	0	0	0	0	0	0	0	0	0	0	0	0	0	0	0	0	0	0	0	0	0	0	0	0	0	0	1	0	1	0	0	0	0
408	67-63-0	C3H8O	2-PROPANOL	2	2.063	2	1	0	0	0	0	0	0	0	0	0	0	0	0	0	0	0	0	0	0	0	0	0	0	0	0	0	0	0	0	0	0	0	0	0	0	0	1	0	0	1	0	0	0
409	71-36-3	C4H10O	1-BUTANOL	1.4	1.5475	2	2	0	0	0	0	0	0	0	0	0	0	0	0	0	0	0	0	0	0	0	0	0	0	0	0	0	0	0	0	0	0	0	0	0	0	0	1	0	1	0	0	0	0
410	78-83-1	C4H10O	1-PROPANOL, 2-METHYL-	1.7	1.5965	3	0	1	0	0	0	0	0	0	0	0	0	0	0	0	0	0	0	0	0	0	0	0	0	0	0	0	0	0	0	0	0	0	0	0	0	0	1	0	1	0	0	0	0
411	78-92-2	C4H10O	2-BUTANOL	1.7	1.7341	2	2	0	0	0	0	0	0	0	0	0	0	0	0	0	0	0	0	0	0	0	0	0	0	0	0	0	0	0	0	0	0	0	0	0	0	0	1	0	0	1	0	0	0
412	71-41-0	C5H12O	1-PENTANOL	1.2	1.3083	2	3	0	0	0	0	0	0	0	0	0	0	0	0	0	0	0	0	0	0	0	0	0	0	0	0	0	0	0	0	0	0	0	0	0	0	0	1	0	1	0	0	0	0
413	6032-29-7	C5H12O	2-PENTANOL	1.48	1.4713	2	3	0	0	0	0	0	0	0	0	0	0	0	0	0	0	0	0	0	0	0	0	0	0	0	0	0	0	0	0	0	0	0	0	0	0	0	1	0	0	1	0	0	0
414	137-32-6	C5H12O	1-BUTANOL, 2-METHYL-	1.4	1.3498	3	1	1	0	0	0	0	0	0	0	0	0	0	0	0	0	0	0	0	0	0	0	0	0	0	0	0	0	0	0	0	0	0	0	0	0	0	1	0	1	0	0	0	0
415	111-27-3	C6H14O	1-HEXANOL	1.2	1.1266	2	4	0	0	0	0	0	0	0	0	0	0	0	0	0	0	0	0	0	0	0	0	0	0	0	0	0	0	0	0	0	0	0	0	0	0	0	1	0	1	0	0	0	0
416	105-30-6	C6H14O	1-PENTANOL, 2-METHYL-	1.1	1.1617	3	2	1	0	0	0	0	0	0	0	0	0	0	0	0	0	0	0	0	0	0	0	0	0	0	0	0	0	0	0	0	0	0	0	0	0	0	1	0	1	0	0	0	0
417	589-35-5	C6H14O	1-PENTANOL, 3-METHYL-	1.2	1.1665	3	2	1	0	0	0	0	0	0	0	0	0	0	0	0	0	0	0	0	0	0	0	0	0	0	0	0	0	0	0	0	0	0	0	0	0	0	1	0	1	0	0	0	0
418	77-74-7	C6H14O	3-PENTANOL, 3-METHYL-	1.2	1.2278	3	2	1	0	0	0	0	0	0	0	0	0	0	0	0	0	0	0	0	0	0	0	0	0	0	0	0	0	0	0	0	0	0	0	0	0	0	1	0	0	0	1	0	0
419	104-76-7	C8H18O	1-HEXANOL, 2-ETHYL-	0.88	0.9067	3	4	1	0	0	0	0	0	0	0	0	0	0	0	0	0	0	0	0	0	0	0	0	0	0	0	0	0	0	0	0	0	0	0	0	0	0	1	0	1	0	0	0	0
420	624-22-6	C7H16O	1-HEXANOL, 2-METHYL-	1	1.018	3	3	1	0	0	0	0	0	0	0	0	0	0	0	0	0	0	0	0	0	0	0	0	0	0	0	0	0	0	0	0	0	0	0	0	0	0	1	0	1	0	0	0	0
421	598-75-4	C5H12O	2-BUTANOL, 3-METHYL-	1.48	1.4649	3	1	1	0	0	0	0	0	0	0	0	0	0	0	0	0	0	0	0	0	0	0	0	0	0	0	0	0	0	0	0	0	0	0	0	0	0	1	0	0	1	0	0	0
422	111-70-6	C7H16O	1-HEPTANOL	1	0.988	2	5	0	0	0	0	0	0	0	0	0	0	0	0	0	0	0	0	0	0	0	0	0	0	0	0	0	0	0	0	0	0	0	0	0	0	0	1	0	1	0	0	0	0
423	543-49-7	C7H16O	2-HEPTANOL	1.16	1.115	2	5	0	0	0	0	0	0	0	0	0	0	0	0	0	0	0	0	0	0	0	0	0	0	0	0	0	0	0	0	0	0	0	0	0	0	0	1	0	0	1	0	0	0
424	627-98-5	C7H16O	1-HEXANOL, 5-METHYL-	1	1.023	3	3	1	0	0	0	0	0	0	0	0	0	0	0	0	0	0	0	0	0	0	0	0	0	0	0	0	0	0	0	0	0	0	0	0	0	0	1	0	1	0	0	0	0
425	111-87-5	C8H18O	1-OCTANOL	0.9	0.8806	2	6	0	0	0	0	0	0	0	0	0	0	0	0	0	0	0	0	0	0	0	0	0	0	0	0	0	0	0	0	0	0	0	0	0	0	0	1	0	1	0	0	0	0
426	123-96-6	C8H18O	2-OCTANOL	1.03	0.9955	2	6	0	0	0	0	0	0	0	0	0	0	0	0	0	0	0	0	0	0	0	0	0	0	0	0	0	0	0	0	0	0	0	0	0	0	0	1	0	0	1	0	0	0
427	143-08-8	C9H20O	1-NONANOL	0.8	0.7957	2	7	0	0	0	0	0	0	0	0	0	0	0	0	0	0	0	0	0	0	0	0	0	0	0	0	0	0	0	0	0	0	0	0	0	0	0	1	0	1	0	0	0	0
428	628-99-9	C9H20O	2-NONANOL	0.903	0.9015	2	7	0	0	0	0	0	0	0	0	0	0	0	0	0	0	0	0	0	0	0	0	0	0	0	0	0	0	0	0	0	0	0	0	0	0	0	1	0	0	1	0	0	0
429	112-30-1	C10H22O	1-DECANOL	0.7	0.7269	2	8	0	0	0	0	0	0	0	0	0	0	0	0	0	0	0	0	0	0	0	0	0	0	0	0	0	0	0	0	0	0	0	0	0	0	0	1	0	1	0	0	0	0
430	112-42-5	C11H24O	1-UNDECANOL	0.7	0.6697	2	9	0	0	0	0	0	0	0	0	0	0	0	0	0	0	0	0	0	0	0	0	0	0	0	0	0	0	0	0	0	0	0	0	0	0	0	1	0	1	0	0	0	0
431	55505-26-5	C10H22O	1-NONANOL, 8-METHYL-	0.77	0.7526	3	6	1	0	0	0	0	0	0	0	0	0	0	0	0	0	0	0	0	0	0	0	0	0	0	0	0	0	0	0	0	0	0	0	0	0	0	1	0	1	0	0	0	0
432	112-53-8	C12H26O	1-DODECANOL	0.6	0.6209	2	10	0	0	0	0	0	0	0	0	0	0	0	0	0	0	0	0	0	0	0	0	0	0	0	0	0	0	0	0	0	0	0	0	0	0	0	1	0	1	0	0	0	0
433	112-70-9	C13H28O	1-TRIDECANOL	0.6	0.5785	2	11	0	0	0	0	0	0	0	0	0	0	0	0	0	0	0	0	0	0	0	0	0	0	0	0	0	0	0	0	0	0	0	0	0	0	0	1	0	1	0	0	0	0
434	112-72-1	C14H30O	1-TETRADECANOL	0.5	0.5408	2	12	0	0	0	0	0	0	0	0	0	0	0	0	0	0	0	0	0	0	0	0	0	0	0	0	0	0	0	0	0	0	0	0	0	0	0	1	0	1	0	0	0	0
435	629-76-5	C15H32O	1-PENTADECANOL	0.5	0.5068	2	13	0	0	0	0	0	0	0	0	0	0	0	0	0	0	0	0	0	0	0	0	0	0	0	0	0	0	0	0	0	0	0	0	0	0	0	1	0	1	0	0	0	0
436	36653-82-4	C16H34O	1-HEXADECANOL	0.5	0.4757	2	14	0	0	0	0	0	0	0	0	0	0	0	0	0	0	0	0	0	0	0	0	0	0	0	0	0	0	0	0	0	0	0	0	0	0	0	1	0	1	0	0	0	0
437	1454-85-9	C17H36O	1-HEPTADECANOL	0.4	0.4471	2	15	0	0	0	0	0	0	0	0	0	0	0	0	0	0	0	0	0	0	0	0	0	0	0	0	0	0	0	0	0	0	0	0	0	0	0	1	0	1	0	0	0	0
438	112-92-5	C18H38O	1-OCTADECANOL	0.4	0.4207	2	16	0	0	0	0	0	0	0	0	0	0	0	0	0	0	0	0	0	0	0	0	0	0	0	0	0	0	0	0	0	0	0	0	0	0	0	1	0	1	0	0	0	0
439	629-96-9	C20H42O	1-EICOSANOL	0.4	0.3732	2	18	0	0	0	0	0	0	0	0	0	0	0	0	0	0	0	0	0	0	0	0	0	0	0	0	0	0	0	0	0	0	0	0	0	0	0	1	0	1	0	0	0	0
440	1454-84-8	C19H40O	1-NONADECANOL	0.4	0.3961	2	17	0	0	0	0	0	0	0	0	0	0	0	0	0	0	0	0	0	0	0	0	0	0	0	0	0	0	0	0	0	0	0	0	0	0	0	1	0	1	0	0	0	0
441	108-93-0	C6H12O	CYCLOHEXANOL	1.2	1.1945	0	6	0	0	6	0	0	0	0	0	0	0	0	0	0	0	0	0	0	0	0	0	0	0	0	0	0	0	0	0	0	0	0	0	0	0	0	1	0	0	1	0	0	0
442	590-67-0	C7H14O	CYCLOHEXANOL, 1-METHYL-	1	1.0421	1	5	1	0	5	1	0	0	0	0	0	0	0	0	0	0	0	0	0	0	0	0	0	0	0	0	0	0	0	0	0	0	0	0	0	0	0	1	0	0	0	1	0	0
443	138-87-4	C10H18O	CYCLOHEXANOL, 1-METHYL-4-(1-METHYLETHENYL)	0.785	0.7974	2	4	2	0	4	2	0	0	0	0	1	0	1	0	0	0	0	0	0	0	0	0	0	0	0	0	0	0	0	0	0	0	0	0	0	0	0	1	0	0	0	1	0	0
444	51655-57-3	C13H28O	1-NONANOL, 2-BUTYL-	0.614	0.5946	3	9	1	0	0	0	0	0	0	0	0	0	0	0	0	0	0	0	0	0	0	0	0	0	0	0	0	0	0	0	0	0	0	0	0	0	0	1	0	1	0	0	0	0
445	10522-26-6	C12H26O	1-UNDECANOL, 2-METHYL-	0.648	0.6382	3	8	1	0	0	0	0	0	0	0	0	0	0	0	0	0	0	0	0	0	0	0	0	0	0	0	0	0	0	0	0	0	0	0	0	0	0	1	0	1	0	0	0	0
446	97-99-4	C5H10O2	2-FURANMETHANOL, TETRAHYDRO-	1.5	1.4917	1	3	0	0	3	0	0	0	0	0	0	0	0	0	0	0	0	0	0	0	0	0	0	0	0	0	0	0	0	0	0	0	0	0	0	0	0	1	0	1	0	0	1	0
447	617-94-7	C9H12O	BENZENEMETHANOL, alpha,alpha-DIMETHYL-	1	0.9841	2	0	1	0	0	0	0	6	1	0	0	0	0	0	0	0	0	0	0	0	0	0	0	0	0	0	0	0	0	0	0	0	0	0	0	0	0	1	0	0	0	1	0	0
448	526-75-0	C8H10O	PHENOL, 2,3-DIMETHYL-	1.1	1.0729	2	0	0	0	0	0	0	6	3	0	0	0	0	0	0	0	0	0	0	0	0	0	0	0	0	0	0	0	0	0	0	0	0	0	0	0	0	0	1	0	0	0	0	0
449	105-67-9	C8H10O	PHENOL, 2,4-DIMETHYL	1.1	1.0729	2	0	0	0	0	0	0	6	3	0	0	0	0	0	0	0	0	0	0	0	0	0	0	0	0	0	0	0	0	0	0	0	0	0	0	0	0	0	1	0	0	0	0	0
450	95-87-4	C8H10O	PHENOL, 2,5-DIMETHYL-	1.1	1.0729	2	0	0	0	0	0	0	6	3	0	0	0	0	0	0	0	0	0	0	0	0	0	0	0	0	0	0	0	0	0	0	0	0	0	0	0	0	0	1	0	0	0	0	0
451	95-65-8	C8H10O	PHENOL, 3,4-DIMETHYL-	1.1	1.0729	2	0	0	0	0	0	0	6	3	0	0	0	0	0	0	0	0	0	0	0	0	0	0	0	0	0	0	0	0	0	0	0	0	0	0	0	0	0	1	0	0	0	0	0
452	108-68-9	C8H10O	PHENOL, 3,5-DIMETHYL-	1.1	1.0729	2	0	0	0	0	0	0	6	3	0	0	0	0	0	0	0	0	0	0	0	0	0	0	0	0	0	0	0	0	0	0	0	0	0	0	0	0	0	1	0	0	0	0	0
453	100-51-6	C7H8O	BENZENEMETHANOL	1.3	1.2247	1	0	0	0	0	0	0	6	1	0	0	0	0	0	0	0	0	0	0	0	0	0	0	0	0	0	0	0	0	0	0	0	0	0	0	0	0	1	0	1	0	0	0	0
454	108-95-2	C6H6O	PHENOL	1.5	1.4864	0	0	0	0	0	0	0	6	1	0	0	0	0	0	0	0	0	0	0	0	0	0	0	0	0	0	0	0	0	0	0	0	0	0	0	0	0	0	1	0	0	0	0	0
455	95-48-7	C7H8O	PHENOL, 2-METHYL-	1.4	1.2505	1	0	0	0	0	0	0	6	2	0	0	0	0	0	0	0	0	0	0	0	0	0	0	0	0	0	0	0	0	0	0	0	0	0	0	0	0	0	1	0	0	0	0	0
456	106-44-5	C7H8O	PHENOL, 4-METHYL-	1.1	1.2505	1	0	0	0	0	0	0	6	2	0	0	0	0	0	0	0	0	0	0	0	0	0	0	0	0	0	0	0	0	0	0	0	0	0	0	0	0	0	1	0	0	0	0	0
457	90-00-6	C8H10O	PHENOL, 2-ETHYL-	1.1	1.0752	1	1	0	0	0	0	0	6	2	0	0	0	0	0	0	0	0	0	0	0	0	0	0	0	0	0	0	0	0	0	0	0	0	0	0	0	0	0	1	0	0	0	0	0
458	123-07-9	C8H10O	PHENOL, 4-ETHYL-	1.1	1.0752	1	1	0	0	0	0	0	6	2	0	0	0	0	0	0	0	0	0	0	0	0	0	0	0	0	0	0	0	0	0	0	0	0	0	0	0	0	0	1	0	0	0	0	0
459	98-54-4	C10H14O	PHENOL, 4-(1,1-DIMETHYLETHYL)-	0.8	0.8538	3	0	0	1	0	0	0	6	2	0	0	0	0	0	0	0	0	0	0	0	0	0	0	0	0	0	0	0	0	0	0	0	0	0	0	0	0	0	1	0	0	0	0	0
460	80-05-7	C15H16O2	PHENOL, 4,4'-(1-METHYLETHYLIDENE)bis-	0.6	0.6248	2	0	0	1	0	0	0	12	4	0	0	0	0	0	0	0	0	0	0	0	0	0	0	0	0	0	0	0	0	0	0	0	0	0	0	0	0	0	2	0	0	0	0	0
461	25154-52-3	C15H24O	PHENOL, NONYL-	0.5	0.5611	1	8	0	0	0	0	0	6	2	0	0	0	0	0	0	0	0	0	0	0	0	0	0	0	0	0	0	0	0	0	0	0	0	0	0	0	0	0	1	0	0	0	0	0
462	112-27-6	C6H14O4	ETHANOL, 2,2'-(1,2-ETHANEDIYLBIS(OXY))BIS-	0.9	1.1294	2	0	0	0	0	0	0	0	0	0	0	0	0	0	0	0	0	0	0	0	0	0	0	0	0	0	0	0	0	0	0	0	0	0	0	0	0	2	0	2	0	0	2	0
463	112-60-7	C8H18O5	ETHANOL, 2,2'-(OXYBIS(2,1-ETHANEDIYLOXY))BIS-	1	0.8811	2	0	0	0	0	0	0	0	0	0	0	0	0	0	0	0	0	0	0	0	0	0	0	0	0	0	0	0	0	0	0	0	0	0	0	0	0	2	0	2	0	0	3	0
464	126-30-7	C5H12O2	1,3-PROPANEDIOL, 2,2-DIMETHYL-	1.4	1.3975	4	0	0	1	0	0	0	0	0	0	0	0	0	0	0	0	0	0	0	0	0	0	0	0	0	0	0	0	0	0	0	0	0	0	0	0	0	2	0	2	0	0	0	0
465	110-65-6	C4H6O2	2-BUTYNE-1,4-DIOL	1.88	1.8766	2	0	0	0	0	0	0	0	0	0	0	0	0	0	0	2	0	0	0	0	0	0	0	0	0	0	0	0	0	0	0	0	0	0	0	0	0	2	0	2	0	0	0	0
466	24800-44-0	C9H20O4	PROPANOL,((1-METHYL-1,2-ETHANEDIYL)bis(oxy))bis-	0.9	0.8626	3	3	0	0	0	0	0	0	0	0	0	0	0	0	0	0	0	0	0	0	0	0	0	0	0	0	0	0	0	0	0	0	0	0	0	0	0	2	0	0	2	0	2	0
467	107-41-5	C6H14O2	2,4-PENTANEDIOL, 2-METHYL-	1.3	1.2823	3	2	1	0	0	0	0	0	0	0	0	0	0	0	0	0	0	0	0	0	0	0	0	0	0	0	0	0	0	0	0	0	0	0	0	0	0	2	0	0	1	1	0	0
468	4435-50-1	C4H10O3	1,2,3-BUTANETRIOL	1.61	1.6826	2	2	0	0	0	0	0	0	0	0	0	0	0	0	0	0	0	0	0	0	0	0	0	0	0	0	0	0	0	0	0	0	0	0	0	0	0	3	0	1	2	0	0	0
469	3068-00-6	C4H10O3	1,2,4-BUTANETRIOL	1.64	1.6895	2	2	0	0	0	0	0	0	0	0	0	0	0	0	0	0	0	0	0	0	0	0	0	0	0	0	0	0	0	0	0	0	0	0	0	0	0	3	0	2	1	0	0	0
470	98-29-3	C10H14O2	1,2-BENZENEDIOL, 4-(1,1-DIMETHYLETHYL-)	0.9	0.8754	3	0	0	1	0	0	0	6	3	0	0	0	0	0	0	0	0	0	0	0	0	0	0	0	0	0	0	0	0	0	0	0	0	0	0	0	0	0	2	0	0	0	0	0
471	144-19-4	C8H18O2	1,3-PENTANEDIOL, 2,2,4-TRIMETHYL	1	0.9679	5	1	1	1	0	0	0	0	0	0	0	0	0	0	0	0	0	0	0	0	0	0	0	0	0	0	0	0	0	0	0	0	0	0	0	0	0	2	0	1	1	0	0	0
472	149-31-5	C6H14O2	1,3-PENTANEDIOL, 2-METHYL	1.14	1.2327	3	2	1	0	0	0	0	0	0	0	0	0	0	0	0	0	0	0	0	0	0	0	0	0	0	0	0	0	0	0	0	0	0	0	0	0	0	2	0	1	1	0	0	0
473	6117-80-2	C4H8O2	2-BUTENE-1,4-DIOL, (Z)-	1.7	1.69	2	0	0	0	0	0	0	0	0	0	0	2	0	0	0	0	0	0	0	0	0	0	0	0	0	0	0	0	0	0	0	0	0	0	0	0	0	2	0	2	0	0	0	0
474	821-11-4	C4H8O2	2-BUTENE-1,4-DIOL, (E)-	1.7	1.69	2	0	0	0	0	0	0	0	0	0	0	2	0	0	0	0	0	0	0	0	0	0	0	0	0	0	0	0	0	0	0	0	0	0	0	0	0	2	0	2	0	0	0	0
475	120-80-9	C6H6O2	1,2-BENZENEDIOL	1.6	1.5937	0	0	0	0	0	0	0	6	2	0	0	0	0	0	0	0	0	0	0	0	0	0	0	0	0	0	0	0	0	0	0	0	0	0	0	0	0	0	2	0	0	0	0	0
476	115-77-5	C5H12O4	1,3-PROPANEDIOL, 2,2-BIS(HYDROXYMETHYL)-	1.6	1.6055	4	0	0	1	0	0	0	0	0	0	0	0	0	0	0	0	0	0	0	0	0	0	0	0	0	0	0	0	0	0	0	0	0	0	0	0	0	4	0	4	0	0	0	0
477	77-99-6	C6H14O3	1,3-PROPANEDIOL, 2-ETHYL-2-(HYDROXYMETHYL)-	1.3	1.2912	4	1	0	1	0	0	0	0	0	0	0	0	0	0	0	0	0	0	0	0	0	0	0	0	0	0	0	0	0	0	0	0	0	0	0	0	0	3	0	3	0	0	0	0
478	87-66-1	C6H6O3	1,2,3-BENZENETRIOL	1.7	1.6823	0	0	0	0	0	0	0	6	3	0	0	0	0	0	0	0	0	0	0	0	0	0	0	0	0	0	0	0	0	0	0	0	0	0	0	0	0	0	3	0	0	0	0	0
479	334-48-5	C10H20O2	DECANOIC ACID	0.8	0.7579	1	8	0	0	0	0	0	0	0	0	0	0	0	0	0	0	0	1	0	0	0	0	0	0	0	0	0	0	0	0	0	0	0	0	0	0	0	1	0	0	0	0	0	0
480	116-53-0	C5H10O2	BUTANOIC ACID, 2-METHYL-, (+ -)	1.6	1.6203	2	1	1	0	0	0	0	0	0	0	0	0	0	0	0	0	0	1	0	0	0	0	0	0	0	0	0	0	0	0	0	0	0	0	0	0	0	1	0	0	0	0	0	0
481	109-52-4	C5H10O2	PENTANOIC ACID	1.6	1.5885	1	3	0	0	0	0	0	0	0	0	0	0	0	0	0	0	0	1	0	0	0	0	0	0	0	0	0	0	0	0	0	0	0	0	0	0	0	1	0	0	0	0	0	0
482	112-05-0	C9H18O2	NONANOIC ACID	0.9	0.8469	1	7	0	0	0	0	0	0	0	0	0	0	0	0	0	0	0	1	0	0	0	0	0	0	0	0	0	0	0	0	0	0	0	0	0	0	0	1	0	0	0	0	0	0
483	79-31-2	C4H8O2	PROPANOIC ACID, 2-METHYL-	2	1.9794	2	0	1	0	0	0	0	0	0	0	0	0	0	0	0	0	0	1	0	0	0	0	0	0	0	0	0	0	0	0	0	0	0	0	0	0	0	1	0	0	0	0	0	0
484	503-74-2	C5H10O2	BUTANOIC ACID, 3-METHYL-	1.6	1.6184	2	1	1	0	0	0	0	0	0	0	0	0	0	0	0	0	0	1	0	0	0	0	0	0	0	0	0	0	0	0	0	0	0	0	0	0	0	1	0	0	0	0	0	0
485	142-62-1	C6H12O2	HEXANOIC ACID	1.3	1.3176	1	4	0	0	0	0	0	0	0	0	0	0	0	0	0	0	0	1	0	0	0	0	0	0	0	0	0	0	0	0	0	0	0	0	0	0	0	1	0	0	0	0	0	0
486	4536-23-6	C7H14O2	HEXANOIC ACID, 2-METHYL-	1.13	1.1343	2	3	1	0	0	0	0	0	0	0	0	0	0	0	0	0	0	1	0	0	0	0	0	0	0	0	0	0	0	0	0	0	0	0	0	0	0	1	0	0	0	0	0	0
487	124-07-2	C8H16O2	OCTANOIC ACID	1	0.9622	1	6	0	0	0	0	0	0	0	0	0	0	0	0	0	0	0	1	0	0	0	0	0	0	0	0	0	0	0	0	0	0	0	0	0	0	0	1	0	0	0	0	0	0
488	112-37-8	C11H22O2	UNDECANOIC ACID	0.7	0.6874	1	9	0	0	0	0	0	0	0	0	0	0	0	0	0	0	0	1	0	0	0	0	0	0	0	0	0	0	0	0	0	0	0	0	0	0	0	1	0	0	0	0	0	0
489	1123-00-8	C7H12O2	CYCLOPENTANEACETIC ACID	1.2	1.0981	0	5	1	0	4	1	0	0	0	0	0	0	0	0	0	0	0	1	0	0	0	0	0	0	0	0	0	0	0	0	0	0	0	0	0	0	0	1	0	0	0	0	0	0
490	143-07-7	C12H24O2	DODECANOIC ACID	0.6	0.6302	1	10	0	0	0	0	0	0	0	0	0	0	0	0	0	0	0	1	0	0	0	0	0	0	0	0	0	0	0	0	0	0	0	0	0	0	0	1	0	0	0	0	0	0
491	638-53-9	C13H26O2	TRIDECANOIC ACID	0.6	0.5826	1	11	0	0	0	0	0	0	0	0	0	0	0	0	0	0	0	1	0	0	0	0	0	0	0	0	0	0	0	0	0	0	0	0	0	0	0	1	0	0	0	0	0	0
492	544-63-8	C14H28O2	TETRADECANOIC ACID	0.5	0.542	1	12	0	0	0	0	0	0	0	0	0	0	0	0	0	0	0	1	0	0	0	0	0	0	0	0	0	0	0	0	0	0	0	0	0	0	0	1	0	0	0	0	0	0
493	57-10-3	C16H32O2	HEXADECANOIC ACID	0.5	0.4752	1	14	0	0	0	0	0	0	0	0	0	0	0	0	0	0	0	1	0	0	0	0	0	0	0	0	0	0	0	0	0	0	0	0	0	0	0	1	0	0	0	0	0	0
494	503-64-0	C4H6O2	2-BUTENOIC ACID, (Z)-	2.3	2.1354	1	0	0	0	0	0	0	0	0	3	0	2	0	0	0	0	0	1	0	0	0	0	0	0	0	0	0	0	0	0	0	0	0	0	0	0	0	1	0	0	0	0	0	0
495	107-93-7	C4H6O2	2-BUTENOIC ACID, (E)-	2.2	2.1354	1	0	0	0	0	0	0	0	0	3	0	2	0	0	0	0	0	1	0	0	0	0	0	0	0	0	0	0	0	0	0	0	0	0	0	0	0	1	0	0	0	0	0	0
496	3004-93-1	C9H18O2	OCTANOIC ACID, 2-METHYL	0.865	0.8593	2	5	1	0	0	0	0	0	0	0	0	0	0	0	0	0	0	1	0	0	0	0	0	0	0	0	0	0	0	0	0	0	0	0	0	0	0	1	0	0	0	0	0	0
497	57-11-4	C18H36O2	OCTADECANOIC ACID	0.4	0.4213	1	16	0	0	0	0	0	0	0	0	0	0	0	0	0	0	0	1	0	0	0	0	0	0	0	0	0	0	0	0	0	0	0	0	0	0	0	1	0	0	0	0	0	0
498	112-80-1	C18H34O2	9-OCTADECENOIC ACID(Z)-	0.4	0.4259	1	14	0	0	0	0	0	0	0	0	0	2	0	0	0	0	0	1	0	0	0	0	0	0	0	0	0	0	0	0	0	0	0	0	0	0	0	1	0	0	0	0	0	0
499	60-33-3	C18H32O2	9,12-OCTADECADIENOIC ACID(Z,Z)-	0.4	0.4214	1	12	0	0	0	0	0	0	0	0	0	4	0	0	0	0	0	1	0	0	0	0	0	0	0	0	0	0	0	0	0	0	0	0	0	0	0	1	0	0	0	0	0	0
500	65-85-0	C7H6O2	BENZOIC ACID	1.4	1.3929	0	0	0	0	0	0	0	6	1	1	0	0	0	0	0	0	0	0	1	0	0	0	0	0	0	0	0	0	0	0	0	0	0	0	0	0	0	1	0	0	0	0	0	0
501	118-90-1	C8H8O2	BENZOIC ACID, 2-METHYL-	1.2	1.1849	1	0	0	0	0	0	0	6	2	1	0	0	0	0	0	0	0	0	1	0	0	0	0	0	0	0	0	0	0	0	0	0	0	0	0	0	0	1	0	0	0	0	0	0
502	99-94-5	C8H8O2	BENZOIC ACID, 4-METHYL-	1.1468	1.1849	1	0	0	0	0	0	0	6	2	1	0	0	0	0	0	0	0	0	1	0	0	0	0	0	0	0	0	0	0	0	0	0	0	0	0	0	0	1	0	0	0	0	0	0
503	69-72-7	C7H6O3	BENZOIC ACID, 2-HYDROXY-	1.5	1.4645	0	0	0	0	0	0	0	6	2	1	0	0	0	0	0	0	0	0	1	0	0	0	0	0	0	0	0	0	0	0	0	0	0	0	0	0	0	1	1	0	0	0	0	0
504	88-99-3	C8H6O4	1,2-BENZENEDICARBOXYLIC ACID	1.3	1.3466	0	0	0	0	0	0	0	6	2	2	0	0	0	0	0	0	0	0	2	0	0	0	0	0	0	0	0	0	0	0	0	0	0	0	0	0	0	2	0	0	0	0	0	0
505	121-91-5	C8H6O4	1,3-BENZENEDICARBOXYLIC ACID	1.3	1.3466	0	0	0	0	0	0	0	6	2	2	0	0	0	0	0	0	0	0	2	0	0	0	0	0	0	0	0	0	0	0	0	0	0	0	0	0	0	2	0	0	0	0	0	0
506	123-62-6	C6H10O3	PROPANOIC ACID, ANHYDRIDE	1.48	1.4828	2	2	0	0	0	0	0	0	0	0	0	0	0	0	0	0	0	0	0	2	0	0	0	0	0	0	0	0	0	0	0	0	0	0	0	0	0	0	0	0	0	0	0	0
507	106-31-0	C8H14O3	BUTANOIC ACID, ANHYDRIDE	1.09	1.0165	2	4	0	0	0	0	0	0	0	0	0	0	0	0	0	0	0	0	0	2	0	0	0	0	0	0	0	0	0	0	0	0	0	0	0	0	0	0	0	0	0	0	0	0
508	552-30-7	C9H4O5	5-ISOBENZOFURANCARBOXYLIC ACID, 1,3-DIHYDRO-1,3-DIOXO-	1.3	1.3014	0	0	0	0	0	0	0	6	3	3	0	0	0	0	0	0	0	0	1	0	2	0	0	0	0	0	0	0	0	0	0	0	0	0	0	0	0	1	0	0	0	0	0	0
509	638-49-3	C6H12O2	FORMIC ACID, PENTYL ESTER	1.3	1.2831	1	3	0	0	0	0	0	0	0	0	0	0	0	0	0	0	0	0	0	1	0	0	0	0	0	0	0	0	0	0	0	0	0	0	0	0	0	0	0	0	0	0	0	0
510	112-32-3	C9H18O2	FORMIC ACID, OCTYL ESTER	0.9	0.8515	1	6	0	0	0	0	0	0	0	0	0	0	0	0	0	0	0	0	0	1	0	0	0	0	0	0	0	0	0	0	0	0	0	0	0	0	0	0	0	0	0	0	0	0
511	5451-92-3	C10H20O2	FORMIC ACID, NONYL ESTER	0.8	0.7677	1	7	0	0	0	0	0	0	0	0	0	0	0	0	0	0	0	0	0	1	0	0	0	0	0	0	0	0	0	0	0	0	0	0	0	0	0	0	0	0	0	0	0	0
512	5451-52-5	C11H22O2	FORMIC ACID, DECYL ESTER	0.7	0.7004	1	8	0	0	0	0	0	0	0	0	0	0	0	0	0	0	0	0	0	1	0	0	0	0	0	0	0	0	0	0	0	0	0	0	0	0	0	0	0	0	0	0	0	0
513	110-19-0	C6H12O2	ACETIC ACID, 2-METHYLPROPYL ESTER	1.3	1.3138	3	0	1	0	0	0	0	0	0	0	0	0	0	0	0	0	0	0	0	1	0	0	0	0	0	0	0	0	0	0	0	0	0	0	0	0	0	0	0	0	0	0	0	0
514	123-92-2	C7H14O2	1-BUTANOL, 3-METHYL-, ACETATE	1	1.1194	3	1	1	0	0	0	0	0	0	0	0	0	0	0	0	0	0	0	0	1	0	0	0	0	0	0	0	0	0	0	0	0	0	0	0	0	0	0	0	0	0	0	0	0
515	591-87-7	C5H8O2	ACETIC ACID, 2-PROPENYL ESTER	1.7	1.6883	1	0	0	0	0	0	0	0	0	0	1	1	0	0	0	0	0	0	0	1	0	0	0	0	0	0	0	0	0	0	0	0	0	0	0	0	0	0	0	0	0	0	0	0
516	108-21-4	C5H10O2	ACETIC ACID, 1-METHYLETHYL ESTER	1.76	1.636	3	1	0	0	0	0	0	0	0	0	0	0	0	0	0	0	0	0	0	1	0	0	0	0	0	0	0	0	0	0	0	0	0	0	0	0	0	0	0	0	0	0	0	0
517	105-46-4	C6H12O2	ACETIC ACID, 1-METHYLPROPYL ESTER	1.3	1.3615	3	2	0	0	0	0	0	0	0	0	0	0	0	0	0	0	0	0	0	1	0	0	0	0	0	0	0	0	0	0	0	0	0	0	0	0	0	0	0	0	0	0	0	0
518	106-36-5	C6H12O2	PROPANOIC ACID, PROPYL ESTER	1.3	1.2875	2	2	0	0	0	0	0	0	0	0	0	0	0	0	0	0	0	0	0	1	0	0	0	0	0	0	0	0	0	0	0	0	0	0	0	0	0	0	0	0	0	0	0	0
519	590-01-2	C7H14O2	PROPANOIC ACID, BUTYL ESTER	1.1	1.0982	2	3	0	0	0	0	0	0	0	0	0	0	0	0	0	0	0	0	0	1	0	0	0	0	0	0	0	0	0	0	0	0	0	0	0	0	0	0	0	0	0	0	0	0
520	105-66-8	C7H14O2	BUTANOIC ACID, PROPYL ESTER	1.1	1.0982	2	3	0	0	0	0	0	0	0	0	0	0	0	0	0	0	0	0	0	1	0	0	0	0	0	0	0	0	0	0	0	0	0	0	0	0	0	0	0	0	0	0	0	0
521	105-38-4	C5H8O2	PROPANOIC ACID, ETHENYL ESTER	1.7	1.7606	1	1	0	0	0	0	0	0	0	0	1	0	0	0	0	0	0	0	0	1	0	0	0	0	0	0	0	0	0	0	0	0	0	0	0	0	0	0	0	0	0	0	0	0
522	623-42-7	C5H10O2	BUTANOIC ACID, METHYL ESTER	1.6	1.5679	1	2	0	0	0	0	0	0	0	0	0	0	0	0	0	0	0	0	0	1	0	0	0	0	0	0	0	0	0	0	0	0	0	0	0	0	0	0	0	0	0	0	0	0
523	105-54-4	C6H12O2	BUTANOIC ACID, ETHYL ESTER	1.3	1.2906	2	2	0	0	0	0	0	0	0	0	0	0	0	0	0	0	0	0	0	1	0	0	0	0	0	0	0	0	0	0	0	0	0	0	0	0	0	0	0	0	0	0	0	0
524	644-49-5	C7H14O2	PROPANOIC ACID, 2-METHYL-, PROPYL ESTER	1.1	1.1123	3	1	1	0	0	0	0	0	0	0	0	0	0	0	0	0	0	0	0	1	0	0	0	0	0	0	0	0	0	0	0	0	0	0	0	0	0	0	0	0	0	0	0	0
525	140-88-5	C5H8O2	ACRYLIC ACID, ETHYL ESTER	1.7	1.7103	1	0	0	0	0	0	0	0	0	3	1	1	0	0	0	0	0	0	0	1	0	0	0	0	0	0	0	0	0	0	0	0	0	0	0	0	0	0	0	0	0	0	0	0
526	925-60-0	C6H10O2	2-PROPENOIC ACID, PROPYL ESTER	1.4	1.423	1	1	0	0	0	0	0	0	0	3	1	1	0	0	0	0	0	0	0	1	0	0	0	0	0	0	0	0	0	0	0	0	0	0	0	0	0	0	0	0	0	0	0	0
527	50623-57-9	C13H26O2	NONANOIC ACID, BUTYL ESTER	0.6	0.588	2	9	0	0	0	0	0	0	0	0	0	0	0	0	0	0	0	0	0	1	0	0	0	0	0	0	0	0	0	0	0	0	0	0	0	0	0	0	0	0	0	0	0	0
528	591-68-4	C9H18O2	PENTANOIC ACID, BUTYL ESTER	0.9	0.8458	2	5	0	0	0	0	0	0	0	0	0	0	0	0	0	0	0	0	0	1	0	0	0	0	0	0	0	0	0	0	0	0	0	0	0	0	0	0	0	0	0	0	0	0
529	108-64-5	C7H14O2	BUTANOIC ACID, 3-METHYL-, ETHYL ESTER	1.1	1.1234	3	1	1	0	0	0	0	0	0	0	0	0	0	0	0	0	0	0	0	1	0	0	0	0	0	0	0	0	0	0	0	0	0	0	0	0	0	0	0	0	0	0	0	0
530	2210-28-8	C7H12O2	2-PROPENOIC ACID, 2-METHYL-, PROPYL ESTER	1.2	1.2188	2	1	0	0	0	0	0	0	0	3	1	0	1	0	0	0	0	0	0	1	0	0	0	0	0	0	0	0	0	0	0	0	0	0	0	0	0	0	0	0	0	0	0	0
531	117-81-7	C24H38O4	1,2-BENZENEDICARBOXYLIC ACID, BIS(2-ETHYLHEXYL) ESTER	0.28	0.3373	4	8	2	0	0	0	0	6	2	2	0	0	0	0	0	0	0	0	0	0	2	0	0	0	0	0	0	0	0	0	0	0	0	0	0	0	0	0	0	0	0	0	0	0
532	27554-26-3	C24H38O4	1,2-BENZENEDICARBOXYLIC ACID, DIISOOCTYL ESTER	0.3	0.3402	4	8	2	0	0	0	0	6	2	2	0	0	0	0	0	0	0	0	0	0	2	0	0	0	0	0	0	0	0	0	0	0	0	0	0	0	0	0	0	0	0	0	0	0
533	19295-81-9	C24H38O4	1,2-BENZENEDICARBOXYLIC ACID, HEPTYL, NONYL ESTER	0.34466	0.334	2	12	0	0	0	0	0	6	2	2	0	0	0	0	0	0	0	0	0	0	2	0	0	0	0	0	0	0	0	0	0	0	0	0	0	0	0	0	0	0	0	0	0	0
534	628-63-7	C7H14O2	ACETIC ACID, PENTYL ESTER	1.1	1.1095	2	3	0	0	0	0	0	0	0	0	0	0	0	0	0	0	0	0	0	1	0	0	0	0	0	0	0	0	0	0	0	0	0	0	0	0	0	0	0	0	0	0	0	0
535	103-09-3	C10H20O2	ACETIC ACID, 2-ETHYLHEXYL ESTER	0.76	0.7729	3	4	1	0	0	0	0	0	0	0	0	0	0	0	0	0	0	0	0	1	0	0	0	0	0	0	0	0	0	0	0	0	0	0	0	0	0	0	0	0	0	0	0	0
536	140-11-4	C9H10O2	ACETIC ACID, PHENYLMETHYL ESTER	1	0.9899	1	0	0	0	0	0	0	6	1	0	0	0	0	0	0	0	0	0	0	1	0	0	0	0	0	0	0	0	0	0	0	0	0	0	0	0	0	0	0	0	0	0	0	0
537	97-85-8	C8H16O2	PROPANOIC ACID, 2-METHYL-, 2-METHYLPROPYL ESTER	0.96	0.9808	4	0	2	0	0	0	0	0	0	0	0	0	0	0	0	0	0	0	0	1	0	0	0	0	0	0	0	0	0	0	0	0	0	0	0	0	0	0	0	0	0	0	0	0
538	659-70-1	C10H20O2	BUTANOIC ACID, 3-METHYL-, 3-METHYLBUTYL ESTER	0.8	0.7775	4	2	2	0	0	0	0	0	0	0	0	0	0	0	0	0	0	0	0	1	0	0	0	0	0	0	0	0	0	0	0	0	0	0	0	0	0	0	0	0	0	0	0	0
539	112-62-9	C19H36O2	9-OCTADECENOIC ACID(Z)-, METHYL ESTER	0.4	0.4076	1	14	0	0	0	0	0	0	0	0	0	2	0	0	0	0	0	0	0	1	0	0	0	0	0	0	0	0	0	0	0	0	0	0	0	0	0	0	0	0	0	0	0	0
540	142-92-7	C8H16O2	ACETIC ACID, HEXYL ESTER	1	0.9659	2	4	0	0	0	0	0	0	0	0	0	0	0	0	0	0	0	0	0	1	0	0	0	0	0	0	0	0	0	0	0	0	0	0	0	0	0	0	0	0	0	0	0	0
541	120-51-4	C14H12O2	BENZOIC ACID, PHENYLMETHYL ESTER	0.69	0.6638	0	0	0	0	0	0	0	12	2	1	0	0	0	0	0	0	0	0	0	0	1	0	0	0	0	0	0	0	0	0	0	0	0	0	0	0	0	0	0	0	0	0	0	0
542	136-60-7	C11H14O2	BENZOIC ACID, BUTYL ESTER	0.8	0.7886	1	2	0	0	0	0	0	6	1	1	0	0	0	0	0	0	0	0	0	0	1	0	0	0	0	0	0	0	0	0	0	0	0	0	0	0	0	0	0	0	0	0	0	0
543	112-06-1	C9H18O2	ACETIC ACID, HEPTYL ESTER	0.9	0.8559	2	5	0	0	0	0	0	0	0	0	0	0	0	0	0	0	0	0	0	1	0	0	0	0	0	0	0	0	0	0	0	0	0	0	0	0	0	0	0	0	0	0	0	0
544	112-14-1	C10H20O2	ACETIC ACID, OCTYL ESTER	0.8	0.77	2	6	0	0	0	0	0	0	0	0	0	0	0	0	0	0	0	0	0	1	0	0	0	0	0	0	0	0	0	0	0	0	0	0	0	0	0	0	0	0	0	0	0	0
545	143-13-5	C11H22O2	ACETIC ACID, NONYL ESTER	0.7	0.7012	2	7	0	0	0	0	0	0	0	0	0	0	0	0	0	0	0	0	0	1	0	0	0	0	0	0	0	0	0	0	0	0	0	0	0	0	0	0	0	0	0	0	0	0
546	112-17-4	C12H24O2	ACETIC ACID, DECYL ESTER	0.7	0.6448	2	8	0	0	0	0	0	0	0	0	0	0	0	0	0	0	0	0	0	1	0	0	0	0	0	0	0	0	0	0	0	0	0	0	0	0	0	0	0	0	0	0	0	0
547	26761-40-0	C28H46O4	1,2-BENZENEDICARBOXYLIC ACID, DIISODECYL ESTER	0.27	0.2958	4	12	2	0	0	0	0	6	2	2	0	0	0	0	0	0	0	0	0	0	2	0	0	0	0	0	0	0	0	0	0	0	0	0	0	0	0	0	0	0	0	0	0	0
548	3648-21-3	C22H34O4	1,2-BENZENEDICARBOXYLIC ACID, DIHEPTYL ESTER	0.4	0.368	2	10	0	0	0	0	0	6	2	2	0	0	0	0	0	0	0	0	0	0	2	0	0	0	0	0	0	0	0	0	0	0	0	0	0	0	0	0	0	0	0	0	0	0
549	119-36-8	C8H8O3	BENZOIC ACID, 2-HYDROXY-, METHYL ESTER	1.2	1.2318	0	0	0	0	0	0	0	6	2	1	0	0	0	0	0	0	0	0	0	0	1	0	0	0	0	0	0	0	0	0	0	0	0	0	0	0	0	0	1	0	0	0	0	0
550	84-76-4	C26H42O4	1,2-BENZENEDICARBOXYLIC ACID, DINONYL ESTER	0.3	0.3054	2	14	0	0	0	0	0	6	2	2	0	0	0	0	0	0	0	0	0	0	2	0	0	0	0	0	0	0	0	0	0	0	0	0	0	0	0	0	0	0	0	0	0	0
551	131-16-8	C14H18O4	1,2-BENZENEDICARBOXYLIC ACID, DIPROPYL ESTER	0.6	0.6065	2	2	0	0	0	0	0	6	2	2	0	0	0	0	0	0	0	0	0	0	2	0	0	0	0	0	0	0	0	0	0	0	0	0	0	0	0	0	0	0	0	0	0	0
552	84-69-5	C16H22O4	1,2-BENZENEDICARBOXYLIC ACID, bis(2-METHYLPROPYL)ESTER	0.43	0.5017	4	0	2	0	0	0	0	6	2	2	0	0	0	0	0	0	0	0	0	0	2	0	0	0	0	0	0	0	0	0	0	0	0	0	0	0	0	0	0	0	0	0	0	0
553	1459-93-4	C10H10O4	1,3-BENZENEDICARBOXYLIC ACID, DIMETHYL ESTER	1	0.974	0	0	0	0	0	0	0	6	2	2	0	0	0	0	0	0	0	0	0	0	2	0	0	0	0	0	0	0	0	0	0	0	0	0	0	0	0	0	0	0	0	0	0	0
554	84-77-5	C28H46O4	1,2-BENZENEDICARBOXYLIC ACID, DIDECYL ESTER	0.3	0.2812	2	16	0	0	0	0	0	6	2	2	0	0	0	0	0	0	0	0	0	0	2	0	0	0	0	0	0	0	0	0	0	0	0	0	0	0	0	0	0	0	0	0	0	0
555	3648-20-2	C30H50O4	1,2-BENZENEDICARBOXYLIC ACID, DIUNDECYL ESTER	0.3	0.2606	2	18	0	0	0	0	0	6	2	2	0	0	0	0	0	0	0	0	0	0	2	0	0	0	0	0	0	0	0	0	0	0	0	0	0	0	0	0	0	0	0	0	0	0
556	84-75-3	C20H30O4	1,2-BENZENEDICARBOXYLIC ACID, DIHEXYL ESTER	0.4	0.4089	2	8	0	0	0	0	0	6	2	2	0	0	0	0	0	0	0	0	0	0	2	0	0	0	0	0	0	0	0	0	0	0	0	0	0	0	0	0	0	0	0	0	0	0
557	120-61-6	C10H10O4	1,4-BENZENEDICARBOXYLIC ACID, DIMETHYL ESTER	1.15	0.974	0	0	0	0	0	0	0	6	2	2	0	0	0	0	0	0	0	0	0	0	2	0	0	0	0	0	0	0	0	0	0	0	0	0	0	0	0	0	0	0	0	0	0	0
558	4654-26-6	C24H38O4	1,4-BENZENEDICARBOXYLIC ACID, DIOCTYL ESTER	0.3	0.334	2	12	0	0	0	0	0	6	2	2	0	0	0	0	0	0	0	0	0	0	2	0	0	0	0	0	0	0	0	0	0	0	0	0	0	0	0	0	0	0	0	0	0	0
559	123-95-5	C22H44O2	OCTADECANOIC ACID, BUTYL ESTER	0.3	0.3376	2	18	0	0	0	0	0	0	0	0	0	0	0	0	0	0	0	0	0	1	0	0	0	0	0	0	0	0	0	0	0	0	0	0	0	0	0	0	0	0	0	0	0	0
560	109-43-3	C18H34O4	DECANEDIOIC ACID, DIBUTYL ESTER	0.44	0.4269	2	12	0	0	0	0	0	0	0	0	0	0	0	0	0	0	0	0	0	2	0	0	0	0	0	0	0	0	0	0	0	0	0	0	0	0	0	0	0	0	0	0	0	0
561	109-21-7	C8H16O2	BUTANOIC ACID, BUTYL ESTER	1	0.9552	2	4	0	0	0	0	0	0	0	0	0	0	0	0	0	0	0	0	0	1	0	0	0	0	0	0	0	0	0	0	0	0	0	0	0	0	0	0	0	0	0	0	0	0
562	103-11-7	C11H20O2	2-PROPENOIC ACID, 2-ETHYLHEXYL ESTER	0.7	0.737	2	4	1	0	0	0	0	0	0	3	1	1	0	0	0	0	0	0	0	1	0	0	0	0	0	0	0	0	0	0	0	0	0	0	0	0	0	0	0	0	0	0	0	0
563	97-86-9	C8H14O2	2-PROPENOIC ACID, 2-METHYL-, 2-METHYL PROPYL ESTER	1	1.046	3	0	1	0	0	0	0	0	0	3	1	0	1	0	0	0	0	0	0	1	0	0	0	0	0	0	0	0	0	0	0	0	0	0	0	0	0	0	0	0	0	0	0	0
564	93-58-3	C8H8O2	BENZOIC ACID, METHYL ESTER	1.2	1.1683	0	0	0	0	0	0	0	6	1	1	0	0	0	0	0	0	0	0	0	0	1	0	0	0	0	0	0	0	0	0	0	0	0	0	0	0	0	0	0	0	0	0	0	0
565	93-89-0	C9H10O2	BENZOIC ACID, ETHYL ESTER	1	0.9976	1	0	0	0	0	0	0	6	1	1	0	0	0	0	0	0	0	0	0	0	1	0	0	0	0	0	0	0	0	0	0	0	0	0	0	0	0	0	0	0	0	0	0	0
566	105-58-8	C5H10O3	CARBONIC ACID, DIETHYL ESTER	1.6	1.5959	2	0	0	0	0	0	0	0	0	0	0	0	0	0	0	0	0	0	0	0	0	0	0	0	0	0	0	0	0	0	0	0	0	0	0	0	0	0	0	0	0	0	0	0
567	95-92-1	C6H10O4	ETHANEDIOIC ACID, DIETHYL ESTER	1.5	1.4527	2	0	0	0	0	0	0	0	0	2	0	0	0	0	0	0	0	0	0	2	0	0	0	0	0	0	0	0	0	0	0	0	0	0	0	0	0	0	0	0	0	0	0	0
568	105-53-3	C7H12O4	PROPANEDIOIC ACID, DIETHYL ESTER	1.3	1.2079	2	1	0	0	0	0	0	0	0	0	0	0	0	0	0	0	0	0	0	2	0	0	0	0	0	0	0	0	0	0	0	0	0	0	0	0	0	0	0	0	0	0	0	0
569	110-42-9	C11H22O2	DECANOIC ACID, METHYL ESTER	0.7	0.6938	1	8	0	0	0	0	0	0	0	0	0	0	0	0	0	0	0	0	0	1	0	0	0	0	0	0	0	0	0	0	0	0	0	0	0	0	0	0	0	0	0	0	0	0
570	110-27-0	C17H34O2	TETRADECANOIC ACID, 1-METHYLETHYL ESTER	0.4	0.4569	3	13	0	0	0	0	0	0	0	0	0	0	0	0	0	0	0	0	0	1	0	0	0	0	0	0	0	0	0	0	0	0	0	0	0	0	0	0	0	0	0	0	0	0
571	94-60-0	C10H16O4	1,4-CYCLOHEXANE DICARBOXYLIC ACID, DIMETHYL ESTER	0.9	0.873	0	4	2	0	4	2	0	0	0	0	0	0	0	0	0	0	0	0	0	2	0	0	0	0	0	0	0	0	0	0	0	0	0	0	0	0	0	0	0	0	0	0	0	0
572	1528-48-9	C30H48O6	1,2,4-BENZENETRICARBOXYLIC ACID, TRIHEPTYL ESTER	0.3	0.2654	3	15	0	0	0	0	0	6	3	3	0	0	0	0	0	0	0	0	0	0	3	0	0	0	0	0	0	0	0	0	0	0	0	0	0	0	0	0	0	0	0	0	0	0
573	65185-88-8	C26H42O4	1,2-BENZENE DICARBOXYLIC ACID, HEPTYL, UNDECYL ESTER	0.315	0.3054	2	14	0	0	0	0	0	6	2	2	0	0	0	0	0	0	0	0	0	0	2	0	0	0	0	0	0	0	0	0	0	0	0	0	0	0	0	0	0	0	0	0	0	0
574	60-29-7	C4H10O	ETHANE, 1,1'-OXYBIS-	1.7	1.608	2	0	0	0	0	0	0	0	0	0	0	0	0	0	0	0	0	0	0	0	0	0	0	0	0	0	0	0	0	0	0	0	0	0	0	0	0	0	0	0	0	0	1	0
575	108-20-3	C6H14O	PROPANE, 2,2'-OXYBIS-	1.4	1.2827	4	2	0	0	0	0	0	0	0	0	0	0	0	0	0	0	0	0	0	0	0	0	0	0	0	0	0	0	0	0	0	0	0	0	0	0	0	0	0	0	0	0	1	0
576	1634-04-4	C5H12O	PROPANE, 2-METHOXY-2-METHYL-	1.47	1.4381	3	0	1	0	0	0	0	0	0	0	0	0	0	0	0	0	0	0	0	0	0	0	0	0	0	0	0	0	0	0	0	0	0	0	0	0	0	0	0	0	0	0	1	0
577	6863-58-7	C8H18O	2,2'-OXYBISBUTANE	0.9	0.9663	4	4	0	0	0	0	0	0	0	0	0	0	0	0	0	0	0	0	0	0	0	0	0	0	0	0	0	0	0	0	0	0	0	0	0	0	0	0	0	0	0	0	1	0
578	540-67-0	C3H8O	METHOXYETHANE	2	1.9697	1	0	0	0	0	0	0	0	0	0	0	0	0	0	0	0	0	0	0	0	0	0	0	0	0	0	0	0	0	0	0	0	0	0	0	0	0	0	0	0	0	0	1	0
579	625-44-5	C5H12O	PROPANE, 1-METHOXY-2-METHYL-	1.4	1.4088	2	0	1	0	0	0	0	0	0	0	0	0	0	0	0	0	0	0	0	0	0	0	0	0	0	0	0	0	0	0	0	0	0	0	0	0	0	0	0	0	0	0	1	0
580	112-58-3	C12H26O	HEXANE, 1,1'-OXYBIS-	0.6	0.6348	2	8	0	0	0	0	0	0	0	0	0	0	0	0	0	0	0	0	0	0	0	0	0	0	0	0	0	0	0	0	0	0	0	0	0	0	0	0	0	0	0	0	1	0
581	628-28-4	C5H12O	BUTANE, 1-METHOXY-	1.4	1.3638	1	2	0	0	0	0	0	0	0	0	0	0	0	0	0	0	0	0	0	0	0	0	0	0	0	0	0	0	0	0	0	0	0	0	0	0	0	0	0	0	0	0	1	0
582	2456-27-1	C18H38O	NONANE, 1,1'-OXYBIS-	0.4	0.4379	2	14	0	0	0	0	0	0	0	0	0	0	0	0	0	0	0	0	0	0	0	0	0	0	0	0	0	0	0	0	0	0	0	0	0	0	0	0	0	0	0	0	1	0
583	496-14-0	C8H8O	ISOBENZOFURAN, 1,3-DIHYDRO-	1.36	1.1819	0	0	0	0	0	0	0	6	2	0	0	0	0	0	0	0	0	0	0	0	0	0	0	0	0	0	0	0	0	0	0	0	0	0	0	0	0	0	0	0	0	0	1	0
584	104-46-1	C10H12O	BENZENE, 1-METHOXY-4-(1-PROPENYL)-	0.9	0.8585	1	0	0	0	0	0	0	6	2	2	0	2	0	0	0	0	0	0	0	0	0	0	0	0	0	0	0	0	0	0	0	0	0	0	0	0	0	0	0	0	0	0	0	1
585	6163-66-2	C8H18O	PROPANE, 2,2'-OXYBIS(2-METHYL-	0.9	0.9135	6	0	2	0	0	0	0	0	0	0	0	0	0	0	0	0	0	0	0	0	0	0	0	0	0	0	0	0	0	0	0	0	0	0	0	0	0	0	0	0	0	0	1	0
586	629-82-3	C16H34O	OCTANE, 1,1'-OXYBIS-	0.5	0.4919	2	12	0	0	0	0	0	0	0	0	0	0	0	0	0	0	0	0	0	0	0	0	0	0	0	0	0	0	0	0	0	0	0	0	0	0	0	0	0	0	0	0	1	0
587	693-65-2	C10H22O	PENTANE, 1,1'-OXYBIS	0.7	0.741	2	6	0	0	0	0	0	0	0	0	0	0	0	0	0	0	0	0	0	0	0	0	0	0	0	0	0	0	0	0	0	0	0	0	0	0	0	0	0	0	0	0	1	0
588	6795-87-5	C5H12O	BUTANE, 2-METHOXY-	1.5	1.4468	2	2	0	0	0	0	0	0	0	0	0	0	0	0	0	0	0	0	0	0	0	0	0	0	0	0	0	0	0	0	0	0	0	0	0	0	0	0	0	0	0	0	1	0
589	994-05-8	C6H14O	BUTANE, 2-METHOXY-2-METHYL	1.2	1.2326	3	1	1	0	0	0	0	0	0	0	0	0	0	0	0	0	0	0	0	0	0	0	0	0	0	0	0	0	0	0	0	0	0	0	0	0	0	0	0	0	0	0	1	0
590	628-80-8	C6H14O	PENTANE, 1-METHOXY-	1.2	1.1646	1	3	0	0	0	0	0	0	0	0	0	0	0	0	0	0	0	0	0	0	0	0	0	0	0	0	0	0	0	0	0	0	0	0	0	0	0	0	0	0	0	0	1	0
591	919-94-8	C7H16O	BUTANE, 2-ETHOXY-2-METHYL	1	1.0548	4	1	1	0	0	0	0	0	0	0	0	0	0	0	0	0	0	0	0	0	0	0	0	0	0	0	0	0	0	0	0	0	0	0	0	0	0	0	0	0	0	0	1	0
592	78448-33-6	C7H16O	PROPANE, 2-METHYL-1-(1-METHYLETHOXY)-	1.1	1.0787	4	1	1	0	0	0	0	0	0	0	0	0	0	0	0	0	0	0	0	0	0	0	0	0	0	0	0	0	0	0	0	0	0	0	0	0	0	0	0	0	0	0	1	0
593	627-02-1	C6H14O	PROPANE, 1-ETHOXY-2-METHYL	1.17	1.1885	3	0	1	0	0	0	0	0	0	0	0	0	0	0	0	0	0	0	0	0	0	0	0	0	0	0	0	0	0	0	0	0	0	0	0	0	0	0	0	0	0	0	1	0
594	122-60-1	C9H10O2	OXIRANE, (PHENOXYMETHYL)-	1.02	1.0228	0	1	0	0	1	0	0	6	1	0	0	0	0	0	0	0	0	0	0	0	0	0	0	0	0	0	0	0	0	0	0	0	0	0	0	0	0	0	0	0	0	0	1	1
595	75-21-8	C2H4O	OXIRANE	3	3.0061	0	0	0	0	0	0	0	0	0	0	0	0	0	0	0	0	0	0	0	0	0	0	0	0	0	0	0	0	0	0	0	0	0	0	0	0	0	0	0	0	0	0	1	0
596	109-92-2	C4H8O	ETHENE, ETHOXY-	1.7	1.8687	1	0	0	0	0	0	0	0	0	0	1	0	0	0	0	0	0	0	0	0	0	0	0	0	0	0	0	0	0	0	0	0	0	0	0	0	0	0	0	0	0	0	1	0
597	111-43-3	C6H14O	PROPANE, 1,1'-OXYBIS-	1.2	1.1566	2	2	0	0	0	0	0	0	0	0	0	0	0	0	0	0	0	0	0	0	0	0	0	0	0	0	0	0	0	0	0	0	0	0	0	0	0	0	0	0	0	0	1	0
598	111-34-2	C6H12O	BUTANE, 1-(ETHENYLOXY)-	1.3	1.2335	1	2	0	0	0	0	0	0	0	0	1	0	0	0	0	0	0	0	0	0	0	0	0	0	0	0	0	0	0	0	0	0	0	0	0	0	0	0	0	0	0	0	1	0
599	628-81-9	C6H14O	BUTANE, 1-ETHOXY-	1.2	1.1602	2	2	0	0	0	0	0	0	0	0	0	0	0	0	0	0	0	0	0	0	0	0	0	0	0	0	0	0	0	0	0	0	0	0	0	0	0	0	0	0	0	0	1	0
600	112-49-2	C8H18O4	2,5,8,11-TETRAOXADODECANE	1	0.9565	0	0	0	0	0	0	0	0	0	0	0	0	0	0	0	0	0	0	0	0	0	0	0	0	0	0	0	0	0	0	0	0	0	0	0	0	0	0	0	0	0	0	4	0
601	143-24-8	C10H22O5	2,5,8,11,14-PENTAOXAPENTADECANE	0.8	0.7822	0	0	0	0	0	0	0	0	0	0	0	0	0	0	0	0	0	0	0	0	0	0	0	0	0	0	0	0	0	0	0	0	0	0	0	0	0	0	0	0	0	0	5	0
602	112-36-7	C8H18O3	ETHANE, 1,1'-OXYBIS(2-ETHOXY-	0.9	0.9367	2	0	0	0	0	0	0	0	0	0	0	0	0	0	0	0	0	0	0	0	0	0	0	0	0	0	0	0	0	0	0	0	0	0	0	0	0	0	0	0	0	0	3	0
603	112-73-2	C12H26O3	BUTANE, 1,1'-(OXYBIS(2,1-ETHANEDIYLOXY))bis-	0.6	0.6493	2	4	0	0	0	0	0	0	0	0	0	0	0	0	0	0	0	0	0	0	0	0	0	0	0	0	0	0	0	0	0	0	0	0	0	0	0	0	0	0	0	0	3	0
604	539-30-0	C9H12O	BENZENE, (ETHOXYMETHYL)-	0.9	0.9382	1	0	0	0	0	0	0	6	1	0	0	0	0	0	0	0	0	0	0	0	0	0	0	0	0	0	0	0	0	0	0	0	0	0	0	0	0	0	0	0	0	0	1	0
605	100-66-3	C7H8O	BENZENE, METHOXY-	1.3	1.2588	0	0	0	0	0	0	0	6	1	0	0	0	0	0	0	0	0	0	0	0	0	0	0	0	0	0	0	0	0	0	0	0	0	0	0	0	0	0	0	0	0	0	0	1
606	103-73-1	C8H10O	BENZENE, ETHOXY-	1.1	1.0684	1	0	0	0	0	0	0	6	1	0	0	0	0	0	0	0	0	0	0	0	0	0	0	0	0	0	0	0	0	0	0	0	0	0	0	0	0	0	0	0	0	0	0	1
607	103-50-4	C14H14O	BENZENE, 1,1'-(OXYBIS(METHYLENE))BIS-	0.6	0.6554	0	0	0	0	0	0	0	12	2	0	0	0	0	0	0	0	0	0	0	0	0	0	0	0	0	0	0	0	0	0	0	0	0	0	0	0	0	0	0	0	0	0	1	0
608	106-92-3	C6H10O2	OXIRANE, [(2-PROPENYLOXY)-METHYL]	1.41	1.4018	0	1	0	0	1	0	0	0	0	0	1	1	0	0	0	0	0	0	0	0	0	0	0	0	0	0	0	0	0	0	0	0	0	0	0	0	0	0	0	0	0	0	2	0
609	101-84-8	C12H10O	BENZENE, 1,1'-OXYBIS-	0.7	0.7521	0	0	0	0	0	0	0	12	2	0	0	0	0	0	0	0	0	0	0	0	0	0	0	0	0	0	0	0	0	0	0	0	0	0	0	0	0	0	0	0	0	0	0	1
610	106538-38-9	C8H14O2	2-OXOLAN-2-YLOXOLANE	1.0223	1.0326	0	2	2	0	2	2	0	0	0	0	0	0	0	0	0	0	0	0	0	0	0	0	0	0	0	0	0	0	0	0	0	0	0	0	0	0	0	0	0	0	0	0	2	0
611	1191-87-3	C12H26O6	2,5,8,11,14,17-HEXAOXAOCTADECANE	0.67	0.6611	0	0	0	0	0	0	0	0	0	0	0	0	0	0	0	0	0	0	0	0	0	0	0	0	0	0	0	0	0	0	0	0	0	0	0	0	0	0	0	0	0	0	6	0
612	80-15-9	C9H12O2	HYDROPEROXIDE, 1-METHYL-1-PHENYLETHYL	0.9	1.0114	2	0	1	0	0	0	0	6	1	0	0	0	0	0	0	0	0	0	0	0	0	0	0	0	0	0	0	0	0	0	0	0	0	0	0	0	0	1	0	0	0	0	0	0
613	766-07-4	C6H12O2	HYDROPEROXIDE, CYCLOHEXYL	1.3	1.2929	0	6	0	0	6	0	0	0	0	0	0	0	0	0	0	0	0	0	0	0	0	0	0	0	0	0	0	0	0	0	0	0	0	0	0	0	0	1	0	0	0	0	0	0
614	80-43-3	C18H22O2	PEROXIDE, bis(1-METHYL-1-PHENYLETHYL)	0.5	0.4722	4	0	2	0	0	0	0	12	2	0	0	0	0	0	0	0	0	0	0	0	0	0	0	0	0	0	0	0	0	0	0	0	0	0	0	0	0	0	0	0	0	0	0	0
615	80-47-7	C10H20O2	HYDROPEROXIDE,1-METHYL-1-(4METHYLCYCLOHEXYL)ETHYL	0.8	0.7976	3	4	3	0	4	2	0	0	0	0	0	0	0	0	0	0	0	0	0	0	0	0	0	0	0	0	0	0	0	0	0	0	0	0	0	0	0	1	0	0	0	0	0	0
616	1708-29-8	C4H6O	2,5-DIHYDROFURAN	2.1	2.101	0	0	0	0	0	0	0	0	0	0	0	2	0	0	0	0	0	0	0	0	0	0	0	0	0	0	0	0	0	0	0	0	0	0	0	0	0	0	0	0	0	0	1	0
617	109-99-9	C4H8O	FURAN, TETRAHYDRO-	2	1.8517	0	2	0	0	2	0	0	0	0	0	0	0	0	0	0	0	0	0	0	0	0	0	0	0	0	0	0	0	0	0	0	0	0	0	0	0	0	0	0	0	0	0	1	0
618	132-64-9	C12H8O	DIBENZOFURAN	0.8	0.81	0	0	0	0	0	0	0	12	4	0	0	0	0	0	0	0	0	0	0	0	0	0	0	0	0	0	0	0	0	0	0	0	0	0	0	0	0	0	0	0	0	0	0	0
619	94-36-0	C14H10O4	PEROXIDE, DIBENZOYL	0.7	0.735	0	0	0	0	0	0	0	12	2	2	0	0	0	0	0	0	0	0	0	0	0	0	0	0	0	0	0	0	0	0	0	0	0	0	0	0	0	0	0	0	0	0	0	0
620	110-05-4	C8H18O2	PEROXIDE, bis(1,1-DIMETHYL ETHYL)	0.9	0.9088	6	0	2	0	0	0	0	0	0	0	0	0	0	0	0	0	0	0	0	0	0	0	0	0	0	0	0	0	0	0	0	0	0	0	0	0	0	0	0	0	0	0	0	0
621	26762-93-6	C12H18O2	HYDROPEROXIDE, bis(1-METHYLETHYL)PHENYL	0.7	0.6989	4	0	2	0	0	0	0	6	2	0	0	0	0	0	0	0	0	0	0	0	0	0	0	0	0	0	0	0	0	0	0	0	0	0	0	0	0	1	0	0	0	0	0	0
622	4265-25-2	C9H8O	alpha-METHYLBENZOFURAN	1	0.9969	1	0	0	0	0	0	0	8	2	0	0	0	0	0	0	0	0	0	0	0	0	0	0	0	0	0	0	0	0	0	0	0	0	0	0	0	0	0	0	0	0	0	0	0
623	98-49-7	C12H18O2	HYDROPEROXIDE, 1-METHYL-1-(4-(1-METHYLETHYL)PHENYL)ETHYL	0.7	0.6989	4	0	2	0	0	0	0	6	2	0	0	0	0	0	0	0	0	0	0	0	0	0	0	0	0	0	0	0	0	0	0	0	0	0	0	0	0	1	0	0	0	0	0	0
624	39972-78-6	C7H14O2	PEROXIDE, 1,1-DIMETHYLETHYL 2-PROPENYL	1.13	1.0532	3	0	1	0	0	0	0	0	0	0	1	1	0	0	0	0	0	0	0	0	0	0	0	0	0	0	0	0	0	0	0	0	0	0	0	0	0	0	0	0	0	0	0	0
625	00-00-00	C14H30O3	PROPANE, 2-(1,1-DIMETHYLETHOXY)-1-[2-(1,1-DIMETHYLETHOXY)-1-METHYLETHOXY]-	0.542	0.5297	8	2	2	0	0	0	0	0	0	0	0	0	0	0	0	0	0	0	0	0	0	0	0	0	0	0	0	0	0	0	0	0	0	0	0	0	0	0	0	0	0	0	3	0
626	32970-45-9	C8H18O	BUTANE, 2-(1,1-DIMETHYLETHOXY)-	0.916	0.9531	5	2	1	0	0	0	0	0	0	0	0	0	0	0	0	0	0	0	0	0	0	0	0	0	0	0	0	0	0	0	0	0	0	0	0	0	0	0	0	0	0	0	1	0
627	33021-02-2	C8H18O	1-(1,1-DIMETHYLETHOXY)-2-METHYL-PROPANE	0.916	0.9307	5	0	2	0	0	0	0	0	0	0	0	0	0	0	0	0	0	0	0	0	0	0	0	0	0	0	0	0	0	0	0	0	0	0	0	0	0	0	0	0	0	0	1	0
628	75-01-4	C2H3Cl	ETHENE, CHLORO-	3.6	3.5469	0	0	0	0	0	0	0	0	0	0	2	0	0	0	0	0	0	0	0	0	0	0	0	0	0	0	0	0	0	0	0	0	0	0	0	0	0	0	0	0	0	0	0	0
629	541-73-1	C6H4Cl2	BENZENE, 1,3-DICHLORO-	1.8	1.7933	0	0	0	0	0	0	0	6	2	0	0	0	0	0	0	0	0	0	0	0	0	0	0	0	0	0	0	0	0	0	0	0	0	0	0	0	0	0	0	0	0	0	0	0
630	106-46-7	C6H4Cl2	BENZENE, 1,4-DICHLORO-	1.8	1.7933	0	0	0	0	0	0	0	6	2	0	0	0	0	0	0	0	0	0	0	0	0	0	0	0	0	0	0	0	0	0	0	0	0	0	0	0	0	0	0	0	0	0	0	0
631	98-07-7	C7H5Cl3	BENZENE, (TRICHLOROMETHYL)-	1.6	1.5996	1	0	0	0	0	0	0	6	1	0	0	0	0	0	0	0	0	0	0	0	0	0	0	0	0	0	0	0	0	0	0	0	0	0	0	0	0	0	0	0	0	0	0	0
632	95-49-8	C7H7Cl	BENZENE, 1-CHLORO-2-METHYL-	1.3	1.3522	1	0	0	0	0	0	0	6	2	0	0	0	0	0	0	0	0	0	0	0	0	0	0	0	0	0	0	0	0	0	0	0	0	0	0	0	0	0	0	0	0	0	0	0
633	106-43-4	C7H7Cl	BENZENE, 1-CHLORO-4-METHYL-	1.3	1.3522	1	0	0	0	0	0	0	6	2	0	0	0	0	0	0	0	0	0	0	0	0	0	0	0	0	0	0	0	0	0	0	0	0	0	0	0	0	0	0	0	0	0	0	0
634	95-73-8	C7H6Cl2	BENZENE, 2,4-DICHLORO-1-METHYL-	1.5	1.4417	1	0	0	0	0	0	0	6	3	0	0	0	0	0	0	0	0	0	0	0	0	0	0	0	0	0	0	0	0	0	0	0	0	0	0	0	0	0	0	0	0	0	0	0
635	109-69-3	C4H9Cl	BUTANE, 1-CHLORO-	1.8	1.8009	2	2	0	0	0	0	0	0	0	0	0	0	0	0	0	0	0	0	0	0	0	0	0	0	0	0	0	0	0	0	0	0	0	0	0	0	0	0	0	0	0	0	0	0
636	90-13-1	C10H7Cl	NAPHTHALENE, 1-CHLORO-	1	1.0108	0	0	0	0	0	0	0	10	3	0	0	0	0	0	0	0	0	0	0	0	0	0	0	0	0	0	0	0	0	0	0	0	0	0	0	0	0	0	0	0	0	0	0	0
637	98-87-3	C7H6Cl2	BENZENE, (DICHLOROMETHYL)-	1.5	1.4894	1	0	0	0	0	0	0	6	1	0	0	0	0	0	0	0	0	0	0	0	0	0	0	0	0	0	0	0	0	0	0	0	0	0	0	0	0	0	0	0	0	0	0	0
638	108-36-1	C6H4Br2	BENZENE, 1,3-DIBROMO-	1.9	1.8887	0	0	0	0	0	0	0	6	2	0	0	0	0	0	0	0	0	0	0	0	0	0	0	0	0	0	0	0	0	0	0	0	0	0	0	0	0	0	0	0	0	0	0	0
639	594-39-8	C5H13N	2-BUTANAMINE, 2-METHYL-	1.33	1.3851	3	1	1	0	0	0	0	0	0	0	0	0	0	0	0	0	0	0	0	0	0	0	0	0	0	0	0	0	1	0	0	0	0	0	0	0	0	0	0	0	0	0	0	0
640	121-44-8	C6H15N	ETHANAMINE, N,N-DIETHYL-	1.2	1.1601	3	0	0	0	0	0	0	0	0	0	0	0	0	0	0	0	0	0	0	0	0	0	0	0	0	0	0	0	0	0	0	0	1	0	0	0	0	0	0	0	0	0	0	0
641	142-84-7	C6H15N	1-PROPANAMINE, N-PROPYL-	0.87	1.0669	2	2	0	0	0	0	0	0	0	0	0	0	0	0	0	0	0	0	0	0	0	0	0	0	0	0	0	0	0	0	1	0	0	0	0	0	0	0	0	0	0	0	0	0
642	927-62-8	C6H15N	1-BUTANAMINE, N,N-DIMETHYL-	1.1	1.1548	1	2	0	0	0	0	0	0	0	0	0	0	0	0	0	0	0	0	0	0	0	0	0	0	0	0	0	0	0	0	0	0	1	0	0	0	0	0	0	0	0	0	0	0
643	616-39-7	C5H13N	N-ETHYL-N-METHYLETHANAMINE	1.33	1.3667	2	0	0	0	0	0	0	0	0	0	0	0	0	0	0	0	0	0	0	0	0	0	0	0	0	0	0	0	0	0	0	0	1	0	0	0	0	0	0	0	0	0	0	0
644	110-58-7	C5H13N	1-PENTANAMINE	1.3	1.3062	2	3	0	0	0	0	0	0	0	0	0	0	0	0	0	0	0	0	0	0	0	0	0	0	0	0	0	0	1	0	0	0	0	0	0	0	0	0	0	0	0	0	0	0
645	78-81-9	C4H11N	1-PROPANAMINE, 2-METHYL-	1.6	1.6885	3	0	1	0	0	0	0	0	0	0	0	0	0	0	0	0	0	0	0	0	0	0	0	0	0	0	0	0	1	0	0	0	0	0	0	0	0	0	0	0	0	0	0	0
646	2016-42-4	C14H31N	1-TETRADECANAMINE	0.51	0.4993	2	12	0	0	0	0	0	0	0	0	0	0	0	0	0	0	0	0	0	0	0	0	0	0	0	0	0	0	1	0	0	0	0	0	0	0	0	0	0	0	0	0	0	0
647	105-59-9	C5H13NO2	ETHANOL, 2,2'-(METHYLIMINO)bis-	1.4	1.3714	2	0	0	0	0	0	0	0	0	0	0	0	0	0	0	0	0	0	0	0	0	0	0	0	0	0	0	0	0	0	0	0	1	0	0	0	0	2	0	2	0	0	0	0
648	102-71-6	C6H15NO3	ETHANOL, 2,2',2''-NITRILOTRIS-	1.2	1.1878	3	0	0	0	0	0	0	0	0	0	0	0	0	0	0	0	0	0	0	0	0	0	0	0	0	0	0	0	0	0	0	0	1	0	0	0	0	3	0	3	0	0	0	0
649	13952-84-6	C4H11N	2-BUTANAMINE	1.6	1.6029	2	2	0	0	0	0	0	0	0	0	0	0	0	0	0	0	0	0	0	0	0	0	0	0	0	0	0	0	1	0	0	0	0	0	0	0	0	0	0	0	0	0	0	0
650	100-46-9	C7H9N	BENZENEMETHANAMINE	1.2	1.1821	1	0	0	0	0	0	0	6	1	0	0	0	0	0	0	0	0	0	0	0	0	0	0	0	0	0	0	0	1	0	0	0	0	0	0	0	0	0	0	0	0	0	0	0
651	280-57-9	C6H12N2	1,4-DIAZABICYCLO(2.2.2)OCTANE	1.2	1.4946	0	0	0	0	0	0	0	0	0	0	0	0	0	0	0	0	0	0	0	0	0	0	0	0	0	0	0	0	0	0	0	0	2	0	0	0	0	0	0	0	0	0	0	0
652	95-53-4	C7H9N	BENZENAMINE, 2-METHYL-	1.2	1.1768	1	0	0	0	0	0	0	6	2	0	0	0	0	0	0	0	0	0	0	0	0	0	0	0	0	0	0	0	0	1	0	0	0	0	0	0	0	0	0	0	0	0	0	0
653	108-44-1	C7H9N	BENZENAMINE, 3-METHYL-	1.2	1.1768	1	0	0	0	0	0	0	6	2	0	0	0	0	0	0	0	0	0	0	0	0	0	0	0	0	0	0	0	0	1	0	0	0	0	0	0	0	0	0	0	0	0	0	0
654	106-49-0	C7H9N	BENZENAMINE, 4-METHYL-	1.2	1.1768	1	0	0	0	0	0	0	6	2	0	0	0	0	0	0	0	0	0	0	0	0	0	0	0	0	0	0	0	0	1	0	0	0	0	0	0	0	0	0	0	0	0	0	0
655	112-24-3	C6H18N4	1,2-ETHANEDIAMINE, N,N'-bis(2-AMINOETHYL)-	1	0.9582	2	0	0	0	0	0	0	0	0	0	0	0	0	0	0	0	0	0	0	0	0	0	0	0	0	0	0	0	2	0	2	0	0	0	0	0	0	0	0	0	0	0	0	0
656	107-11-9	C3H7N	2-PROPEN-1-AMINE	2.2	2.1575	1	0	0	0	0	0	0	0	0	0	1	1	0	0	0	0	0	0	0	0	0	0	0	0	0	0	0	0	1	0	0	0	0	0	0	0	0	0	0	0	0	0	0	0
657	110-89-4	C5H11N	PIPERIDINE	1.4	1.3393	0	3	0	0	3	0	0	0	0	0	0	0	0	0	0	0	0	0	0	0	0	0	0	0	0	0	0	0	0	0	1	0	0	0	0	0	0	0	0	0	0	0	0	0
658	101-54-2	C12H12N2	1,4-BENZENEDIAMINE, N-PHENYL-	0.7	0.6917	0	0	0	0	0	0	0	12	3	0	0	0	0	0	0	0	0	0	0	0	0	0	0	0	0	0	0	0	0	1	0	1	0	0	0	0	0	0	0	0	0	0	0	0
659	91-22-5	C9H7N	QUINOLINE	1	1.0432	0	0	0	0	0	0	0	9	2	0	0	0	0	0	0	0	0	0	0	0	0	0	0	0	0	0	0	0	0	0	0	0	0	0	0	0	0	0	0	0	0	0	0	0
660	140-31-8	C6H15N3	1-PIPERAZINEETHANAMINE	1.1	1.1868	1	0	0	0	0	0	0	0	0	0	0	0	0	0	0	0	0	0	0	0	0	0	0	0	0	0	0	0	1	0	1	0	1	0	0	0	0	0	0	0	0	0	0	0
661	100-97-0	C6H12N4	1,3,5,7-TETRAAZATRICYCLO(3.3.1.1(3,7))DECANE	1.1	1.0988	0	0	0	0	0	0	0	0	0	0	0	0	0	0	0	0	0	0	0	0	0	0	0	0	0	0	0	0	0	0	0	0	4	0	0	0	0	0	0	0	0	0	0	0
662	91-66-7	C10H15N	BENZENAMINE, N,N-DIETHYL-	0.8	0.7935	2	0	0	0	0	0	0	6	1	0	0	0	0	0	0	0	0	0	0	0	0	0	0	0	0	0	0	0	0	0	0	0	0	1	0	0	0	0	0	0	0	0	0	0
663	96-54-8	C5H7N	1H-PYRROLE, 1-METHYL-	1.6	1.6029	0	0	0	0	0	0	0	0	0	4	0	2	0	0	0	0	0	0	0	0	0	0	0	0	0	0	0	0	0	0	0	0	0	0	0	0	1	0	0	0	0	0	0	0
664	122-39-4	C12H11N	BENZENAMINE, N-PHENYL-	0.7	0.7551	0	0	0	0	0	0	0	12	2	0	0	0	0	0	0	0	0	0	0	0	0	0	0	0	0	0	0	0	0	0	0	1	0	0	0	0	0	0	0	0	0	0	0	0
665	100-63-0	C6H8N2	HYDRAZINE, PHENYL-	1.3	1.3046	0	0	0	0	0	0	0	6	1	0	0	0	0	0	0	0	0	0	0	0	0	0	0	0	0	0	0	0	0	0	0	0	0	0	1	0	0	0	0	0	0	0	0	0
666	91-63-4	C10H9N	QUINOLINE, 2-METHYL-	0.89	0.8836	1	0	0	0	0	0	0	9	2	0	0	0	0	0	0	0	0	0	0	0	0	0	0	0	0	0	0	0	0	0	0	0	0	0	0	0	0	0	0	0	0	0	0	0
667	108-03-2	C3H7NO2	PROPANE, 1-NITRO-	2.2	2.2357	1	1	0	0	0	0	0	0	0	0	0	0	0	0	0	0	0	0	0	0	0	0	0	0	0	0	0	0	0	0	0	0	0	0	0	0	1	0	0	0	0	0	0	0
668	111-69-3	C6H8N2	HEXANEDINITRILE	1.7	1.5996	0	4	0	0	0	0	0	0	0	0	0	0	0	0	0	0	0	0	0	0	0	0	0	0	0	0	0	0	0	0	0	0	0	0	0	2	0	0	0	0	0	0	0	0
669	99-99-0	C7H7NO2	BENZENE, 1-METHYL-4-NITRO-	1.6	1.4955	1	0	0	0	0	0	0	6	2	0	0	0	0	0	0	0	0	0	0	0	0	0	0	0	0	0	0	0	0	0	0	0	0	0	0	0	1	0	0	0	0	0	0	0
670	110-59-8	C5H9N	PENTANENITRILE	1.5	1.5406	1	3	0	0	0	0	0	0	0	0	0	0	0	0	0	0	0	0	0	0	0	0	0	0	0	0	0	0	0	0	0	0	0	0	0	1	0	0	0	0	0	0	0	0
671	628-73-9	C6H11N	HEXANENITRILE	1.3	1.2497	1	4	0	0	0	0	0	0	0	0	0	0	0	0	0	0	0	0	0	0	0	0	0	0	0	0	0	0	0	0	0	0	0	0	0	1	0	0	0	0	0	0	0	0
672	78-82-0	C4H7N	PROPANENITRILE, 2-METHYL-	1.9	1.9663	2	0	1	0	0	0	0	0	0	0	0	0	0	0	0	0	0	0	0	0	0	0	0	0	0	0	0	0	0	0	0	0	0	0	0	1	0	0	0	0	0	0	0	0
673	110-86-1	C5H5N	PYRIDINE	1.8	1.7897	0	0	0	0	0	0	0	5	0	0	0	0	0	0	0	0	0	0	0	0	0	0	0	0	0	0	0	0	0	0	0	0	0	0	0	0	0	0	0	0	0	0	0	0
674	100-61-8	C7H9N	BENZENAMINE, N-METHYL-	1.2	1.1981	0	0	0	0	0	0	0	6	1	0	0	0	0	0	0	0	0	0	0	0	0	0	0	0	0	0	0	0	0	0	0	1	0	0	0	0	0	0	0	0	0	0	0	0
675	121-69-7	C8H11N	BENZENAMINE, N,N-DIMETHYL-	1.2	1.2056	0	0	0	0	0	0	0	6	1	0	0	0	0	0	0	0	0	0	0	0	0	0	0	0	0	0	0	0	0	0	0	0	0	1	0	0	0	0	0	0	0	0	0	0
676	109-06-8	C6H7N	PYRIDINE, 2-METHYL-	1.4	1.4373	1	0	0	0	0	0	0	5	0	0	0	0	0	0	0	0	0	0	0	0	0	0	0	0	0	0	0	0	0	0	0	0	0	0	0	0	0	0	0	0	0	0	0	0
677	107-03-9	C3H8S	1-PROPANETHIOL	1.8	1.7816	2	1	0	0	0	0	0	0	0	0	0	0	0	0	0	0	0	0	0	0	0	0	0	0	0	0	0	0	0	0	0	0	0	0	0	0	0	0	0	0	0	0	0	0
678	75-66-1	C4H10S	2-PROPANETHIOL, 2-METHYL-	1.4	1.3953	3	0	1	0	0	0	0	0	0	0	0	0	0	0	0	0	0	0	0	0	0	0	0	0	0	0	0	0	0	0	0	0	0	0	0	0	0	0	0	0	0	0	0	0
679	513-44-0	C4H10S	1-PROPANETHIOL, 2-METHYL	1.4	1.4149	3	0	1	0	0	0	0	0	0	0	0	0	0	0	0	0	0	0	0	0	0	0	0	0	0	0	0	0	0	0	0	0	0	0	0	0	0	0	0	0	0	0	0	0
680	513-53-1	C4H10S	2-BUTANETHIOL	1.4	1.4753	2	2	0	0	0	0	0	0	0	0	0	0	0	0	0	0	0	0	0	0	0	0	0	0	0	0	0	0	0	0	0	0	0	0	0	0	0	0	0	0	0	0	0	0
681	111-31-9	C6H14S	1-HEXANETHIOL	1	0.9782	2	4	0	0	0	0	0	0	0	0	0	0	0	0	0	0	0	0	0	0	0	0	0	0	0	0	0	0	0	0	0	0	0	0	0	0	0	0	0	0	0	0	0	0
682	1455-21-6	C9H20S	1-NONANETHIOL	0.7	0.6808	2	7	0	0	0	0	0	0	0	0	0	0	0	0	0	0	0	0	0	0	0	0	0	0	0	0	0	0	0	0	0	0	0	0	0	0	0	0	0	0	0	0	0	0
683	111-88-6	C8H18S	1-OCTANETHIOL	0.8	0.7502	2	6	0	0	0	0	0	0	0	0	0	0	0	0	0	0	0	0	0	0	0	0	0	0	0	0	0	0	0	0	0	0	0	0	0	0	0	0	0	0	0	0	0	0
684	75-33-2	C3H8S	PROPANE-2-THIOL	1.8	1.822	2	1	0	0	0	0	0	0	0	0	0	0	0	0	0	0	0	0	0	0	0	0	0	0	0	0	0	0	0	0	0	0	0	0	0	0	0	0	0	0	0	0	0	0
685	1569-69-3	C6H12S	CYCLOHEXANETHIOL	1.1	1.0584	0	6	0	0	6	0	0	0	0	0	0	0	0	0	0	0	0	0	0	0	0	0	0	0	0	0	0	0	0	0	0	0	0	0	0	0	0	0	0	0	0	0	0	0
686	624-89-5	C3H8S	ETHANE, (METHYLTHIO)-	1.8	1.7307	1	0	0	0	0	0	0	0	0	0	0	0	0	0	0	0	0	0	0	0	0	0	0	0	0	0	0	0	0	0	0	0	0	0	0	0	0	0	0	0	0	0	0	0
687	3877-15-4	C4H10S	PROPANE, 1-(METHYLTHIO)-	1.4	1.4289	1	1	0	0	0	0	0	0	0	0	0	0	0	0	0	0	0	0	0	0	0	0	0	0	0	0	0	0	0	0	0	0	0	0	0	0	0	0	0	0	0	0	0	0
688	111-47-7	C6H14S	PROPANE,1,1'-THIOBIS-	1	1.0136	2	2	0	0	0	0	0	0	0	0	0	0	0	0	0	0	0	0	0	0	0	0	0	0	0	0	0	0	0	0	0	0	0	0	0	0	0	0	0	0	0	0	0	0
689	352-93-2	C4H10S	ETHANE, 1,1'-THIOBIS-	1.4	1.4014	2	0	0	0	0	0	0	0	0	0	0	0	0	0	0	0	0	0	0	0	0	0	0	0	0	0	0	0	0	0	0	0	0	0	0	0	0	0	0	0	0	0	0	0
690	3698-94-0	C10H22S	SULFIDE, ETHYL OCTYL	0.668	0.6562	2	6	0	0	0	0	0	0	0	0	0	0	0	0	0	0	0	0	0	0	0	0	0	0	0	0	0	0	0	0	0	0	0	0	0	0	0	0	0	0	0	0	0	0
691	75-18-3	C2H6S	METHANE, THIOBIS-	2.2	2.163	0	0	0	0	0	0	0	0	0	0	0	0	0	0	0	0	0	0	0	0	0	0	0	0	0	0	0	0	0	0	0	0	0	0	0	0	0	0	0	0	0	0	0	0
692	5332-52-5	C11H24S	1-UNDECANETHIOL	0.6	0.5898	2	9	0	0	0	0	0	0	0	0	0	0	0	0	0	0	0	0	0	0	0	0	0	0	0	0	0	0	0	0	0	0	0	0	0	0	0	0	0	0	0	0	0	0
693	143-10-2	C10H22S	1-DECANETHIOL	0.6	0.6292	2	8	0	0	0	0	0	0	0	0	0	0	0	0	0	0	0	0	0	0	0	0	0	0	0	0	0	0	0	0	0	0	0	0	0	0	0	0	0	0	0	0	0	0
694	110-66-7	C5H12S	1-PENTANETHIOL	1.2	1.1648	2	3	0	0	0	0	0	0	0	0	0	0	0	0	0	0	0	0	0	0	0	0	0	0	0	0	0	0	0	0	0	0	0	0	0	0	0	0	0	0	0	0	0	0
695	629-19-6	C6H14S2	DISULFIDE, DIPROPYL	0.9	0.8954	2	2	0	0	0	0	0	0	0	0	0	0	0	0	0	0	0	0	0	0	0	0	0	0	0	0	0	0	0	0	0	0	0	0	0	0	0	0	0	0	0	0	0	0
696	1207-12-1	C14H12S	DIBENZOTHIOPHENE, 4,6-DIMETHYL-	0.608	0.6081	2	0	0	0	0	0	0	12	6	0	0	0	0	0	0	0	0	0	0	0	0	0	0	0	0	0	0	0	0	0	0	0	0	0	0	0	0	0	0	0	0	0	0	0
697	2690-08-06	C16H34S	OCTANE, 1,1'-THIOBIS-	0.4	0.4288	2	12	0	0	0	0	0	0	0	0	0	0	0	0	0	0	0	0	0	0	0	0	0	0	0	0	0	0	0	0	0	0	0	0	0	0	0	0	0	0	0	0	0	0
698	7133-46-2	C12H22S	CYCLOHEXANE, 1,1'-THIOBIS-	0.59581	0.5536	0	12	0	0	12	0	0	0	0	0	0	0	0	0	0	0	0	0	0	0	0	0	0	0	0	0	0	0	0	0	0	0	0	0	0	0	0	0	0	0	0	0	0	0
699	55735-23-4	C8H12S	THIOPHENE, 3-ETHYL-2,5-DIMETHYL-	0.911	0.9228	3	1	0	0	0	0	0	4	0	0	0	0	0	0	0	0	0	0	0	0	0	0	0	0	0	0	0	0	0	0	0	0	0	0	0	0	0	0	0	0	0	0	0	0
700	1195-14-8	C9H8S	BENZO[b]THIOPHENE, 2-METHYL-	0.906	0.9061	1	0	0	0	0	0	0	8	2	0	0	0	0	0	0	0	0	0	0	0	0	0	0	0	0	0	0	0	0	0	0	0	0	0	0	0	0	0	0	0	0	0	0	0
701	6165-55-5	C9H10S	2,3-DIHYDRO-2-METHYL-BENZO(b)THIOPHENE	0.873	0.8292	1	2	0	0	2	0	0	6	2	0	0	0	0	0	0	0	0	0	0	0	0	0	0	0	0	0	0	0	0	0	0	0	0	0	0	0	0	0	0	0	0	0	0	0
702	112-55-0	C12H26S	1-DODECANETHIOL	0.5	0.5589	2	10	0	0	0	0	0	0	0	0	0	0	0	0	0	0	0	0	0	0	0	0	0	0	0	0	0	0	0	0	0	0	0	0	0	0	0	0	0	0	0	0	0	0
703	1639-09-4	C7H16S	1-HEPTANETHIOL	0.9	0.8454	2	5	0	0	0	0	0	0	0	0	0	0	0	0	0	0	0	0	0	0	0	0	0	0	0	0	0	0	0	0	0	0	0	0	0	0	0	0	0	0	0	0	0	0
704	109-79-5	C4H10S	1-BUTANETHIOL	1.4	1.4261	2	2	0	0	0	0	0	0	0	0	0	0	0	0	0	0	0	0	0	0	0	0	0	0	0	0	0	0	0	0	0	0	0	0	0	0	0	0	0	0	0	0	0	0
705	67-68-5	C2H6OS	METHANE, SULFINYLBIS-	2.6	2.6021	0	0	0	0	0	0	0	0	0	0	0	0	0	0	0	0	0	0	0	0	0	0	0	0	0	0	0	0	0	0	0	0	0	0	0	0	0	0	0	0	0	0	0	0
706	98-56-6	C7H4ClF3	BENZENE, 1-CHLORO-4-(TRIFLUOROMETHYL)-	1.8	1.766	1	0	0	0	0	0	0	6	2	0	0	0	0	0	0	0	0	0	0	0	0	0	0	0	0	0	0	0	0	0	0	0	0	0	0	0	0	0	0	0	0	0	0	0
707	462-06-6	C6H5F	BENZENE, FLUORO-	1.6	1.5559	0	0	0	0	0	0	0	6	1	0	0	0	0	0	0	0	0	0	0	0	0	0	0	0	0	0	0	0	0	0	0	0	0	0	0	0	0	0	0	0	0	0	0	0
708	4048-33-3	C6H15NO	1-HEXANOL, 6-AMINO-	1.2	1.1257	2	4	0	0	0	0	0	0	0	0	0	0	0	0	0	0	0	0	0	0	0	0	0	0	0	0	0	0	1	0	0	0	0	0	0	0	0	1	0	1	0	0	0	0
709	107-96-0	C3H6O2S	PROPANOIC ACID, 3-MERCAPTO-	2.20055	2.274	1	1	0	0	0	0	0	0	0	0	0	0	0	0	0	0	0	1	0	0	0	0	0	0	0	0	0	0	0	0	0	0	0	0	0	0	0	1	0	0	0	0	0	0
710	104-01-8	C9H10O3	BENZENEACETIC ACID, 4-METHOXY-	1	1.0285	0	1	0	0	0	0	0	6	2	0	0	0	0	0	0	0	0	1	0	0	0	0	0	0	0	0	0	0	0	0	0	0	0	0	0	0	0	1	0	0	0	0	0	1
711	68-12-2	C3H7NO	FORMAMIDE, N,N-DIMETHYL-	2.2	1.9098	0	0	0	0	0	0	0	0	0	0	0	0	0	0	0	0	0	0	0	0	0	0	0	1	0	0	0	0	0	0	0	0	0	0	0	0	0	0	0	0	0	0	0	0
712	79-39-0	C4H7NO	2-PROPENAMIDE, 2-METHYL-	2	2.2106	1	0	0	0	0	0	0	0	0	3	1	0	1	0	0	0	0	0	0	0	0	1	0	0	0	0	0	0	0	0	0	0	0	0	0	0	0	0	0	0	0	0	0	0
713	79-06-1	C3H5NO	2-PROPENAMIDE	2.7	2.697	0	0	0	0	0	0	0	0	0	3	1	1	0	0	0	0	0	0	0	0	0	1	0	0	0	0	0	0	0	0	0	0	0	0	0	0	0	0	0	0	0	0	0	0
714	75-86-5	C4H7NO	PROPANENITRILE, 2-HYDROXY-2-METHYL-	2.2	2.1986	2	0	1	0	0	0	0	0	0	0	0	0	0	0	0	0	0	0	0	0	0	0	0	0	0	0	0	0	0	0	0	0	0	0	0	1	0	1	0	0	0	1	0	0
715	603-35-0	C18H15P	PHOSPHINE, TRIPHENYL-	0.5	0.5594	0	0	0	0	0	0	0	18	3	0	0	0	0	0	0	0	0	0	0	0	0	0	0	0	0	0	0	0	0	0	0	0	0	0	0	0	0	0	0	0	0	0	0	0
716	98-95-3	C6H5NO2	BENZENE, NITRO-	1.8	1.7125	0	0	0	0	0	0	0	6	1	0	0	0	0	0	0	0	0	0	0	0	0	0	0	0	0	0	0	0	0	0	0	0	0	0	0	0	1	0	0	0	0	0	0	0
717	98-01-1	C5H4O2	2-FURANCARBOXALDEHYDE	2.1	2.1546	0	0	0	0	0	0	0	4	0	1	0	0	0	0	0	0	0	0	0	0	0	0	0	0	0	1	0	0	0	0	0	0	0	0	0	0	0	0	0	0	0	0	0	0
718	2274-11-05	C8H10O4	2-PROPENOIC ACID, 1,2-ETHANEDIYL ESTER	1.2	1.1625	0	0	0	0	0	0	0	0	0	6	2	2	0	0	0	0	0	0	0	2	0	0	0	0	0	0	0	0	0	0	0	0	0	0	0	0	0	0	0	0	0	0	0	0
719	108-65-6	C6H12O3	2-PROPANOL, 1-METHOXY, -ACETATE	1.3	1.414	2	1	0	0	0	0	0	0	0	0	0	0	0	0	0	0	0	0	0	1	0	0	0	0	0	0	0	0	0	0	0	0	0	0	0	0	0	0	0	0	0	0	1	0
720	88917-22-0	C9H18O4	PROPANOL, (2-METHOXY-METHYLETHOXY), -ACETATE	0.9	0.9285	3	2	0	0	0	0	0	0	0	0	0	0	0	0	0	0	0	0	0	1	0	0	0	0	0	0	0	0	0	0	0	0	0	0	0	0	0	0	0	0	0	0	2	0
721	4454-05-01	C6H10O2	2H-PYRAN,3,4-DIHYDRO-2-METHOXY-	1.4	1.3758	0	2	0	0	2	0	0	0	0	0	0	1	0	0	0	0	0	0	0	0	0	0	0	0	0	0	0	0	0	0	0	0	0	0	0	0	0	0	0	0	0	0	2	0
722	7783-06-04	H2S	HYDROGEN SULFIDE	4.3	3.6053	0	0	0	0	0	0	0	0	0	0	0	0	0	0	0	0	0	0	0	0	0	0	0	0	0	0	0	0	0	0	0	0	0	0	0	0	0	0	0	0	0	0	0	0
723	107-46-0	C6H18OSi2	HEXAMETHYLDISILOXANE	1.25	1.1107	0	0	0	0	0	0	0	0	0	0	0	0	0	0	0	0	0	0	0	0	0	0	0	0	0	0	0	0	0	0	0	0	0	0	0	0	0	0	0	0	0	0	0	0
724	541-05-9	C6H18O3Si3	HEXAMETHYLCYCLOTRISILOXANE	1.1	1.0849	0	0	0	0	0	0	0	0	0	0	0	0	0	0	0	0	0	0	0	0	0	0	0	0	0	0	0	0	0	0	0	0	0	0	0	0	0	0	0	0	0	0	0	0
725	141-63-9	C12H36O4Si5	PENTASILOXANE, DODECAMETHYL-	0.5	0.6588	0	0	0	0	0	0	0	0	0	0	0	0	0	0	0	0	0	0	0	0	0	0	0	0	0	0	0	0	0	0	0	0	0	0	0	0	0	0	0	0	0	0	0	0
726	14814-09-6	C9H22O3SSi	1-PROPANETHIOL, 3-(TRIETHOXYSILYL)-	0.508	0.532	4	1	0	0	0	0	0	0	0	0	0	0	0	0	0	0	0	0	0	0	0	0	0	0	0	0	0	0	0	0	0	0	0	0	0	0	0	0	0	0	0	0	0	0
727	556-67-2	C8H24O4Si4	CYCLOTETRASILOXANE, OCTAMETHYL-	0.75	0.8045	0	0	0	0	0	0	0	0	0	0	0	0	0	0	0	0	0	0	0	0	0	0	0	0	0	0	0	0	0	0	0	0	0	0	0	0	0	0	0	0	0	0	0	0
728	111-30-8	C5H8O2	PENTANEDIAL	1.7	1.6926	0	3	0	0	0	0	0	0	0	0	0	0	0	0	0	0	0	0	0	0	0	0	0	0	2	0	0	0	0	0	0	0	0	0	0	0	0	0	0	0	0	0	0	0
729	638-68-6	C30H62	TRIACONTANE	0.3	0.222	2	28	0	0	0	0	0	0	0	0	0	0	0	0	0	0	0	0	0	0	0	0	0	0	0	0	0	0	0	0	0	0	0	0	0	0	0	0	0	0	0	0	0	0
730	544-85-4	C32H66	DOTRIACONTANE	0.3	0.2041	2	30	0	0	0	0	0	0	0	0	0	0	0	0	0	0	0	0	0	0	0	0	0	0	0	0	0	0	0	0	0	0	0	0	0	0	0	0	0	0	0	0	0	0
731	589-63-9	C8H16O	4-OCTANONE	0.841	0.9473	2	5	0	0	0	0	0	0	0	0	0	0	0	0	0	0	0	0	0	0	0	0	0	0	0	0	1	0	0	0	0	0	0	0	0	0	0	0	0	0	0	0	0	0
732	925-78-0	C9H18O	3-NONANONE	0.995	0.8418	2	6	0	0	0	0	0	0	0	0	0	0	0	0	0	0	0	0	0	0	0	0	0	0	0	0	1	0	0	0	0	0	0	0	0	0	0	0	0	0	0	0	0	0
733	630-06-8	C36H74	HEXATRIACONTANE	0.2	0.1766	2	34	0	0	0	0	0	0	0	0	0	0	0	0	0	0	0	0	0	0	0	0	0	0	0	0	0	0	0	0	0	0	0	0	0	0	0	0	0	0	0	0	0	0
734	4485-09-0	C9H18O	4-NONANONE	0.865	0.8418	2	6	0	0	0	0	0	0	0	0	0	0	0	0	0	0	0	0	0	0	0	0	0	0	0	0	1	0	0	0	0	0	0	0	0	0	0	0	0	0	0	0	0	0
735	930-68-7	C6H8O	2-CYCLOHEXEN-1-ONE	1.44	1.3885	0	3	0	0	3	0	0	0	0	3	0	2	0	0	0	0	0	0	0	0	0	0	0	0	0	0	1	0	0	0	0	0	0	0	0	0	0	0	0	0	0	0	0	0
736	123-18-2	C12H24O	4-NONANONE, 2,6,8-TRIMETHYL-	0.631	0.5962	5	3	3	0	0	0	0	0	0	0	0	0	0	0	0	0	0	0	0	0	0	0	0	0	0	0	1	0	0	0	0	0	0	0	0	0	0	0	0	0	0	0	0	0
737	7146-60-3	C10H22	OCTANE, 2,3-DIMETHYL-	0.7	0.7449	4	4	2	0	0	0	0	0	0	0	0	0	0	0	0	0	0	0	0	0	0	0	0	0	0	0	0	0	0	0	0	0	0	0	0	0	0	0	0	0	0	0	0	0
738	4032-94-4	C10H22	OCTANE, 2,4-DIMETHYL-	0.7	0.7449	4	4	2	0	0	0	0	0	0	0	0	0	0	0	0	0	0	0	0	0	0	0	0	0	0	0	0	0	0	0	0	0	0	0	0	0	0	0	0	0	0	0	0	0
739	15869-89-3	C10H22	OCTANE, 2,5-DIMETHYL-	0.7	0.7449	4	4	2	0	0	0	0	0	0	0	0	0	0	0	0	0	0	0	0	0	0	0	0	0	0	0	0	0	0	0	0	0	0	0	0	0	0	0	0	0	0	0	0	0
740	2051-30-1	C10H22	OCTANE, 2,6-DIMETHYL-	0.7	0.7449	4	4	2	0	0	0	0	0	0	0	0	0	0	0	0	0	0	0	0	0	0	0	0	0	0	0	0	0	0	0	0	0	0	0	0	0	0	0	0	0	0	0	0	0
741	1072-16-8	C10H22	OCTANE, 2,7-DIMETHYL-	0.7	0.7449	4	4	2	0	0	0	0	0	0	0	0	0	0	0	0	0	0	0	0	0	0	0	0	0	0	0	0	0	0	0	0	0	0	0	0	0	0	0	0	0	0	0	0	0
742	620-17-7	C8H10O	PHENOL, 3-ETHYL	1.1	1.0752	1	1	0	0	0	0	0	6	2	0	0	0	0	0	0	0	0	0	0	0	0	0	0	0	0	0	0	0	0	0	0	0	0	0	0	0	0	0	1	0	0	0	0	0
743	128-37-0	C15H24O	PHENOL, 2,6-bis(1,1-DIMETHYLETHYL)-4-METHYL-	0.5	0.5493	7	0	0	2	0	0	0	6	4	0	0	0	0	0	0	0	0	0	0	0	0	0	0	0	0	0	0	0	0	0	0	0	0	0	0	0	0	0	1	0	0	0	0	0
744	60-12-8	C8H10O	BENZENE ETHANOL	1.1	1.0786	1	1	0	0	0	0	0	6	1	0	0	0	0	0	0	0	0	0	0	0	0	0	0	0	0	0	0	0	0	0	0	0	0	0	0	0	0	1	0	1	0	0	0	0
745	108-82-7	C9H20O	4-HEPTANOL, 2,6-DIMETHYL-	0.8	0.8645	4	3	2	0	0	0	0	0	0	0	0	0	0	0	0	0	0	0	0	0	0	0	0	0	0	0	0	0	0	0	0	0	0	0	0	0	0	1	0	0	1	0	0	0
746	93-54-9	C9H12O	BENZENEMETHANOL, alpha-ETHYL	1	0.9973	1	2	0	0	0	0	0	6	1	0	0	0	0	0	0	0	0	0	0	0	0	0	0	0	0	0	0	0	0	0	0	0	0	0	0	0	0	1	0	0	1	0	0	0
747	698-87-3	C9H12O	BENZENE ETHANOL, alpha-METHYL	1	0.99	1	2	0	0	0	0	0	6	1	0	0	0	0	0	0	0	0	0	0	0	0	0	0	0	0	0	0	0	0	0	0	0	0	0	0	0	0	1	0	0	1	0	0	0
748	1123-85-9	C9H12O	BENZENEETHANOL, beta-METHYL-	1	0.967	2	0	1	0	0	0	0	6	1	0	0	0	0	0	0	0	0	0	0	0	0	0	0	0	0	0	0	0	0	0	0	0	0	0	0	0	0	1	0	1	0	0	0	0
749	122-97-4	C9H12O	BENZENEPROPANOL	1	0.9618	1	2	0	0	0	0	0	6	1	0	0	0	0	0	0	0	0	0	0	0	0	0	0	0	0	0	0	0	0	0	0	0	0	0	0	0	0	1	0	1	0	0	0	0
750	589-18-4	C8H10O	BENZENEMETHANOL, 4-METHYL-	1.1	1.0664	2	0	0	0	0	0	0	6	2	0	0	0	0	0	0	0	0	0	0	0	0	0	0	0	0	0	0	0	0	0	0	0	0	0	0	0	0	1	0	1	0	0	0	0
751	89-95-2	C8H10O	BENZENEMETHANOL, 2-METHYL-	1.1	1.0664	2	0	0	0	0	0	0	6	2	0	0	0	0	0	0	0	0	0	0	0	0	0	0	0	0	0	0	0	0	0	0	0	0	0	0	0	0	1	0	1	0	0	0	0
752	587-03-1	C8H10O	BENZENEMETHANOL, 3-METHYL	1.1	1.0664	2	0	0	0	0	0	0	6	2	0	0	0	0	0	0	0	0	0	0	0	0	0	0	0	0	0	0	0	0	0	0	0	0	0	0	0	0	1	0	1	0	0	0	0
753	140-66-9	C14H22O	PHENOL, 4-(1,1,3,3-TETRAMETHYL BUTYL)-	0.6	0.6089	5	1	0	2	0	0	0	6	2	0	0	0	0	0	0	0	0	0	0	0	0	0	0	0	0	0	0	0	0	0	0	0	0	0	0	0	0	0	1	0	0	0	0	0
754	80-46-6	C11H16O	PHENOL, 4-(1,1-DIMETHYL PROPYL)	0.8	0.7722	3	1	0	1	0	0	0	6	2	0	0	0	0	0	0	0	0	0	0	0	0	0	0	0	0	0	0	0	0	0	0	0	0	0	0	0	0	0	1	0	0	0	0	0
755	599-64-4	C15H16O	PHENOL, 4-(1-METHYL-1-PHENYLETHYL)	0.6	0.6091	2	0	0	1	0	0	0	12	3	0	0	0	0	0	0	0	0	0	0	0	0	0	0	0	0	0	0	0	0	0	0	0	0	0	0	0	0	0	1	0	0	0	0	0
756	1323-65-5	C24H42O	PHENOL, DINONYL-	0.3	0.3486	2	16	0	0	0	0	0	6	3	0	0	0	0	0	0	0	0	0	0	0	0	0	0	0	0	0	0	0	0	0	0	0	0	0	0	0	0	0	1	0	0	0	0	0
757	625-69-4	C5H12O2	2,4-PENTANEDIOL	1.5	1.4294	2	3	0	0	0	0	0	0	0	0	0	0	0	0	0	0	0	0	0	0	0	0	0	0	0	0	0	0	0	0	0	0	0	0	0	0	0	2	0	0	2	0	0	0
758	616-12-6	C6H12	2-PENTENE, 3-METHYL-,(E)-	1.2	1.2236	3	1	0	0	0	0	0	0	0	0	0	1	1	0	0	0	0	0	0	0	0	0	0	0	0	0	0	0	0	0	0	0	0	0	0	0	0	0	0	0	0	0	0	0
759	3524-73-0	C7H14	HEXENE, 5-METHYL-	1.1	1.0205	2	2	1	0	0	0	0	0	0	0	1	1	0	0	0	0	0	0	0	0	0	0	0	0	0	0	0	0	0	0	0	0	0	0	0	0	0	0	0	0	0	0	0	0
760	112-47-0	C10H22O2	1,10-DECANEDIOL	0.678	0.7612	2	8	0	0	0	0	0	0	0	0	0	0	0	0	0	0	0	0	0	0	0	0	0	0	0	0	0	0	0	0	0	0	0	0	0	0	0	2	0	2	0	0	0	0
761	105-08-8	C8H16O2	1,4-CYCLOHEXANEDIMETHANOL	1	1.0041	2	4	2	0	4	2	0	0	0	0	0	0	0	0	0	0	0	0	0	0	0	0	0	0	0	0	0	0	0	0	0	0	0	0	0	0	0	2	0	2	0	0	0	0
762	471-77-2	C20H30O2	See note on molecular weight	0.4	0.3883	4	7	2	2	7	2	2	0	0	4	0	1	3	0	0	0	0	1	0	0	0	0	0	0	0	0	0	0	0	0	0	0	0	0	0	0	0	1	0	0	0	0	0	0
763	4588-18-5	C9H18	OCTENE, 2-METHYL-	0.8	0.7776	2	5	0	0	0	0	0	0	0	0	1	0	1	0	0	0	0	0	0	0	0	0	0	0	0	0	0	0	0	0	0	0	0	0	0	0	0	0	0	0	0	0	0	0
764	15870-10-7	C8H16	HEPTENE, 2-METHYL-	0.9	0.8773	2	4	0	0	0	0	0	0	0	0	1	0	1	0	0	0	0	0	0	0	0	0	0	0	0	0	0	0	0	0	0	0	0	0	0	0	0	0	0	0	0	0	0	0
765	528-44-9	C9H6O6	1,2,4-BENZENETRICARBOXYLIC ACID	1.3	1.2586	0	0	0	0	0	0	0	6	3	3	0	0	0	0	0	0	0	0	3	0	0	0	0	0	0	0	0	0	0	0	0	0	0	0	0	0	0	3	0	0	0	0	0	0
766	78024-33-6	C9H14O7	PROPANOIC ACID, 2-(2-HYDROXY-1-OXOPROPOXY)-1-CARBOXYETHYL E	1.1	1.0911	3	3	0	0	0	0	0	0	0	0	0	0	0	0	0	0	0	1	0	2	0	0	0	0	0	0	0	0	0	0	0	0	0	0	0	0	0	2	0	0	1	0	0	0
767	463-40-1	C18H30O2	9,12,15-OCTADECATRIENOIC ACID,(Z,Z,Z)-	0.4	0.4113	1	10	0	0	0	0	0	0	0	0	0	6	0	0	0	0	0	1	0	0	0	0	0	0	0	0	0	0	0	0	0	0	0	0	0	0	0	1	0	0	0	0	0	0
768	514-10-3	C20H30O2	See note on molecular weight	0.41	0.383	4	6	3	2	6	2	2	0	0	4	0	2	2	0	0	0	0	1	0	0	0	0	0	0	0	0	0	0	0	0	0	0	0	0	0	0	0	1	0	0	0	0	0	0
769	123-99-9	C9H16O4	NONANEDIOIC ACID	0.94	0.9356	0	7	0	0	0	0	0	0	0	0	0	0	0	0	0	0	0	2	0	0	0	0	0	0	0	0	0	0	0	0	0	0	0	0	0	0	0	2	0	0	0	0	0	0
770	75-98-9	C5H10O2	PROPANOIC ACID, 2,2-DIMETHYL-	1.6	1.5915	3	0	0	1	0	0	0	0	0	0	0	0	0	0	0	0	0	1	0	0	0	0	0	0	0	0	0	0	0	0	0	0	0	0	0	0	0	1	0	0	0	0	0	0
771	1002-84-2	C15H30O2	PENTADECANOIC ACID	0.51	0.5066	1	13	0	0	0	0	0	0	0	0	0	0	0	0	0	0	0	1	0	0	0	0	0	0	0	0	0	0	0	0	0	0	0	0	0	0	0	1	0	0	0	0	0	0
772	149-57-5	C8H16O2	HEXANOIC ACID, 2-ETHYL-	1.04	0.9778	2	4	1	0	0	0	0	0	0	0	0	0	0	0	0	0	0	1	0	0	0	0	0	0	0	0	0	0	0	0	0	0	0	0	0	0	0	1	0	0	0	0	0	0
773	111-14-8	C7H14O2	HEPTANOIC ACID	1.1	1.1144	1	5	0	0	0	0	0	0	0	0	0	0	0	0	0	0	0	1	0	0	0	0	0	0	0	0	0	0	0	0	0	0	0	0	0	0	0	1	0	0	0	0	0	0
774	595-37-9	C6H12O2	BUTANOIC ACID, 2,2-DIMETHYL-	1.3	1.3182	3	1	0	1	0	0	0	0	0	0	0	0	0	0	0	0	0	1	0	0	0	0	0	0	0	0	0	0	0	0	0	0	0	0	0	0	0	1	0	0	0	0	0	0
775	1185-39-3	C7H14O2	PENTANOIC ACID, 2,2-DIMETHYL-	1.1	1.1127	3	2	0	1	0	0	0	0	0	0	0	0	0	0	0	0	0	1	0	0	0	0	0	0	0	0	0	0	0	0	0	0	0	0	0	0	0	1	0	0	0	0	0	0
776	1740-19-8	C20H28O2	1-PHENANTHRENECARBOXYLIC ACID, 1,2,3,4,4a,9,10,10a-OCTAHYDRO-1,4a-DIMETHYL-7-(1-METHYLETHYL)-,[1R-(1Alpha, 4aBeta, 10aAlpha)]-	0.4	0.4094	4	5	2	2	5	1	2	6	3	0	0	0	0	0	0	0	0	1	0	0	0	0	0	0	0	0	0	0	0	0	0	0	0	0	0	0	0	1	0	0	0	0	0	0
777	506-12-7	C17H34O2	HEPTADECANOIC ACID	0.4	0.447	1	15	0	0	0	0	0	0	0	0	0	0	0	0	0	0	0	1	0	0	0	0	0	0	0	0	0	0	0	0	0	0	0	0	0	0	0	1	0	0	0	0	0	0
778	646-30-0	C19H38O2	NONADECANOIC ACID	0.4	0.3977	1	17	0	0	0	0	0	0	0	0	0	0	0	0	0	0	0	1	0	0	0	0	0	0	0	0	0	0	0	0	0	0	0	0	0	0	0	1	0	0	0	0	0	0
779	506-30-9	C20H40O2	EICOSANIC ACID	0.4	0.3761	1	18	0	0	0	0	0	0	0	0	0	0	0	0	0	0	0	1	0	0	0	0	0	0	0	0	0	0	0	0	0	0	0	0	0	0	0	1	0	0	0	0	0	0
780	111-16-0	C7H12O4	HEPTANEDIOIC ACID	1.3	1.3082	0	5	0	0	0	0	0	0	0	0	0	0	0	0	0	0	0	2	0	0	0	0	0	0	0	0	0	0	0	0	0	0	0	0	0	0	0	2	0	0	0	0	0	0
781	505-48-6	C8H14O4	OCTANEDIOIC ACID	1.1	1.0944	0	6	0	0	0	0	0	0	0	0	0	0	0	0	0	0	0	2	0	0	0	0	0	0	0	0	0	0	0	0	0	0	0	0	0	0	0	2	0	0	0	0	0	0
782	140-10-3	C9H8O2	2-PROPENOIC ACID, 3-PHENYL-,(E)-	1	1.094	0	0	0	0	0	0	0	6	1	3	0	2	0	0	0	0	0	1	0	0	0	0	0	0	0	0	0	0	0	0	0	0	0	0	0	0	0	1	0	0	0	0	0	0
783	111-20-6	C10H18O4	DECANEDIOIC ACID	0.8	0.8163	0	8	0	0	0	0	0	0	0	0	0	0	0	0	0	0	0	2	0	0	0	0	0	0	0	0	0	0	0	0	0	0	0	0	0	0	0	2	0	0	0	0	0	0
784	88-09-5	C6H12O2	BUTANOIC ACID, 2-ETHYL-	1.3	1.3429	2	2	1	0	0	0	0	0	0	0	0	0	0	0	0	0	0	1	0	0	0	0	0	0	0	0	0	0	0	0	0	0	0	0	0	0	0	1	0	0	0	0	0	0
785	15687-27-1	C13H18O2	BENZENEACETIC ACID, alpha-METHYL-4-(2-METHYLPROPYL)	0.7	0.6304	3	1	2	0	0	0	0	6	2	0	0	0	0	0	0	0	0	1	0	0	0	0	0	0	0	0	0	0	0	0	0	0	0	0	0	0	0	1	0	0	0	0	0	0
786	17699-86-4	C9H14	CYCLOHEXENE, 1-METHYL-4-VINYL-	0.9	0.8652	1	3	1	0	3	1	0	0	0	0	1	2	1	0	0	0	0	0	0	0	0	0	0	0	0	0	0	0	0	0	0	0	0	0	0	0	0	0	0	0	0	0	0	0
787	1141-38-4	C12H8O4	2,6-NAPHTHALENEDICARBOXYLIC ACID	0.9	0.9215	0	0	0	0	0	0	0	10	4	2	0	0	0	0	0	0	0	0	2	0	0	0	0	0	0	0	0	0	0	0	0	0	0	0	0	0	0	2	0	0	0	0	0	0
788	616-02-4	C5H4O3	2,5-FURANDIONE, 3-METHYL-	2.2	2.2013	1	0	0	0	0	0	0	0	0	4	0	1	1	0	0	0	0	0	0	2	0	0	0	0	0	0	0	0	0	0	0	0	0	0	0	0	0	0	0	0	0	0	0	0
789	589-40-2	C5H10O2	FORMIC ACID, 1-METHYL PROPYL ESTER	1.6	1.6243	2	2	0	0	0	0	0	0	0	0	0	0	0	0	0	0	0	0	0	1	0	0	0	0	0	0	0	0	0	0	0	0	0	0	0	0	0	0	0	0	0	0	0	0
790	762-75-4	C5H10O2	FORMIC ACID, 1,1-DIMETHYLETHYL ESTER	1.6	1.6184	3	0	1	0	0	0	0	0	0	0	0	0	0	0	0	0	0	0	0	1	0	0	0	0	0	0	0	0	0	0	0	0	0	0	0	0	0	0	0	0	0	0	0	0
791	629-33-4	C7H14O2	FORMIC ACID, HEXYL ESTER	1.1	1.0982	1	4	0	0	0	0	0	0	0	0	0	0	0	0	0	0	0	0	0	1	0	0	0	0	0	0	0	0	0	0	0	0	0	0	0	0	0	0	0	0	0	0	0	0
792	112-23-2	C8H16O2	FORMIC ACID, HEPTYL ESTER	1	0.9585	1	5	0	0	0	0	0	0	0	0	0	0	0	0	0	0	0	0	0	1	0	0	0	0	0	0	0	0	0	0	0	0	0	0	0	0	0	0	0	0	0	0	0	0
793	592-44-9	C6H10	1,2-HEXADIENE	1.3	1.1304	1	2	0	0	0	0	0	0	0	0	1	1	0	1	0	0	0	0	0	0	0	0	0	0	0	0	0	0	0	0	0	0	0	0	0	0	0	0	0	0	0	0	0	0
794	4351-54-6	C7H12O2	FORMIC ACID, CYCLOHEXYL ESTER	1.2	1.1683	0	6	0	0	6	0	0	0	0	0	0	0	0	0	0	0	0	0	0	1	0	0	0	0	0	0	0	0	0	0	0	0	0	0	0	0	0	0	0	0	0	0	0	0
795	540-88-5	C6H12O2	ACETIC ACID, 1,1-DIMETHYLETHYL ESTER	1.3	1.3123	4	0	1	0	0	0	0	0	0	0	0	0	0	0	0	0	0	0	0	1	0	0	0	0	0	0	0	0	0	0	0	0	0	0	0	0	0	0	0	0	0	0	0	0
796	547-63-7	C5H10O2	PROPANOIC ACID, 2-METHYL-, METHYL ESTER	1.6	1.5953	2	0	1	0	0	0	0	0	0	0	0	0	0	0	0	0	0	0	0	1	0	0	0	0	0	0	0	0	0	0	0	0	0	0	0	0	0	0	0	0	0	0	0	0
797	689-12-3	C6H10O2	2-PROPENOIC ACID, 1-METHYLETHYL ESTER	1.4	1.4748	2	1	0	0	0	0	0	0	0	3	1	1	0	0	0	0	0	0	0	1	0	0	0	0	0	0	0	0	0	0	0	0	0	0	0	0	0	0	0	0	0	0	0	0
798	104-57-4	C8H8O2	FORMIC ACID, PHENYLMETHYL ESTER	1.2	1.1959	0	0	0	0	0	0	0	6	1	0	0	0	0	0	0	0	0	0	0	1	0	0	0	0	0	0	0	0	0	0	0	0	0	0	0	0	0	0	0	0	0	0	0	0
799	2495-27-4	C20H38O2	2-PROPENOIC ACID, 2-METHYL-,HEXADECYL ESTER	0.4	0.3938	2	14	0	0	0	0	0	0	0	3	1	0	1	0	0	0	0	0	0	1	0	0	0	0	0	0	0	0	0	0	0	0	0	0	0	0	0	0	0	0	0	0	0	0
800	96-05-9	C7H10O2	2-PROPENOIC ACID, 2-METHYL-, 2-PROPENYL ESTER	1.2	1.2832	1	0	0	0	0	0	0	0	0	3	2	1	1	0	0	0	0	0	0	1	0	0	0	0	0	0	0	0	0	0	0	0	0	0	0	0	0	0	0	0	0	0	0	0
801	840-65-3	C14H12O4	2,6-NAPHTHALENE DICARBOXYLIC ACID, DIMETHYL ESTER	0.7	0.6811	0	0	0	0	0	0	0	10	4	2	0	0	0	0	0	0	0	0	0	0	2	0	0	0	0	0	0	0	0	0	0	0	0	0	0	0	0	0	0	0	0	0	0	0
802	102-76-1	C9H14O6	1,2,3-PROPANETRIOL TRIACETATE	1	0.981	3	1	0	0	0	0	0	0	0	0	0	0	0	0	0	0	0	0	0	3	0	0	0	0	0	0	0	0	0	0	0	0	0	0	0	0	0	0	0	0	0	0	0	0
803	65185-89-9	C28H46O4	1,2-BENZENEDICARBOXYLIC ACID, NONYL UNDECYL ESTER	0.291	0.2812	2	16	0	0	0	0	0	6	2	2	0	0	0	0	0	0	0	0	0	0	2	0	0	0	0	0	0	0	0	0	0	0	0	0	0	0	0	0	0	0	0	0	0	0
804	28553-12-0	C26H42O4	1,2-BENZENEDICARBOXYLIC ACID, DIISONONYL ESTER-	0.3	0.3162	4	10	2	0	0	0	0	6	2	2	0	0	0	0	0	0	0	0	0	0	2	0	0	0	0	0	0	0	0	0	0	0	0	0	0	0	0	0	0	0	0	0	0	0
805	84-66-2	C12H14O4	1,2-BENZENEDICARBOXYLIC ACID, DIETHYL ESTER	0.7	0.7313	2	0	0	0	0	0	0	6	2	2	0	0	0	0	0	0	0	0	0	0	2	0	0	0	0	0	0	0	0	0	0	0	0	0	0	0	0	0	0	0	0	0	0	0
806	84-74-2	C16H22O4	1,2-BENZENEDICARBOXYLIC ACID, DIBUTYL ESTER	0.5	0.5221	2	4	0	0	0	0	0	6	2	2	0	0	0	0	0	0	0	0	0	0	2	0	0	0	0	0	0	0	0	0	0	0	0	0	0	0	0	0	0	0	0	0	0	0
807	131-11-3	C10H10O4	1,2-BENZENEDICARBOXYLIC ACID, DIMETHYL ESTER	0.9	0.974	0	0	0	0	0	0	0	6	2	2	0	0	0	0	0	0	0	0	0	0	2	0	0	0	0	0	0	0	0	0	0	0	0	0	0	0	0	0	0	0	0	0	0	0
808	123-25-1	C8H14O4	BUTANEDIOIC ACID, DIETHYL ESTER	1.1	1.0634	2	2	0	0	0	0	0	0	0	0	0	0	0	0	0	0	0	0	0	2	0	0	0	0	0	0	0	0	0	0	0	0	0	0	0	0	0	0	0	0	0	0	0	0
809	110-33-8	C18H34O4	HEXANEDIOIC ACID, DIHEXYL ESTER	0.4	0.4269	2	12	0	0	0	0	0	0	0	0	0	0	0	0	0	0	0	0	0	2	0	0	0	0	0	0	0	0	0	0	0	0	0	0	0	0	0	0	0	0	0	0	0	0
810	542-10-9	C6H10O4	1,1-ETHANEDIOL DIACETATE	1.5	1.4936	3	0	0	0	0	0	0	0	0	0	0	0	0	0	0	0	0	0	0	2	0	0	0	0	0	0	0	0	0	0	0	0	0	0	0	0	0	0	0	0	0	0	0	0
811	999-21-3	C10H12O4	2-BUTENEDIOIC ACID (Z)-, Di-2-PROPENYL ESTER	0.9	0.8464	0	0	0	0	0	0	0	0	0	4	2	4	0	0	0	0	0	0	0	2	0	0	0	0	0	0	0	0	0	0	0	0	0	0	0	0	0	0	0	0	0	0	0	0
812	105-76-0	C12H20O4	2-BUTENEDIOIC ACID (Z)-, DIBUTYL ESTER	0.7	0.6982	2	4	0	0	0	0	0	0	0	4	0	2	0	0	0	0	0	0	0	2	0	0	0	0	0	0	0	0	0	0	0	0	0	0	0	0	0	0	0	0	0	0	0	0
813	111-82-0	C13H26O2	DODECANOIC ACID, METHYL ESTER	0.6	0.5887	1	10	0	0	0	0	0	0	0	0	0	0	0	0	0	0	0	0	0	1	0	0	0	0	0	0	0	0	0	0	0	0	0	0	0	0	0	0	0	0	0	0	0	0
814	141-05-9	C8H12O4	2-BUTANEDIOIC ACID(Z)-, DIETHYL ESTER	1.1	1.1095	2	0	0	0	0	0	0	0	0	4	0	2	0	0	0	0	0	0	0	2	0	0	0	0	0	0	0	0	0	0	0	0	0	0	0	0	0	0	0	0	0	0	0	0
815	624-48-6	C6H8O4	2-BUTENEDIOIC ACID (Z)-, DIMETHYL ESTER	1.6	1.6706	0	0	0	0	0	0	0	0	0	4	0	2	0	0	0	0	0	0	0	2	0	0	0	0	0	0	0	0	0	0	0	0	0	0	0	0	0	0	0	0	0	0	0	0
816	2432-63-5	C10H16O4	2-BUTENEDIOIC ACID (Z)-, DIPROPYL ESTER	0.9	0.8546	2	2	0	0	0	0	0	0	0	4	0	2	0	0	0	0	0	0	0	2	0	0	0	0	0	0	0	0	0	0	0	0	0	0	0	0	0	0	0	0	0	0	0	0
817	2998-08-05	C7H12O2	2-PROPENOIC ACID, 1-METHYL PROPYL ESTER	1.23	1.2382	2	2	0	0	0	0	0	0	0	3	1	1	0	0	0	0	0	0	0	1	0	0	0	0	0	0	0	0	0	0	0	0	0	0	0	0	0	0	0	0	0	0	0	0
818	3377-92-2	C7H12O2	PROPANOIC ACID, 2,2-DIMETHYL-, ETHENYL ESTER	1.19	1.1847	3	0	0	1	0	0	0	0	0	0	1	0	0	0	0	0	0	0	0	1	0	0	0	0	0	0	0	0	0	0	0	0	0	0	0	0	0	0	0	0	0	0	0	0
819	2315-68-6	C10H12O2	BENZOIC ACID, PROPYL ESTER	0.9	0.8792	1	1	0	0	0	0	0	6	1	1	0	0	0	0	0	0	0	0	0	0	1	0	0	0	0	0	0	0	0	0	0	0	0	0	0	0	0	0	0	0	0	0	0	0
820	628-55-7	C8H18O	PROPANE, 1,1'-OXYBIS(2-METHYL-	0.9	0.9289	4	0	2	0	0	0	0	0	0	0	0	0	0	0	0	0	0	0	0	0	0	0	0	0	0	0	0	0	0	0	0	0	0	0	0	0	0	0	0	0	0	0	1	0
821	628-71-7	C7H12	1-HEPTYNE	1	1.0276	1	4	0	0	0	0	0	0	0	0	0	0	0	0	1	1	0	0	0	0	0	0	0	0	0	0	0	0	0	0	0	0	0	0	0	0	0	0	0	0	0	0	0	0
822	625-54-7	C5H12O	PROPANE, 2-ETHOXY-	1.5	1.431	3	1	0	0	0	0	0	0	0	0	0	0	0	0	0	0	0	0	0	0	0	0	0	0	0	0	0	0	0	0	0	0	0	0	0	0	0	0	0	0	0	0	1	0
823	5756-43-4	C8H18O	HEXANE, 1-ETHOXY-	0.9	0.9029	2	4	0	0	0	0	0	0	0	0	0	0	0	0	0	0	0	0	0	0	0	0	0	0	0	0	0	0	0	0	0	0	0	0	0	0	0	0	0	0	0	0	1	0
824	629-14-1	C6H14O2	ETHANE, 1,2-DIETHOXY-	1.2	1.1895	2	0	0	0	0	0	0	0	0	0	0	0	0	0	0	0	0	0	0	0	0	0	0	0	0	0	0	0	0	0	0	0	0	0	0	0	0	0	0	0	0	0	2	0
825	1191-99-7	C4H6O	FURAN, 2,3-DIHYDRO-	2.1	2.0902	0	1	0	0	1	0	0	0	0	0	0	1	0	0	0	0	0	0	0	0	0	0	0	0	0	0	0	0	0	0	0	0	0	0	0	0	0	0	0	0	0	0	1	0
826	18970-44-0	C11H16	BENZENE, 1-ETHYL-2-(1-METHYL ETHYL)-	0.7	0.7461	3	1	1	0	0	0	0	6	2	0	0	0	0	0	0	0	0	0	0	0	0	0	0	0	0	0	0	0	0	0	0	0	0	0	0	0	0	0	0	0	0	0	0	0
827	78-88-6	C3H4Cl2	PROPENE, 2,3-DICHLORO-	2.6	2.6007	1	0	0	0	0	0	0	0	0	0	1	1	0	0	0	0	0	0	0	0	0	0	0	0	0	0	0	0	0	0	0	0	0	0	0	0	0	0	0	0	0	0	0	0
828	2131-18-2	C21H36	BENZENE, PENTADECYL-	0.5	0.408	1	14	0	0	0	0	0	6	1	0	0	0	0	0	0	0	0	0	0	0	0	0	0	0	0	0	0	0	0	0	0	0	0	0	0	0	0	0	0	0	0	0	0	0
829	1459-09-2	C22H38	BENZENE, HEXADECYL-	0.5	0.3877	1	15	0	0	0	0	0	6	1	0	0	0	0	0	0	0	0	0	0	0	0	0	0	0	0	0	0	0	0	0	0	0	0	0	0	0	0	0	0	0	0	0	0	0
830	14752-75-1	C23H40	BENZENE, HEPTADECYL-	0.5	0.3685	1	16	0	0	0	0	0	6	1	0	0	0	0	0	0	0	0	0	0	0	0	0	0	0	0	0	0	0	0	0	0	0	0	0	0	0	0	0	0	0	0	0	0	0
831	4445-07-02	C24H42	BENZENE, OCTADECYL-	0.4	0.3505	1	17	0	0	0	0	0	6	1	0	0	0	0	0	0	0	0	0	0	0	0	0	0	0	0	0	0	0	0	0	0	0	0	0	0	0	0	0	0	0	0	0	0	0
832	87-61-6	C6H3Cl3	BENZENE, 1,2,3-TRICHLORO-	2.1	2.1093	0	0	0	0	0	0	0	6	3	0	0	0	0	0	0	0	0	0	0	0	0	0	0	0	0	0	0	0	0	0	0	0	0	0	0	0	0	0	0	0	0	0	0	0
833	108-70-3	C6H3Cl3	BENZENE, 1,3,5-TRICHLORO-	2.1	2.1093	0	0	0	0	0	0	0	6	3	0	0	0	0	0	0	0	0	0	0	0	0	0	0	0	0	0	0	0	0	0	0	0	0	0	0	0	0	0	0	0	0	0	0	0
834	98-08-8	C7H5F3	BENZENE, (TRIFLUOROMETHYL)-	1.6	1.6404	1	0	0	0	0	0	0	6	1	0	0	0	0	0	0	0	0	0	0	0	0	0	0	0	0	0	0	0	0	0	0	0	0	0	0	0	0	0	0	0	0	0	0	0
835	638-45-9	C6H13I	HEXANE, 1-IODO-	0.997	0.9998	2	4	0	0	0	0	0	0	0	0	0	0	0	0	0	0	0	0	0	0	0	0	0	0	0	0	0	0	0	0	0	0	0	0	0	0	0	0	0	0	0	0	0	0
836	111-26-2	C6H15N	1-HEXANAMINE	1.1	1.0963	2	4	0	0	0	0	0	0	0	0	0	0	0	0	0	0	0	0	0	0	0	0	0	0	0	0	0	0	1	0	0	0	0	0	0	0	0	0	0	0	0	0	0	0
837	111-68-2	C7H17N	1-HEPTANAMINE	1	0.9414	2	5	0	0	0	0	0	0	0	0	0	0	0	0	0	0	0	0	0	0	0	0	0	0	0	0	0	0	1	0	0	0	0	0	0	0	0	0	0	0	0	0	0	0
838	111-86-4	C8H19N	1-OCTANAMINE	0.69	0.826	2	6	0	0	0	0	0	0	0	0	0	0	0	0	0	0	0	0	0	0	0	0	0	0	0	0	0	0	1	0	0	0	0	0	0	0	0	0	0	0	0	0	0	0
839	112-20-9	C9H21N	1-NONANAMINE	0.6	0.7384	2	7	0	0	0	0	0	0	0	0	0	0	0	0	0	0	0	0	0	0	0	0	0	0	0	0	0	0	1	0	0	0	0	0	0	0	0	0	0	0	0	0	0	0
840	2016-57-1	C10H23N	1-DECANAMINE	0.7	0.6701	2	8	0	0	0	0	0	0	0	0	0	0	0	0	0	0	0	0	0	0	0	0	0	0	0	0	0	0	1	0	0	0	0	0	0	0	0	0	0	0	0	0	0	0
841	124-22-1	C12H27N	1-DODECANAMINE	0.6	0.5705	2	10	0	0	0	0	0	0	0	0	0	0	0	0	0	0	0	0	0	0	0	0	0	0	0	0	0	0	1	0	0	0	0	0	0	0	0	0	0	0	0	0	0	0
842	18328-90-0	C6H13N	2-PROPEN-1-AMINE, N-ETHYL-2-METHYL-	1.2	1.1209	2	0	0	0	0	0	0	0	0	0	1	0	1	0	0	0	0	0	0	0	0	0	0	0	0	0	0	0	0	0	1	0	0	0	0	0	0	0	0	0	0	0	0	0
843	4067-16-7	C10H28N6	3,6,9.12-TETRAAZATETRADECANE-1,14-DIAMINE	0.6	0.5682	2	0	0	0	0	0	0	0	0	0	0	0	0	0	0	0	0	0	0	0	0	0	0	0	0	0	0	0	2	0	4	0	0	0	0	0	0	0	0	0	0	0	0	0
844	102-70-5	C9H15N	2-PROPEN-1-AMINE, N,N-DI-2-PROPENYL-	0.8	0.7731	0	0	0	0	0	0	0	0	0	0	3	3	0	0	0	0	0	0	0	0	0	0	0	0	0	0	0	0	0	0	0	0	1	0	0	0	0	0	0	0	0	0	0	0
845	102-82-9	C12H27N	1-BUTANAMINE, N,N-DIBUTYL-	0.6	0.6183	3	6	0	0	0	0	0	0	0	0	0	0	0	0	0	0	0	0	0	0	0	0	0	0	0	0	0	0	0	0	0	0	1	0	0	0	0	0	0	0	0	0	0	0
846	112-57-2	C8H23N5	See note on molecular weight	0.8	0.7053	2	0	0	0	0	0	0	0	0	0	0	0	0	0	0	0	0	0	0	0	0	0	0	0	0	0	0	0	2	0	3	0	0	0	0	0	0	0	0	0	0	0	0	0
847	102-69-2	C9H21N	1-PROPANAMINE, N,N-DIPROPYL-	0.8	0.7952	3	3	0	0	0	0	0	0	0	0	0	0	0	0	0	0	0	0	0	0	0	0	0	0	0	0	0	0	0	0	0	0	1	0	0	0	0	0	0	0	0	0	0	0
848	2432-74-8	C6H12N2	HEXANENITRILE,6-AMINO-	1.1	1.2338	1	4	0	0	0	0	0	0	0	0	0	0	0	0	0	0	0	0	0	0	0	0	0	0	0	0	0	0	1	0	0	0	0	0	0	1	0	0	0	0	0	0	0	0
849	111-36-4	C5H9NO	BUTANE, 1-ISOCYANATO-	1.5	1.4952	1	2	0	0	0	0	0	0	0	0	0	0	0	0	0	0	1	0	0	0	0	0	0	0	0	0	0	0	0	0	0	0	0	0	0	0	0	0	0	0	0	0	0	0
850	3173-53-3	C7H11NO	CYCLOHEXANE, ISOCYANATO-	1.1	1.1063	0	6	0	0	6	0	0	0	0	0	0	0	0	0	0	0	1	0	0	0	0	0	0	0	0	0	0	0	0	0	0	0	0	0	0	0	0	0	0	0	0	0	0	0
851	578-54-1	C8H11N	BENZENAMINE, 2-ETHYL-	1	0.9929	1	1	0	0	0	0	0	6	2	0	0	0	0	0	0	0	0	0	0	0	0	0	0	0	0	0	0	0	0	1	0	0	0	0	0	0	0	0	0	0	0	0	0	0
852	95-54-5	C6H8N2	1,2-BENZENEDIAMINE	1.5	1.4374	0	0	0	0	0	0	0	6	2	0	0	0	0	0	0	0	0	0	0	0	0	0	0	0	0	0	0	0	0	2	0	0	0	0	0	0	0	0	0	0	0	0	0	0
853	108-45-2	C6H8N2	1,3-BENZENEDIAMINE	1.3	1.4374	0	0	0	0	0	0	0	6	2	0	0	0	0	0	0	0	0	0	0	0	0	0	0	0	0	0	0	0	0	2	0	0	0	0	0	0	0	0	0	0	0	0	0	0
854	4062-60-6	C10H24N2	1,2-ETHANEDIAMINE,N,N'-BIS(1,1-DIMETHYL ETHYL)-	0.7	0.6586	6	0	2	0	0	0	0	0	0	0	0	0	0	0	0	0	0	0	0	0	0	0	0	0	0	0	0	0	0	0	2	0	0	0	0	0	0	0	0	0	0	0	0	0
855	1003-03-8	C5H11N	CYCLOPENTANAMINE	1.4	1.4196	0	5	0	0	5	0	0	0	0	0	0	0	0	0	0	0	0	0	0	0	0	0	0	0	0	0	0	0	1	0	0	0	0	0	0	0	0	0	0	0	0	0	0	0
856	101-83-7	C12H23N	CYCLOHEXANAMINE, N-CYCLOHEXYL-	0.6	0.6254	0	12	0	0	12	0	0	0	0	0	0	0	0	0	0	0	0	0	0	0	0	0	0	0	0	0	0	0	0	0	1	0	0	0	0	0	0	0	0	0	0	0	0	0
857	100-60-7	C7H15N	CYCLOHEXANAMINE, N-METHYL-	1	1.0083	0	6	0	0	6	0	0	0	0	0	0	0	0	0	0	0	0	0	0	0	0	0	0	0	0	0	0	0	0	0	1	0	0	0	0	0	0	0	0	0	0	0	0	0
858	74-31-7	C18H16N2	1,4-BENZENEDIAMINE, N,N'-DIPHENYL-	0.5	0.4663	0	0	0	0	0	0	0	18	4	0	0	0	0	0	0	0	0	0	0	0	0	0	0	0	0	0	0	0	0	0	0	2	0	0	0	0	0	0	0	0	0	0	0	0
859	528-29-0	C6H4N2O4	BENZENE, 1,2-DINITRO-	1.8	1.7534	0	0	0	0	0	0	0	6	2	0	0	0	0	0	0	0	0	0	0	0	0	0	0	0	0	0	0	0	0	0	0	0	0	0	0	0	2	0	0	0	0	0	0	0
860	100-25-4	C6H4N2O4	BENZENE, 1,4-DINITRO-	1.8	1.7534	0	0	0	0	0	0	0	6	2	0	0	0	0	0	0	0	0	0	0	0	0	0	0	0	0	0	0	0	0	0	0	0	0	0	0	0	2	0	0	0	0	0	0	0
861	121-14-2	C7H6N2O4	BENZENE, 1-METHYL-2,4-DINITRO-	1.5	1.574	1	0	0	0	0	0	0	6	3	0	0	0	0	0	0	0	0	0	0	0	0	0	0	0	0	0	0	0	0	0	0	0	0	0	0	0	2	0	0	0	0	0	0	0
862	606-20-2	C7H6N2O4	BENZENE, 2-METHYL-1,3-DINITRO-	1.5	1.574	1	0	0	0	0	0	0	6	3	0	0	0	0	0	0	0	0	0	0	0	0	0	0	0	0	0	0	0	0	0	0	0	0	0	0	0	2	0	0	0	0	0	0	0
863	610-39-9	C7H6N2O4	BENZENE, 4-METHYL-1,2-DINITRO-	1.5	1.574	1	0	0	0	0	0	0	6	3	0	0	0	0	0	0	0	0	0	0	0	0	0	0	0	0	0	0	0	0	0	0	0	0	0	0	0	2	0	0	0	0	0	0	0
864	619-15-8	C7H6N2O4	BENZENE, 2-METHYL-1,4-DINITRO-	1.5	1.574	1	0	0	0	0	0	0	6	3	0	0	0	0	0	0	0	0	0	0	0	0	0	0	0	0	0	0	0	0	0	0	0	0	0	0	0	2	0	0	0	0	0	0	0
865	618-85-9	C7H6N2O4	BENZENE, 1-METHYL-3,5-DINITRO-	1.5	1.574	1	0	0	0	0	0	0	6	3	0	0	0	0	0	0	0	0	0	0	0	0	0	0	0	0	0	0	0	0	0	0	0	0	0	0	0	2	0	0	0	0	0	0	0
866	106-50-3	C6H8N2	1,4-BENZENEDIAMINE	1.5	1.4374	0	0	0	0	0	0	0	6	2	0	0	0	0	0	0	0	0	0	0	0	0	0	0	0	0	0	0	0	0	2	0	0	0	0	0	0	0	0	0	0	0	0	0	0
867	289-80-5	C4H4N2	PYRIDAZINE	2.1	2.1006	0	0	0	0	0	0	0	4	0	0	0	0	0	0	0	0	0	0	0	0	0	0	0	0	0	0	0	0	0	0	0	0	0	0	0	0	0	0	0	0	0	0	0	0
868	289-95-2	C4H4N2	PYRIMIDINE	2.1	1.9876	0	0	0	0	0	0	0	4	0	0	0	0	0	0	0	0	0	0	0	0	0	0	0	0	0	0	0	0	0	0	0	0	0	0	0	0	0	0	0	0	0	0	0	0
869	288-13-1	C3H4N2	1H-PYRAZOLE	2.6	2.5995	0	0	0	0	0	0	0	3	0	0	0	0	0	0	0	0	0	0	0	0	0	0	0	0	0	0	0	0	0	0	0	0	0	0	0	0	0	0	0	0	0	0	0	0
870	628-87-5	C4H5N3	ACETONITRILE, 2,2'-IMINOBIS-	1.9	1.8767	0	0	0	0	0	0	0	0	0	0	0	0	0	0	0	0	0	0	0	0	0	0	0	0	0	0	0	0	0	0	1	0	0	0	0	2	0	0	0	0	0	0	0	0
871	7327-60-8	C6H6N4	ACETONITRILE, 2,2',2''-NITRILOTRIS-	1.4	1.4136	0	0	0	0	0	0	0	0	0	0	0	0	0	0	0	0	0	0	0	0	0	0	0	0	0	0	0	0	0	0	0	0	1	0	0	3	0	0	0	0	0	0	0	0
872	99-09-2	C6H6N2O2	BENZENAMINE, 3-NITRO-	1.7	1.6869	0	0	0	0	0	0	0	6	2	0	0	0	0	0	0	0	0	0	0	0	0	0	0	0	0	0	0	0	0	1	0	0	0	0	0	0	1	0	0	0	0	0	0	0
873	122-66-7	C12H12N2	HYDRAZINE, 1,2-DIPHENYL	0.72	0.716	0	0	0	0	0	0	0	12	2	0	0	0	0	0	0	0	0	0	0	0	0	0	0	0	0	0	0	0	0	0	0	0	0	0	1	0	0	0	0	0	0	0	0	0
874	119-65-3	C9H7N	ISOQUINOLINE	1	0.9674	0	0	0	0	0	0	0	9	2	0	0	0	0	0	0	0	0	0	0	0	0	0	0	0	0	0	0	0	0	0	0	0	0	0	0	0	0	0	0	0	0	0	0	0
875	60-09-3	C12H11N3	BENZENAMINE, 4-(PHENYLAZO)-	0.7	0.6154	0	0	0	0	0	0	0	12	3	0	0	0	0	0	0	0	0	0	0	0	0	0	0	0	0	0	0	0	0	1	0	0	0	0	0	0	0	0	0	0	0	0	0	0
876	92-67-1	C12H11N	(1,1'-BIPHENYL)-4-AMINE	0.7	0.6918	0	0	0	0	0	0	0	12	3	0	0	0	0	0	0	0	0	0	0	0	0	0	0	0	0	0	0	0	0	1	0	0	0	0	0	0	0	0	0	0	0	0	0	0
877	579-66-8	C10H15N	BENZENAMINE, 2,6-DIETHYL-	0.800008	0.7474	2	2	0	0	0	0	0	6	3	0	0	0	0	0	0	0	0	0	0	0	0	0	0	0	0	0	0	0	0	1	0	0	0	0	0	0	0	0	0	0	0	0	0	0
878	108-75-8	C8H11N	PYRIDINE, 2,4,6-TRIMETHYL-	1	1.0207	3	0	0	0	0	0	0	5	0	0	0	0	0	0	0	0	0	0	0	0	0	0	0	0	0	0	0	0	0	0	0	0	0	0	0	0	0	0	0	0	0	0	0	0
879	108-48-5	C7H9N	PYRIDINE, 2,6-DIMETHYL-	1.2	1.1495	2	0	0	0	0	0	0	5	0	0	0	0	0	0	0	0	0	0	0	0	0	0	0	0	0	0	0	0	0	0	0	0	0	0	0	0	0	0	0	0	0	0	0	0
880	822-06-0	C8H12N2O2	HEXANE, 1,6-DIISOCYANATO	1.04	1.0511	0	4	0	0	0	0	0	0	0	0	0	0	0	0	0	0	2	0	0	0	0	0	0	0	0	0	0	0	0	0	0	0	0	0	0	0	0	0	0	0	0	0	0	0
881	4098-71-9	C12H18N2O2	CYCLOHEXANE, 5-ISOCYANATO-1-(ISOCYANATOMETHYL)-1,3,3-TRIMETHYL-	0.687	0.6709	3	4	0	2	4	0	2	0	0	0	0	0	0	0	0	0	2	0	0	0	0	0	0	0	0	0	0	0	0	0	0	0	0	0	0	0	0	0	0	0	0	0	0	0
882	628-29-5	C5H12S	BUTANE, 1-(METHYLTHIO)-	1.2	1.2004	1	2	0	0	0	0	0	0	0	0	0	0	0	0	0	0	0	0	0	0	0	0	0	0	0	0	0	0	0	0	0	0	0	0	0	0	0	0	0	0	0	0	0	0
883	132-65-0	C12H8S	DIBENZOTHIOPHENE	0.7	0.7213	0	0	0	0	0	0	0	12	4	0	0	0	0	0	0	0	0	0	0	0	0	0	0	0	0	0	0	0	0	0	0	0	0	0	0	0	0	0	0	0	0	0	0	0
884	25103-58-6	C12H26S	tert-DODECANETHIOL	0.6	0.5392	4	7	0	1	0	0	0	0	0	0	0	0	0	0	0	0	0	0	0	0	0	0	0	0	0	0	0	0	0	0	0	0	0	0	0	0	0	0	0	0	0	0	0	0
885	25360-10-5	C9H20S	tert-NONANETHIOL	0.7	0.6891	3	5	1	0	0	0	0	0	0	0	0	0	0	0	0	0	0	0	0	0	0	0	0	0	0	0	0	0	0	0	0	0	0	0	0	0	0	0	0	0	0	0	0	0
886	98-00-0	C5H6O2	2-FURANMETHANOL	1.8	1.8022	1	0	0	0	0	0	0	4	0	0	0	0	0	0	0	0	0	0	0	0	0	0	0	0	0	0	0	0	0	0	0	0	0	0	0	0	0	1	0	1	0	0	0	0
887	127-19-5	C4H9NO	ACETAMIDE, N,N-DIMETHYL-	1.8	1.8031	1	0	0	0	0	0	0	0	0	0	0	0	0	0	0	0	0	0	0	0	0	0	0	1	0	0	0	0	0	0	0	0	0	0	0	0	0	0	0	0	0	0	0	0
888	103-90-2	C8H9NO2	ACETAMIDE, N-(4-HYDROXYPEHNYL)	1.1	1.0913	1	0	0	0	0	0	0	6	2	0	0	0	0	0	0	0	0	0	0	0	0	0	1	0	0	0	0	0	0	0	0	0	0	0	0	0	0	0	1	0	0	0	0	0
889	150-76-5	C7H8O2	PHENOL, 4-METHOXY-	1.3	1.3197	0	0	0	0	0	0	0	6	2	0	0	0	0	0	0	0	0	0	0	0	0	0	0	0	0	0	0	0	0	0	0	0	0	0	0	0	0	0	1	0	0	0	0	1
890	109-86-4	C3H8O2	ETHANOL, 2-METHOXY-	1.8	1.924	1	0	0	0	0	0	0	0	0	0	0	0	0	0	0	0	0	0	0	0	0	0	0	0	0	0	0	0	0	0	0	0	0	0	0	0	0	1	0	1	0	0	1	0
891	111-76-2	C6H14O2	ETHANOL, 2-BUTOXY-	1.1	1.1435	2	2	0	0	0	0	0	0	0	0	0	0	0	0	0	0	0	0	0	0	0	0	0	0	0	0	0	0	0	0	0	0	0	0	0	0	0	1	0	1	0	0	1	0
892	111-77-3	C5H12O3	ETHANOL, 2-(2-METHOXYETHOXY)-	1.38	1.3639	1	0	0	0	0	0	0	0	0	0	0	0	0	0	0	0	0	0	0	0	0	0	0	0	0	0	0	0	0	0	0	0	0	0	0	0	0	1	0	1	0	0	2	0
893	111-90-0	C6H14O3	ETHANOL, 2-(2-ETHOXYETHOXY)-	1.2	1.1596	2	0	0	0	0	0	0	0	0	0	0	0	0	0	0	0	0	0	0	0	0	0	0	0	0	0	0	0	0	0	0	0	0	0	0	0	0	1	0	1	0	0	2	0
894	112-35-6	C7H16O4	ETHANOL, 2-(2-(2-METHOXYETHOXY)ETHOXY)-	1.1	1.0283	1	0	0	0	0	0	0	0	0	0	0	0	0	0	0	0	0	0	0	0	0	0	0	0	0	0	0	0	0	0	0	0	0	0	0	0	0	1	0	1	0	0	3	0
895	123-56-8	C4H5NO2	2,5-PYRROLIDINEDIONE	2.31	2.3091	0	2	0	0	2	0	0	0	0	0	0	0	0	0	0	0	0	0	0	0	0	0	0	0	0	0	0	0	0	0	0	0	0	0	0	0	0	0	0	0	0	0	0	0
896	619-66-9	C8H6O3	BENZOIC ACID, 4-FORMYL-	1.3	1.3024	0	0	0	0	0	0	0	6	2	2	0	0	0	0	0	0	0	0	1	0	0	0	0	0	0	1	0	0	0	0	0	0	0	0	0	0	0	1	0	0	0	0	0	0
897	68-11-1	C2H4O2S	ACETIC ACID, MERCAPTO-	3.1	3.0361	1	0	0	0	0	0	0	0	0	0	0	0	0	0	0	0	0	1	0	0	0	0	0	0	0	0	0	0	0	0	0	0	0	0	0	0	0	1	0	0	0	0	0	0
898	868-77-9	C6H10O3	2-PROPENOIC ACID, 2 METHYL-2-HYDROXYETHYL ESTER	1.5	1.414	2	0	0	0	0	0	0	0	0	3	1	0	1	0	0	0	0	0	0	1	0	0	0	0	0	0	0	0	0	0	0	0	0	0	0	0	0	1	0	1	0	0	0	0
899	1589-47-5	C4H10O2	1-PROPANOL, 2-METHOXY-	1.7	1.665	2	1	0	0	0	0	0	0	0	0	0	0	0	0	0	0	0	0	0	0	0	0	0	0	0	0	0	0	0	0	0	0	0	0	0	0	0	1	0	1	0	0	1	0
900	3682-91-5	C9H18O3	4-HEPTANONE, 2,6-DIHYDROXY-2,6-DIMETHYL	0.9	0.9223	4	2	2	0	0	0	0	0	0	0	0	0	0	0	0	0	0	0	0	0	0	0	0	0	0	0	1	0	0	0	0	0	0	0	0	0	0	2	0	0	0	2	0	0
901	7775-38-4	C9H10O2	BENZYL ALCOHOL, alpha-METHYL-, FORMATE	1	1.0879	1	1	0	0	0	0	0	6	1	0	0	0	0	0	0	0	0	0	0	1	0	0	0	0	0	0	0	0	0	0	0	0	0	0	0	0	0	0	0	0	0	0	0	0
902	119-67-5	C8H6O3	BENZOIC ACID, 2-FORMYL-	1.3	1.3024	0	0	0	0	0	0	0	6	2	2	0	0	0	0	0	0	0	0	1	0	0	0	0	0	0	1	0	0	0	0	0	0	0	0	0	0	0	1	0	0	0	0	0	0
903	118-93-4	C8H8O2	ETHANONE, 1-(2-HYDROXYPHENYL)-	1.2	1.1989	1	0	0	0	0	0	0	6	2	1	0	0	0	0	0	0	0	0	0	0	0	0	0	0	0	0	0	1	0	0	0	0	0	0	0	0	0	0	1	0	0	0	0	0
904	99-93-4	C8H8O2	ETHANONE, 1-(4-HYDROXYPHENYL)-	1.2	1.1989	1	0	0	0	0	0	0	6	2	1	0	0	0	0	0	0	0	0	0	0	0	0	0	0	0	0	0	1	0	0	0	0	0	0	0	0	0	0	1	0	0	0	0	0
905	2628-17-3	C8H8O	PHENOL, 4-ETHENYL	1.2	1.1921	0	0	0	0	0	0	0	6	2	2	1	1	0	0	0	0	0	0	0	0	0	0	0	0	0	0	0	0	0	0	0	0	0	0	0	0	0	0	1	0	0	0	0	0
906	50-78-2	C9H8O4	BENZOIC ACID, 2-(ACETYLOXY)	1.1	1.0604	1	0	0	0	0	0	0	6	2	1	0	0	0	0	0	0	0	0	1	1	0	0	0	0	0	0	0	0	0	0	0	0	0	0	0	0	0	1	0	0	0	0	0	0
907	156-43-4	C8H11NO	BENZENAMINE, 4-ETHOXY-	1	0.9768	1	0	0	0	0	0	0	6	2	0	0	0	0	0	0	0	0	0	0	0	0	0	0	0	0	0	0	0	0	1	0	0	0	0	0	0	0	0	0	0	0	0	0	1
908	106-48-9	C6H5ClO	PHENOL, 4-CHLORO-	1.7	1.7407	0	0	0	0	0	0	0	6	2	0	0	0	0	0	0	0	0	0	0	0	0	0	0	0	0	0	0	0	0	0	0	0	0	0	0	0	0	0	1	0	0	0	0	0
909	99-63-8	C8H4Cl2O2	1,3-BENZENEDICARBONYL DICHLORIDE	1.5	1.4812	0	0	0	0	0	0	0	6	2	2	0	0	0	0	0	0	0	0	0	0	0	0	0	0	0	0	0	0	0	0	0	0	0	0	0	0	0	0	0	0	0	0	0	0
910	107-51-7	C8H24O2Si3	TRISILOXANE, OCTAMETHYL-	0.9	0.9048	0	0	0	0	0	0	0	0	0	0	0	0	0	0	0	0	0	0	0	0	0	0	0	0	0	0	0	0	0	0	0	0	0	0	0	0	0	0	0	0	0	0	0	0
911	556-69-4	C18H54O7Si8	OCTASILOXANE, OCTADECAMETHYL	0.4	0.4331	0	0	0	0	0	0	0	0	0	0	0	0	0	0	0	0	0	0	0	0	0	0	0	0	0	0	0	0	0	0	0	0	0	0	0	0	0	0	0	0	0	0	0	0
912	541-01-5	C16H48O6Si7	HEPTASILOXANE, HEXADECAMETHYL-	0.4	0.4904	0	0	0	0	0	0	0	0	0	0	0	0	0	0	0	0	0	0	0	0	0	0	0	0	0	0	0	0	0	0	0	0	0	0	0	0	0	0	0	0	0	0	0	0
913	2570-97-0	C9H18O	3-ETHYL HEPTANAL	0.863	0.8065	2	5	1	0	0	0	0	0	0	0	0	0	0	0	0	0	0	0	0	0	0	0	0	0	1	0	0	0	0	0	0	0	0	0	0	0	0	0	0	0	0	0	0	0
914	927-49-1	C11H22O	6-UNDECANONE	0.625	0.6926	2	8	0	0	0	0	0	0	0	0	0	0	0	0	0	0	0	0	0	0	0	0	0	0	0	0	1	0	0	0	0	0	0	0	0	0	0	0	0	0	0	0	0	0
915	21078-81-9	C14H30O	1-DECANOL, 2-BUTYL	0.584	0.5559	3	10	1	0	0	0	0	0	0	0	0	0	0	0	0	0	0	0	0	0	0	0	0	0	0	0	0	0	0	0	0	0	0	0	0	0	0	1	0	1	0	0	0	0
916	32480-16-3	C14H30O	1-TRIDECANOL, 2-METHYL	0.584	0.5559	3	10	1	0	0	0	0	0	0	0	0	0	0	0	0	0	0	0	0	0	0	0	0	0	0	0	0	0	0	0	0	0	0	0	0	0	0	1	0	1	0	0	0	0
917	22663-61-2	C13H28O	1-DODECANOL, 2-METHYL-	0.64	0.5946	3	9	1	0	0	0	0	0	0	0	0	0	0	0	0	0	0	0	0	0	0	0	0	0	0	0	0	0	0	0	0	0	0	0	0	0	0	1	0	1	0	0	0	0
918	38514-03-3	C9H20O	1-OCTANOL, 4-METHYL-	0.816	0.8239	3	5	1	0	0	0	0	0	0	0	0	0	0	0	0	0	0	0	0	0	0	0	0	0	0	0	0	0	0	0	0	0	0	0	0	0	0	1	0	1	0	0	0	0
919	38514-05-5	C9H20O	1-OCTANOL, 6-METHYL-	0.816	0.8239	3	5	1	0	0	0	0	0	0	0	0	0	0	0	0	0	0	0	0	0	0	0	0	0	0	0	0	0	0	0	0	0	0	0	0	0	0	1	0	1	0	0	0	0
920	3525-25-5	C9H20O	1-HEPTANOL, 3-ETHYL-	0.782	0.8239	3	5	1	0	0	0	0	0	0	0	0	0	0	0	0	0	0	0	0	0	0	0	0	0	0	0	0	0	0	0	0	0	0	0	0	0	0	1	0	1	0	0	0	0
921	89-83-8	C10H14O	PHENOL, 5-METHYL-2-(1-METHYLETHYL)-	0.81	0.8485	3	0	1	0	0	0	0	6	3	0	0	0	0	0	0	0	0	0	0	0	0	0	0	0	0	0	0	0	0	0	0	0	0	0	0	0	0	0	1	0	0	0	0	0
922	3228-03-03	C10H14O	PHENOL, 3-METHYL-5-(1-METHYLETHYL)	0.782	0.8485	3	0	1	0	0	0	0	6	3	0	0	0	0	0	0	0	0	0	0	0	0	0	0	0	0	0	0	0	0	0	0	0	0	0	0	0	0	0	1	0	0	0	0	0
923	3228-02-02	C10H14O	PHENOL, 3-METHYL-4-(1-METHYLETHYL)	1.06	0.8485	3	0	1	0	0	0	0	6	3	0	0	0	0	0	0	0	0	0	0	0	0	0	0	0	0	0	0	0	0	0	0	0	0	0	0	0	0	0	1	0	0	0	0	0
924	565-48-0	C10H20O2	CYCLOHEXANEMETHANOL,4-HYDROXY-alpha,alpha,4-TRIMETHYL,cis	0.775	0.761	3	4	3	0	4	2	0	0	0	0	0	0	0	0	0	0	0	0	0	0	0	0	0	0	0	0	0	0	0	0	0	0	0	0	0	0	0	2	0	0	0	2	0	0
925	565-50-4	C10H20O2	CYCLOHEXANEMETHANOL,4-HYDROXY-alpha,alpha,4-TRIMETHYL,trans	0.775	0.761	3	4	3	0	4	2	0	0	0	0	0	0	0	0	0	0	0	0	0	0	0	0	0	0	0	0	0	0	0	0	0	0	0	0	0	0	0	2	0	0	0	2	0	0
926	13151-06-9	C9H18	1-OCTENE, 7-METHYL-	0.8	0.7878	2	4	1	0	0	0	0	0	0	0	1	1	0	0	0	0	0	0	0	0	0	0	0	0	0	0	0	0	0	0	0	0	0	0	0	0	0	0	0	0	0	0	0	0
927	2980-71-4	C10H20	NONENE, -2-METHYL-	0.7	0.6995	2	6	0	0	0	0	0	0	0	0	1	0	1	0	0	0	0	0	0	0	0	0	0	0	0	0	0	0	0	0	0	0	0	0	0	0	0	0	0	0	0	0	0	0
928	26741-24-2	C10H20	1-NONENE, 8-METHYL-	0.7	0.709	2	5	1	0	0	0	0	0	0	0	1	1	0	0	0	0	0	0	0	0	0	0	0	0	0	0	0	0	0	0	0	0	0	0	0	0	0	0	0	0	0	0	0	0
929	20348-51-0	C10H20	2-DECENE-(Z)	0.7	0.7444	2	6	0	0	0	0	0	0	0	0	0	2	0	0	0	0	0	0	0	0	0	0	0	0	0	0	0	0	0	0	0	0	0	0	0	0	0	0	0	0	0	0	0	0
930	20063-97-2	C10H20	2-DECENE,(E)-	0.7	0.7444	2	6	0	0	0	0	0	0	0	0	0	2	0	0	0	0	0	0	0	0	0	0	0	0	0	0	0	0	0	0	0	0	0	0	0	0	0	0	0	0	0	0	0	0
931	7206-26-0	C12H24	2-DODECENE, (Z)-	0.6	0.6298	2	8	0	0	0	0	0	0	0	0	0	2	0	0	0	0	0	0	0	0	0	0	0	0	0	0	0	0	0	0	0	0	0	0	0	0	0	0	0	0	0	0	0	0
932	7206-13-5	C12H24	2-DODECENE, (E)-	0.6	0.6298	2	8	0	0	0	0	0	0	0	0	0	2	0	0	0	0	0	0	0	0	0	0	0	0	0	0	0	0	0	0	0	0	0	0	0	0	0	0	0	0	0	0	0	0
933	3006-96-0	C8H8O3	4-HYDROXYMETHYL-BENZOIC ACID	1.218	1.2003	1	0	0	0	0	0	0	6	2	1	0	0	0	0	0	0	0	0	1	0	0	0	0	0	0	0	0	0	0	0	0	0	0	0	0	0	0	2	0	1	0	0	0	0
934	6846-50-0	C16H30O4	PROPANOIC ACID, 2-METHYL-, 2,2-DIMETHYL-1-(1-METHYL ETHYL)-1,3-PROPANEDIYL ESTER	0.503	0.4602	8	1	3	1	0	0	0	0	0	0	0	0	0	0	0	0	0	0	0	2	0	0	0	0	0	0	0	0	0	0	0	0	0	0	0	0	0	0	0	0	0	0	0	0
935	6737-11-07	C6H10O2	3-BUTEN-2-OL ACETATE	1.34	1.4443	2	1	0	0	0	0	0	0	0	0	1	1	0	0	0	0	0	0	0	1	0	0	0	0	0	0	0	0	0	0	0	0	0	0	0	0	0	0	0	0	0	0	0	0
936	123-79-5	C22H42O4	HEXANEDIOIC ACID, DIOCTYL ESTER	0.4	0.3403	2	16	0	0	0	0	0	0	0	0	0	0	0	0	0	0	0	0	0	2	0	0	0	0	0	0	0	0	0	0	0	0	0	0	0	0	0	0	0	0	0	0	0	0
937	103-23-1	C22H42O4	HEXANEDIOIC ACID, bis(2-ETHYLHEXYL)ESTER	0.4	0.3491	4	12	2	0	0	0	0	0	0	0	0	0	0	0	0	0	0	0	0	2	0	0	0	0	0	0	0	0	0	0	0	0	0	0	0	0	0	0	0	0	0	0	0	0
938	2459-10-01	C12H12O6	1,2,4-BENZENETRICARBOXYLIC ACID, TRIMETHYL ESTER	0.839	0.7931	0	0	0	0	0	0	0	6	3	3	0	0	0	0	0	0	0	0	0	0	3	0	0	0	0	0	0	0	0	0	0	0	0	0	0	0	0	0	0	0	0	0	0	0
939	102-25-0	C12H18	BENZENE,1,3,5-TRIETHYL	0.7	0.6929	3	3	0	0	0	0	0	6	3	0	0	0	0	0	0	0	0	0	0	0	0	0	0	0	0	0	0	0	0	0	0	0	0	0	0	0	0	0	0	0	0	0	0	0
940	143-15-7	C12H25Br	DODECANE, 1-BROMO	0.625	0.6203	2	10	0	0	0	0	0	0	0	0	0	0	0	0	0	0	0	0	0	0	0	0	0	0	0	0	0	0	0	0	0	0	0	0	0	0	0	0	0	0	0	0	0	0
941	55334-42-4	C12H24Br2	DODECANE, 1,2-DIBROMO	0.743	0.7464	2	10	0	0	0	0	0	0	0	0	0	0	0	0	0	0	0	0	0	0	0	0	0	0	0	0	0	0	0	0	0	0	0	0	0	0	0	0	0	0	0	0	0	0
942	6228-73-5	C4H7NO	CYCLOPROPANECARBOXAMIDE	1.99	2.0018	0	2	1	0	2	1	0	0	0	0	0	0	0	0	0	0	0	0	0	0	0	1	0	0	0	0	0	0	0	0	0	0	0	0	0	0	0	0	0	0	0	0	0	0
943	373-04-6	C6H14N2O	HEXANAMIDE, 6-AMINO	1.18	1.2625	1	4	0	0	0	0	0	0	0	0	0	0	0	0	0	0	0	0	0	0	0	1	0	0	0	0	0	0	1	0	0	0	0	0	0	0	0	0	0	0	0	0	0	0
944	462-94-2	C5H14N2	1,5-PENTANEDIAMINE	1.27	1.2704	2	3	0	0	0	0	0	0	0	0	0	0	0	0	0	0	0	0	0	0	0	0	0	0	0	0	0	0	2	0	0	0	0	0	0	0	0	0	0	0	0	0	0	0
945	628-02-4	C6H13NO	HEXANAMIDE	1.23	1.2185	1	4	0	0	0	0	0	0	0	0	0	0	0	0	0	0	0	0	0	0	0	1	0	0	0	0	0	0	0	0	0	0	0	0	0	0	0	0	0	0	0	0	0	0
946	59919-41-4	C14H16	NAPHTHALENE, 2,6-DIETHYL-	0.6	0.6282	2	2	0	0	0	0	0	10	4	0	0	0	0	0	0	0	0	0	0	0	0	0	0	0	0	0	0	0	0	0	0	0	0	0	0	0	0	0	0	0	0	0	0	0
947	86-89-5	C15H18	NAPHTHALENE, 1-PENTYL-	0.6	0.5986	1	4	0	0	0	0	0	10	3	0	0	0	0	0	0	0	0	0	0	0	0	0	0	0	0	0	0	0	0	0	0	0	0	0	0	0	0	0	0	0	0	0	0	0
948	1116-76-3	C24H51N	1-OCTANAMINE, N,N-DIOCTYL-	0.3	0.304	3	18	0	0	0	0	0	0	0	0	0	0	0	0	0	0	0	0	0	0	0	0	0	0	0	0	0	0	0	0	0	0	1	0	0	0	0	0	0	0	0	0	0	0
949	2050-92-2	C10H23N	1-PENTANAMINE,N-PENTYL-	0.7	0.6972	2	6	0	0	0	0	0	0	0	0	0	0	0	0	0	0	0	0	0	0	0	0	0	0	0	0	0	0	0	0	1	0	0	0	0	0	0	0	0	0	0	0	0	0
950	621-77-2	C15H33N	1-PENTANAMINE,N,N-DIPENTYL-	0.5	0.5071	3	9	0	0	0	0	0	0	0	0	0	0	0	0	0	0	0	0	0	0	0	0	0	0	0	0	0	0	0	0	0	0	1	0	0	0	0	0	0	0	0	0	0	0
951	7307-55-3	C11H25N	UNDECANE,1-AMINO-	0.6	0.6155	2	9	0	0	0	0	0	0	0	0	0	0	0	0	0	0	0	0	0	0	0	0	0	0	0	0	0	0	1	0	0	0	0	0	0	0	0	0	0	0	0	0	0	0
952	1120-48-5	C16H35N	1-OCTANAMINE, N-OCTYL-	0.449	0.4691	2	12	0	0	0	0	0	0	0	0	0	0	0	0	0	0	0	0	0	0	0	0	0	0	0	0	0	0	0	0	1	0	0	0	0	0	0	0	0	0	0	0	0	0
953	106-20-7	C16H35N	1-HEXAMINE, 2-ETHYL-N-(2-ETHYL-HEXYL)-	0.45	0.4798	4	8	2	0	0	0	0	0	0	0	0	0	0	0	0	0	0	0	0	0	0	0	0	0	0	0	0	0	0	0	1	0	0	0	0	0	0	0	0	0	0	0	0	0
954	260-94-6	C13H9N	ACRIDINE	0.8	0.7641	0	0	0	0	0	0	0	13	4	0	0	0	0	0	0	0	0	0	0	0	0	0	0	0	0	0	0	0	0	0	0	0	0	0	0	0	0	0	0	0	0	0	0	0
955	1100-10-3	C18H13N3O4	BENZENEAMINE,4-NITRO-N-(4-NITROPHENYL)-N-PHENYL-	0.5	0.4865	0	0	0	0	0	0	0	18	5	0	0	0	0	0	0	0	0	0	0	0	0	0	0	0	0	0	0	0	0	0	0	0	0	1	0	0	2	0	0	0	0	0	0	0
956	110-06-5	C8H18S2	DISULFIDE, bis(1,1-DIMETHYLETHYL)	0.748	0.7484	6	0	2	0	0	0	0	0	0	0	0	0	0	0	0	0	0	0	0	0	0	0	0	0	0	0	0	0	0	0	0	0	0	0	0	0	0	0	0	0	0	0	0	0
957	1795-09-1	C5H10S	THIOPHENE, TETRAHYDRO-2-METHYL-	1.28	1.3083	1	3	0	0	3	0	0	0	0	0	0	0	0	0	0	0	0	0	0	0	0	0	0	0	0	0	0	0	0	0	0	0	0	0	0	0	0	0	0	0	0	0	0	0
958	2084-19-7	C5H12S	2-PENTANETHIOL	1.21	1.2024	2	3	0	0	0	0	0	0	0	0	0	0	0	0	0	0	0	0	0	0	0	0	0	0	0	0	0	0	0	0	0	0	0	0	0	0	0	0	0	0	0	0	0	0
959	1551-21-9	C4H10S	PROPANE, 2-(METHYLTHIO)-	1.4556	1.4849	2	1	0	0	0	0	0	0	0	0	0	0	0	0	0	0	0	0	0	0	0	0	0	0	0	0	0	0	0	0	0	0	0	0	0	0	0	0	0	0	0	0	0	0
960	30453-31-7	C5H12S2	DISULFIDE, ETHYL PROPYL	1.09	1.0949	2	1	0	0	0	0	0	0	0	0	0	0	0	0	0	0	0	0	0	0	0	0	0	0	0	0	0	0	0	0	0	0	0	0	0	0	0	0	0	0	0	0	0	0
961	544-40-1	C8H18S	BUTANE, 1-1'-THIOBIS-	0.815	0.7911	2	4	0	0	0	0	0	0	0	0	0	0	0	0	0	0	0	0	0	0	0	0	0	0	0	0	0	0	0	0	0	0	0	0	0	0	0	0	0	0	0	0	0	0
962	16587-40-9	C10H10S	BENZO[b]THIOPHENE, 2,7-DIMETHYL	0.809	0.7764	2	0	0	0	0	0	0	8	3	0	0	0	0	0	0	0	0	0	0	0	0	0	0	0	0	0	0	0	0	0	0	0	0	0	0	0	0	0	0	0	0	0	0	0
963	544-02-5	C10H22S	BUTANE, 1,1'-THIOBIS[3-METHYL-	0.668	0.6498	4	2	2	0	0	0	0	0	0	0	0	0	0	0	0	0	0	0	0	0	0	0	0	0	0	0	0	0	0	0	0	0	0	0	0	0	0	0	0	0	0	0	0	0
964	7372-88-5	C13H10S	DIBENZOTHIOPHENE, 4-METHYL-	0.663	0.6612	1	0	0	0	0	0	0	12	5	0	0	0	0	0	0	0	0	0	0	0	0	0	0	0	0	0	0	0	0	0	0	0	0	0	0	0	0	0	0	0	0	0	0	0
965	1559-35-9	C10H22O2	ETHANOL, 2-((2-ETHYLHEXYL)OXY)-	0.8	0.7528	3	4	1	0	0	0	0	0	0	0	0	0	0	0	0	0	0	0	0	0	0	0	0	0	0	0	0	0	0	0	0	0	0	0	0	0	0	1	0	1	0	0	1	0
966	54839-24-6	C7H14O3	2-PROPANOL, 1-ETHOXY, -ACETATE	1.2	1.168	3	1	0	0	0	0	0	0	0	0	0	0	0	0	0	0	0	0	0	1	0	0	0	0	0	0	0	0	0	0	0	0	0	0	0	0	0	0	0	0	0	0	1	0
967	132739-31-2	C10H22O3	PROPANOL, (2-(1,1-DIMETHYLETHOXY)METHYLETHOXY)-	0.8	0.7615	5	2	1	0	0	0	0	0	0	0	0	0	0	0	0	0	0	0	0	0	0	0	0	0	0	0	0	0	0	0	0	0	0	0	0	0	0	1	0	0	1	0	2	0
968	34590-94-8	C7H16O3	PROPANOL,(2-METHOXYMETHYLETHOXY)-	1.1	1.0672	3	2	0	0	0	0	0	0	0	0	0	0	0	0	0	0	0	0	0	0	0	0	0	0	0	0	0	0	0	0	0	0	0	0	0	0	0	1	0	1	0	0	2	0
969	57018-52-7	C7H16O2	2-PROPANOL,1-(1,1-DIMETHYLETHOXY)-	1.1	1.0611	4	1	1	0	0	0	0	0	0	0	0	0	0	0	0	0	0	0	0	0	0	0	0	0	0	0	0	0	0	0	0	0	0	0	0	0	0	1	0	0	1	0	1	0
970	25498-49-1	C10H22O4	2-PROPANOL,1-(2-(METHOXY-1-METHYLETHOXY)-1-METHYLETHOXY)-	0.8	0.7659	4	3	0	0	0	0	0	0	0	0	0	0	0	0	0	0	0	0	0	0	0	0	0	0	0	0	0	0	0	0	0	0	0	0	0	0	0	1	0	1	0	0	3	0
971	94023-15-1	C7H16O2	1-PROPANOL, 2-(1,1-DIMETHYL ETHOXY)-	1.1	1.0538	5	1	1	0	0	0	0	0	0	0	0	0	0	0	0	0	0	0	0	0	0	0	0	0	0	0	0	0	0	0	0	0	0	0	0	0	0	1	0	1	0	0	1	0
972	6881-94-3	C7H16O3	ETHANOL, 2-(2-PROPOXYETHOXY)-	0.85	1.0104	2	1	0	0	0	0	0	0	0	0	0	0	0	0	0	0	0	0	0	0	0	0	0	0	0	0	0	0	0	0	0	0	0	0	0	0	0	1	0	1	0	0	2	0
973	143-22-6	C10H22O4	ETHANOL, 2-(2-(2-BUTOXYETHOXY)ETHOXY)-	0.8	0.7406	2	2	0	0	0	0	0	0	0	0	0	0	0	0	0	0	0	0	0	0	0	0	0	0	0	0	0	0	0	0	0	0	0	0	0	0	0	1	0	1	0	0	3	0
974	112-50-5	C8H18O4	ETHANOL, 2-(2-(2-ETHOXYETHOXY)ETHOXY)-	1	0.9076	2	0	0	0	0	0	0	0	0	0	0	0	0	0	0	0	0	0	0	0	0	0	0	0	0	0	0	0	0	0	0	0	0	0	0	0	0	1	0	1	0	0	3	0
975	112-25-4	C8H18O2	ETHANOL,2-(HEXYLOXY)-	0.9	0.8927	2	4	0	0	0	0	0	0	0	0	0	0	0	0	0	0	0	0	0	0	0	0	0	0	0	0	0	0	0	0	0	0	0	0	0	0	0	1	0	1	0	0	1	0
976	111-03-5	C21H40O4	9-OCTADECENOIC ACID (Z)-2,3-DIHYDROXYPROPYL ESTER	0.4	0.3898	2	15	0	0	0	0	0	0	0	0	0	2	0	0	0	0	0	0	0	1	0	0	0	0	0	0	0	0	0	0	0	0	0	0	0	0	0	2	0	1	1	0	0	0
977	29911-27-1	C9H20O3	2-PROPANOL, 1-(1-METHYL-2-PROPOXYETHOXY)-	0.9	0.9073	3	3	0	0	0	0	0	0	0	0	0	0	0	0	0	0	0	0	0	0	0	0	0	0	0	0	0	0	0	0	0	0	0	0	0	0	0	1	0	0	1	0	2	0
978	1569-01-3	C6H14O2	2-PROPANOL, 1-PROPOXY-	1.3	1.2772	2	2	0	0	0	0	0	0	0	0	0	0	0	0	0	0	0	0	0	0	0	0	0	0	0	0	0	0	0	0	0	0	0	0	0	0	0	1	0	0	1	0	1	0
979	124-17-4	C10H20O4	ETHANOL, 2-(2-BUTOXYETHOXY)-, ACETATE	0.76	0.7847	2	2	0	0	0	0	0	0	0	0	0	0	0	0	0	0	0	0	0	1	0	0	0	0	0	0	0	0	0	0	0	0	0	0	0	0	0	0	0	0	0	0	2	0
980	140-29-4	C8H7N	BENZENEACETONITRILE	1.1	1.1454	0	1	0	0	0	0	0	6	1	0	0	0	0	0	0	0	0	0	0	0	0	0	0	0	0	0	0	0	0	0	0	0	0	0	0	1	0	0	0	0	0	0	0	0
981	3710-84-7	C4H11NO	ETHANAMINE, N-ETHYL-N-HYDROXY-	1.7	1.5971	2	0	0	0	0	0	0	0	0	0	0	0	0	0	0	0	0	0	0	0	0	0	0	0	0	0	0	0	0	0	0	0	0	0	0	0	0	1	0	0	0	0	0	0
982	625-22-9	C8H18O4S	SULFURIC ACID, DIBUTYL ESTER	0.8	0.7895	2	4	0	0	0	0	0	0	0	0	0	0	0	0	0	0	0	0	0	0	0	0	0	0	0	0	0	0	0	0	0	0	0	0	0	0	0	0	0	0	0	0	0	0
983	2465-32-9	C39H72O5	9-OCTADECENOIC ACID(Z)-,2-HYDROXY-1,3-PROPANEDIYL ESTER	0.2	0.2402	2	29	0	0	0	0	0	0	0	0	0	4	0	0	0	0	0	0	0	2	0	0	0	0	0	0	0	0	0	0	0	0	0	0	0	0	0	1	0	0	1	0	0	0
984	122-32-7	C57H104O6	9-OCTADECENOIC ACID(Z)-, 1,2,3-PROPANETRIYL ESTER	0.1	0.1661	3	43	0	0	0	0	0	0	0	0	0	6	0	0	0	0	0	0	0	3	0	0	0	0	0	0	0	0	0	0	0	0	0	0	0	0	0	0	0	0	0	0	0	0
985	52458-04-5	C6H12O2	ETHANOL, 2-(2-BUTENYLOXY)-	1.17	1.2195	2	0	0	0	0	0	0	0	0	0	0	2	0	0	0	0	0	0	0	0	0	0	0	0	0	0	0	0	0	0	0	0	0	0	0	0	0	1	0	1	0	0	1	0
986	100524-60-5	C6H12O2	ETHANOL, 2-[(1-METHYL-2-PROPENYL)OXY]-	1.15	1.2013	2	1	0	0	0	0	0	0	0	0	1	1	0	0	0	0	0	0	0	0	0	0	0	0	0	0	0	0	0	0	0	0	0	0	0	0	0	1	0	1	0	0	1	0
987	623-81-4	C4H10O3S	SULFUROUS ACID, DIETHYL ESTER	1.6	1.5991	2	0	0	0	0	0	0	0	0	0	0	0	0	0	0	0	0	0	0	0	0	0	0	0	0	0	0	0	0	0	0	0	0	0	0	0	0	0	0	0	0	0	0	0
988	791-28-6	C18H15OP	PHOSPHINE OXIDE, TRIPHENYL	0.5	0.4705	0	0	0	0	0	0	0	18	3	0	0	0	0	0	0	0	0	0	0	0	0	0	0	0	0	0	0	0	0	0	0	0	0	0	0	0	0	0	0	0	0	0	0	0
989	1569-02-4	C5H12O2	2-PROPANOL, 1-ETHOXY	1.44	1.4791	2	1	0	0	0	0	0	0	0	0	0	0	0	0	0	0	0	0	0	0	0	0	0	0	0	0	0	0	0	0	0	0	0	0	0	0	0	1	0	0	1	0	1	0
990	58797-58-3	C10H22O3	PROPAN-2-OL, 1-[2-(tert-BUTOXY)-ISOPROPOXY]	0.765	0.7615	5	2	1	0	0	0	0	0	0	0	0	0	0	0	0	0	0	0	0	0	0	0	0	0	0	0	0	0	0	0	0	0	0	0	0	0	0	1	0	0	1	0	2	0
991	585-07-9	C8H14O2	2-PROPENOIC ACID, 2-METHYL-,1,1-DIMETHYLETHYL ESTER	1.02	1.0263	4	0	1	0	0	0	0	0	0	3	1	0	1	0	0	0	0	0	0	1	0	0	0	0	0	0	0	0	0	0	0	0	0	0	0	0	0	0	0	0	0	0	0	0
992	556-68-3	C16H48O8Si8	CYCLOOCTASILOXANE, HEXADECAMETHYL-	0.38	0.3991	0	0	0	0	0	0	0	0	0	0	0	0	0	0	0	0	0	0	0	0	0	0	0	0	0	0	0	0	0	0	0	0	0	0	0	0	0	0	0	0	0	0	0	0
993	2652-13-3	C20H60O8Si9	NONASILOXANE, EICOSAMETHYL	0.34	0.3931	0	0	0	0	0	0	0	0	0	0	0	0	0	0	0	0	0	0	0	0	0	0	0	0	0	0	0	0	0	0	0	0	0	0	0	0	0	0	0	0	0	0	0	0
994	2471-08-01	C26H78O11Si12	DODECASILOXANE, HEXACOSAMETHYL-	0.303	0.3454	0	0	0	0	0	0	0	0	0	0	0	0	0	0	0	0	0	0	0	0	0	0	0	0	0	0	0	0	0	0	0	0	0	0	0	0	0	0	0	0	0	0	0	0
995	75-54-7	CH4Cl2Si	SILANE, DICHLOROMETHYL-	3.4	3.3815	1	0	0	0	0	0	0	0	0	0	0	0	0	0	0	0	0	0	0	0	0	0	0	0	0	0	0	0	0	0	0	0	0	0	0	0	0	0	0	0	0	0	0	0
996	75-77-4	C3H9ClSi	SILANE, CHLOROTRIMETHYL-	1.8	1.8935	0	0	0	0	0	0	0	0	0	0	0	0	0	0	0	0	0	0	0	0	0	0	0	0	0	0	0	0	0	0	0	0	0	0	0	0	0	0	0	0	0	0	0	0
997	541-02-6	C10H30O5Si5	DECAMETHYLCYCLOPENTASILOXANE	0.7	0.6363	0	0	0	0	0	0	0	0	0	0	0	0	0	0	0	0	0	0	0	0	0	0	0	0	0	0	0	0	0	0	0	0	0	0	0	0	0	0	0	0	0	0	0	0
998	540-97-6	C12H36O6Si6	DODECAMETHYLCYCLOHEXASILOXANE	0.6	0.5252	0	0	0	0	0	0	0	0	0	0	0	0	0	0	0	0	0	0	0	0	0	0	0	0	0	0	0	0	0	0	0	0	0	0	0	0	0	0	0	0	0	0	0	0
999	80-10-4	C12H10Cl2Si	SILANE, DICHLORODIPHENYL	0.81	0.7958	0	0	0	0	0	0	0	12	2	0	0	0	0	0	0	0	0	0	0	0	0	0	0	0	0	0	0	0	0	0	0	0	0	0	0	0	0	0	0	0	0	0	0	0
1000	1719-53-5	C4H10Cl2Si	SILANE, CHLORO(CHLOROMETHYL)DIMETHYL	1.667	1.6544	2	0	0	0	0	0	0	0	0	0	0	0	0	0	0	0	0	0	0	0	0	0	0	0	0	0	0	0	0	0	0	0	0	0	0	0	0	0	0	0	0	0	0	0
1001	3071-32-7	C8H10O2	HYDROPEROXIDE, 1-PHENYLETHYL	1.1	1.1582	1	1	0	0	0	0	0	6	1	0	0	0	0	0	0	0	0	0	0	0	0	0	0	0	0	0	0	0	0	0	0	0	0	0	0	0	0	1	0	0	0	0	0	0
1002	823-40-5	C7H10N2	1,3-BENZENEDIAMINE, 2-METHYL-	1.1	1.1083	1	0	0	0	0	0	0	6	3	0	0	0	0	0	0	0	0	0	0	0	0	0	0	0	0	0	0	0	0	2	0	0	0	0	0	0	0	0	0	0	0	0	0	0
1003	498-02-2	C9H10O3	ETHANONE, 1-(4-HYDROXY-3-METHOXYPHENYL)-	1	1.0027	1	0	0	0	0	0	0	6	3	1	0	0	0	0	0	0	0	0	0	0	0	0	0	0	0	0	0	1	0	0	0	0	0	0	0	0	0	0	1	0	0	0	0	1
1004	121-33-5	C8H8O3	BENZALDEHYDE, 4-HYDROXY-3-METHOXY-	1.2	1.2132	0	0	0	0	0	0	0	6	3	1	0	0	0	0	0	0	0	0	0	0	0	0	0	0	0	1	0	0	0	0	0	0	0	0	0	0	0	0	1	0	0	0	0	1
1005	90-05-1	C7H8O2	PHENOL, 2-METHOXY-	1.3	1.3197	0	0	0	0	0	0	0	6	2	0	0	0	0	0	0	0	0	0	0	0	0	0	0	0	0	0	0	0	0	0	0	0	0	0	0	0	0	0	1	0	0	0	0	1
1006	2807-30-9	C5H12O2	ETHANOL, 2-PROPOXY-	1.26	1.3281	2	1	0	0	0	0	0	0	0	0	0	0	0	0	0	0	0	0	0	0	0	0	0	0	0	0	0	0	0	0	0	0	0	0	0	0	0	1	0	1	0	0	1	0
1007	112-34-5	C8H18O3	ETHANOL, 2-(2-BUTOXYETHOXY)-	0.85	0.8994	2	2	0	0	0	0	0	0	0	0	0	0	0	0	0	0	0	0	0	0	0	0	0	0	0	0	0	0	0	0	0	0	0	0	0	0	0	1	0	1	0	0	2	0
1008	121-17-5	C7H3ClF3NO2	BENZENE, 1-CHLORO-2-NITRO-4-(TRIFLUOROMETHYL)-	1.8	1.8215	1	0	0	0	0	0	0	6	3	0	0	0	0	0	0	0	0	0	0	0	0	0	0	0	0	0	0	0	0	0	0	0	0	0	0	0	1	0	0	0	0	0	0	0
1009	97-00-7	C6H3ClN2O4	BENZENE, 1-CHLORO-2,4-DINITRO-	2	2.0123	0	0	0	0	0	0	0	6	3	0	0	0	0	0	0	0	0	0	0	0	0	0	0	0	0	0	0	0	0	0	0	0	0	0	0	0	2	0	0	0	0	0	0	0
1010	100-10-7	C9H11NO	BENZALDEHYDE, 4-(DIMETHYLAMINO)-	1	1.0829	0	0	0	0	0	0	0	6	2	1	0	0	0	0	0	0	0	0	0	0	0	0	0	0	0	1	0	0	0	0	0	0	0	1	0	0	0	0	0	0	0	0	0	0
1011	99-54-7	C6H3Cl2NO2	BENZENE, 1,2-DICHLORO-4-NITRO-	2.1	2.2082	0	0	0	0	0	0	0	6	3	0	0	0	0	0	0	0	0	0	0	0	0	0	0	0	0	0	0	0	0	0	0	0	0	0	0	0	1	0	0	0	0	0	0	0
1012	100-64-1	C6H11NO	CYCLOHEXANONE, OXIME	1.3	1.2889	0	5	0	0	5	0	0	0	0	0	0	0	0	0	0	0	0	0	0	0	0	0	0	0	0	0	0	0	0	0	0	0	0	0	0	0	0	1	0	0	0	0	0	0
1013	2768-02-07	C5H12O3Si	SILANE, ETHENYLTRIMETHOXY	1.37	1.3095	0	0	0	0	0	0	0	0	0	0	1	0	0	0	0	0	0	0	0	0	0	0	0	0	0	0	0	0	0	0	0	0	0	0	0	0	0	0	0	0	0	0	0	0
1014	1112-39-6	C4H12O2Si	SILANE, DIMETHOXYDIMETHYL-	1.5	1.6075	0	0	0	0	0	0	0	0	0	0	0	0	0	0	0	0	0	0	0	0	0	0	0	0	0	0	0	0	0	0	0	0	0	0	0	0	0	0	0	0	0	0	0	0
1015	107-52-8	C14H42O5Si6	HEXASILOXANE, TETRADECAMETHYL-	0.5	0.5662	0	0	0	0	0	0	0	0	0	0	0	0	0	0	0	0	0	0	0	0	0	0	0	0	0	0	0	0	0	0	0	0	0	0	0	0	0	0	0	0	0	0	0	0
1016	141-62-8	C10H30O3Si4	TETRASILOXANE, DECAMETHYL-	0.9	0.768	0	0	0	0	0	0	0	0	0	0	0	0	0	0	0	0	0	0	0	0	0	0	0	0	0	0	0	0	0	0	0	0	0	0	0	0	0	0	0	0	0	0	0	0
1017	78-30-8	C21H21O4P	PHOSPHORIC ACID, TRIS(2-METHYLPHENYL) ESTER	0.4	0.3737	3	0	0	0	0	0	0	18	6	0	0	0	0	0	0	0	0	0	0	0	0	0	0	0	0	0	0	0	0	0	0	0	0	0	0	0	0	0	0	0	0	0	0	0
1018	115-86-6	C18H15O4P	PHOSPHORIC ACID, TRIPHENYL ESTER	0.5	0.5156	0	0	0	0	0	0	0	18	3	0	0	0	0	0	0	0	0	0	0	0	0	0	0	0	0	0	0	0	0	0	0	0	0	0	0	0	0	0	0	0	0	0	0	0
1019	102-01-2	C10H11NO2	BUTANAMIDE, 3-OXO-N-PHENYL	0.9	0.9096	1	1	0	0	0	0	0	6	1	0	0	0	0	0	0	0	0	0	0	0	0	0	1	0	0	0	1	0	0	0	0	0	0	0	0	0	0	0	0	0	0	0	0	0
1020	288-42-6	C3H3NO	OXAZOLE	3.2	3.2009	0	0	0	0	0	0	0	3	0	0	0	0	0	0	0	0	0	0	0	0	0	0	0	0	0	0	0	0	0	0	0	0	0	0	0	0	0	0	0	0	0	0	0	0
1021	103-84-4	C8H9NO	ACETAMIDE, N-PHENYL-	1.1	1.1006	1	0	0	0	0	0	0	6	1	0	0	0	0	0	0	0	0	0	0	0	0	0	1	0	0	0	0	0	0	0	0	0	0	0	0	0	0	0	0	0	0	0	0	0
1022	78-97-7	C3H5NO	PROPANENITRILE, 2-HYDROXY-	2.7	2.6278	1	1	0	0	0	0	0	0	0	0	0	0	0	0	0	0	0	0	0	0	0	0	0	0	0	0	0	0	0	0	0	0	0	0	0	1	0	1	0	0	1	0	0	0
1023	64-67-5	C4H10O4S	SULFURIC ACID, DIETHYL ESTER	1.6	1.6058	2	0	0	0	0	0	0	0	0	0	0	0	0	0	0	0	0	0	0	0	0	0	0	0	0	0	0	0	0	0	0	0	0	0	0	0	0	0	0	0	0	0	0	0
1024	1191-25-9	C6H12O3	HEXANOIC ACID, 6-HYDROXY-	1.4	1.3469	1	4	0	0	0	0	0	0	0	0	0	0	0	0	0	0	0	1	0	0	0	0	0	0	0	0	0	0	0	0	0	0	0	0	0	0	0	2	0	1	0	0	0	0
1025	6064-63-7	C6H12O3	HEXANOIC ACID, 2-HYDROXY-	1.4	1.4555	1	4	0	0	0	0	0	0	0	0	0	0	0	0	0	0	0	1	0	0	0	0	0	0	0	0	0	0	0	0	0	0	0	0	0	0	0	2	0	0	1	0	0	0
1026	97-64-3	C5H10O3	PROPANOIC ACID, 2-HYDROXY-, ETHYL ESTER	1.5	1.6582	2	1	0	0	0	0	0	0	0	0	0	0	0	0	0	0	0	0	0	1	0	0	0	0	0	0	0	0	0	0	0	0	0	0	0	0	0	1	0	0	1	0	0	0
1027	112-15-2	C8H16O4	ETHANOL, 2-(2-ETHOXYETHOXY)-, ACETATE	0.98	0.9914	2	0	0	0	0	0	0	0	0	0	0	0	0	0	0	0	0	0	0	1	0	0	0	0	0	0	0	0	0	0	0	0	0	0	0	0	0	0	0	0	0	0	2	0
1028	105-45-3	C5H8O3	BUTANOIC ACID, 3-OXO-, METHYL ESTER	1.82	1.8281	1	1	0	0	0	0	0	0	0	0	0	0	0	0	0	0	0	0	0	1	0	0	0	0	0	0	1	0	0	0	0	0	0	0	0	0	0	0	0	0	0	0	0	0
1029	141-97-9	C6H10O3	BUTANOIC ACID, 3-OXO-, ETHYL ESTER	1.4	1.4529	2	1	0	0	0	0	0	0	0	0	0	0	0	0	0	0	0	0	0	1	0	0	0	0	0	0	1	0	0	0	0	0	0	0	0	0	0	0	0	0	0	0	0	0
1030	105-34-0	C4H5NO2	ACETIC ACID, CYANO-, METHYL ESTER	2.3	2.3082	0	1	0	0	0	0	0	0	0	0	0	0	0	0	0	0	0	0	0	1	0	0	0	0	0	0	0	0	0	0	0	0	0	0	0	1	0	0	0	0	0	0	0	0
1031	105-56-6	C5H7NO2	ACETIC ACID, CYANO-, ETHYL ESTER	1.7	1.8111	1	1	0	0	0	0	0	0	0	0	0	0	0	0	0	0	0	0	0	1	0	0	0	0	0	0	0	0	0	0	0	0	0	0	0	1	0	0	0	0	0	0	0	0
1032	110-67-8	C4H7NO	PROPANENITRILE, 3-METHOXY	2	2.0329	0	1	0	0	0	0	0	0	0	0	0	0	0	0	0	0	0	0	0	0	0	0	0	0	0	0	0	0	0	0	0	0	0	0	0	1	0	0	0	0	0	0	1	0
1033	66032-51-7	C14H18O8	1,4-BENZENEDICARBOXYLIC ACID,BIS(2,3-DIHYDROXYPROPYL)ESTER	0.69	0.5877	2	2	0	0	0	0	0	6	2	2	0	0	0	0	0	0	0	0	0	0	2	0	0	0	0	0	0	0	0	0	0	0	0	0	0	0	0	4	0	2	2	0	0	0
1034	24615-84-7	C6H8O4	2-PROPENOIC ACID, 2-CARBOXYETHYL ESTER	1.63	1.7068	0	1	0	0	0	0	0	0	0	3	1	1	0	0	0	0	0	1	0	1	0	0	0	0	0	0	0	0	0	0	0	0	0	0	0	0	0	1	0	0	0	0	0	0
1035	10147-36-1	C3H7ClO2S	1-PROPANESULFONYL CHLORIDE	2.29	2.2896	1	1	0	0	0	0	0	0	0	0	0	0	0	0	0	0	0	0	0	0	0	0	0	0	0	0	0	0	0	0	0	0	0	0	0	0	0	0	0	0	0	0	0	0
1036	2425-74-3	C5H11NO	FORMAMIDE, N-(1,1-DIMETHYLETHYL)-	1.5	1.4791	3	0	1	0	0	0	0	0	0	0	0	0	0	0	0	0	0	0	0	0	0	0	1	0	0	0	0	0	0	0	0	0	0	0	0	0	0	0	0	0	0	0	0	0
1037	79-16-3	C3H7NO	ACETAMIDE, N-METHYL-	2.4	2.3515	1	0	0	0	0	0	0	0	0	0	0	0	0	0	0	0	0	0	0	0	0	0	1	0	0	0	0	0	0	0	0	0	0	0	0	0	0	0	0	0	0	0	0	0
1038	111-48-8	C4H10O2S	ETHANOL,2,2'-THIOBIS-	1.6	1.6079	2	0	0	0	0	0	0	0	0	0	0	0	0	0	0	0	0	0	0	0	0	0	0	0	0	0	0	0	0	0	0	0	0	0	0	0	0	2	0	2	0	0	0	0
1039	110-77-0	C4H10OS	ETHANOL, 2-(ETHYLTHIO)-	1.5	1.5047	2	0	0	0	0	0	0	0	0	0	0	0	0	0	0	0	0	0	0	0	0	0	0	0	0	0	0	0	0	0	0	0	0	0	0	0	0	1	0	1	0	0	0	0
1040	100-37-8	C6H15NO	ETHANOL, 2-(DIETHYLAMINO)-	1.2	1.1676	3	0	0	0	0	0	0	0	0	0	0	0	0	0	0	0	0	0	0	0	0	0	0	0	0	0	0	0	0	0	0	0	1	0	0	0	0	1	0	1	0	0	0	0
1041	108-01-0	C4H11NO	ETHANOL, 2-(DIMETHYLAMINO)-	1.7	1.6548	1	0	0	0	0	0	0	0	0	0	0	0	0	0	0	0	0	0	0	0	0	0	0	0	0	0	0	0	0	0	0	0	1	0	0	0	0	1	0	1	0	0	0	0
1042	110-97-4	C6H15NO2	2-PROPANOL, 1,1'-IMINOBIS-	1.2	1.1567	2	2	0	0	0	0	0	0	0	0	0	0	0	0	0	0	0	0	0	0	0	0	0	0	0	0	0	0	0	0	1	0	0	0	0	0	0	2	0	0	2	0	0	0
1043	103-76-4	C6H14N2O	1-PIPERAZINEETHANOL	1.2	1.1988	1	0	0	0	0	0	0	0	0	0	0	0	0	0	0	0	0	0	0	0	0	0	0	0	0	0	0	0	0	0	1	0	1	0	0	0	0	1	0	1	0	0	0	0
1044	37143-54-7	C4H11NO	2-PROPANAMINE, 1-METHOXY-	1.7	1.6772	1	1	0	0	0	0	0	0	0	0	0	0	0	0	0	0	0	0	0	0	0	0	0	0	0	0	0	0	1	0	0	0	0	0	0	0	0	0	0	0	0	0	1	0
1045	112-07-2	C8H16O3	ETHANOL, 2-BUTOXY-, ACETATE	0.88	0.9814	2	2	0	0	0	0	0	0	0	0	0	0	0	0	0	0	0	0	0	1	0	0	0	0	0	0	0	0	0	0	0	0	0	0	0	0	0	0	0	0	0	0	1	0
1046	121-32-4	C9H10O3	BENZALDEHYDE, 3-ETHOXY-4-HYDROXY-	1	1.0076	1	0	0	0	0	0	0	6	3	1	0	0	0	0	0	0	0	0	0	0	0	0	0	0	0	1	0	0	0	0	0	0	0	0	0	0	0	0	1	0	0	0	0	1
1047	923-26-2	C7H12O3	2-PROPENOIC ACID, 2 METHYL-, 2 HYDROXYPROPYL ESTER	1.2	1.2238	2	1	0	0	0	0	0	0	0	3	1	0	1	0	0	0	0	0	0	1	0	0	0	0	0	0	0	0	0	0	0	0	0	0	0	0	0	1	0	0	1	0	0	0
1048	763-69-9	C7H14O3	PROPANOIC ACID, 3-ETHOXY-, ETHYL ESTER	1.05	1.1296	2	1	0	0	0	0	0	0	0	0	0	0	0	0	0	0	0	0	0	1	0	0	0	0	0	0	0	0	0	0	0	0	0	0	0	0	0	0	0	0	0	0	1	0
1049	959-26-2	C12H14O6	1,4-BENZENEDICARBOXYLIC ACID, bis(2-HYDROXYETHYL) ESTER	0.8	0.7713	2	0	0	0	0	0	0	6	2	2	0	0	0	0	0	0	0	0	0	0	2	0	0	0	0	0	0	0	0	0	0	0	0	0	0	0	0	2	0	2	0	0	0	0
1050	108-22-5	C5H8O2	1-PROPEN-2-OL, ACETATE	1.74	1.7996	2	0	0	0	0	0	0	0	0	0	1	1	0	0	0	0	0	0	0	1	0	0	0	0	0	0	0	0	0	0	0	0	0	0	0	0	0	0	0	0	0	0	0	0
1051	6196-58-3	C7H16O2	ETHANOL, 2-PENTYLOXY	1.01	1.0023	2	3	0	0	0	0	0	0	0	0	0	0	0	0	0	0	0	0	0	0	0	0	0	0	0	0	0	0	0	0	0	0	0	0	0	0	0	1	0	1	0	0	1	0
1052	5878-19-3	C4H8O2	1-METHOXY-2-PROPANONE	2	1.9061	1	0	0	0	0	0	0	0	0	0	0	0	0	0	0	0	0	0	0	0	0	0	0	0	0	0	1	0	0	0	0	0	0	0	0	0	0	0	0	0	0	0	1	0
1053	83-48-7	C29H48O	STIGMASTA-5,22-DIEN-3-OL, (3beta,22E)-	0.274	0.3029	6	10	7	2	9	4	2	0	0	0	0	3	1	0	0	0	0	0	0	0	0	0	0	0	0	0	0	0	0	0	0	0	0	0	0	0	0	1	0	0	1	0	0	0
1054	1571-08-0	C9H8O3	BENZOIC ACID, 4-FORMYL-, METHYL ESTER	1.1	1.0988	0	0	0	0	0	0	0	6	2	2	0	0	0	0	0	0	0	0	0	0	1	0	0	0	0	1	0	0	0	0	0	0	0	0	0	0	0	0	0	0	0	0	0	0
1055	1115-20-4	C10H20O4	PROPANOIC ACID, 3-HYDROXY-2,2-DIMETHYL-, 3-HYDROXY-2,2-DIMETHYLPROPYL ESTER	0.809	0.8012	6	0	0	2	0	0	0	0	0	0	0	0	0	0	0	0	0	0	0	1	0	0	0	0	0	0	0	0	0	0	0	0	0	0	0	0	0	2	0	2	0	0	0	0
1056	1559-34-8	C12H26O5	3,6,9,12-TETRAOXAHEXADECAN-1-OL	0.61	0.6272	2	2	0	0	0	0	0	0	0	0	0	0	0	0	0	0	0	0	0	0	0	0	0	0	0	0	0	0	0	0	0	0	0	0	0	0	0	1	0	1	0	0	4	0
1057	99-75-2	C9H10O2	BENZOIC ACID, 4-METHYL-, METHYL ESTER	1	1.002	1	0	0	0	0	0	0	6	2	1	0	0	0	0	0	0	0	0	0	0	1	0	0	0	0	0	0	0	0	0	0	0	0	0	0	0	0	0	0	0	0	0	0	0
[truncated: 61 more columns]

## Sheet: Errors
No.	LFL (vol%) DIPPR	UFL proposed model	Error	Y_model	AARD	Coefficient
1	1.5	1.4836	0.0164	1.4802	1.32	4.2809	R2=99.72%
2	1.3	1.29	0.01	1.2696	2.33846	1.6363	Sgima^2=7.5174e-004
3	1.3	1.3488	-0.0488	1.3413	3.17692	2.1854	Average absolute error=0.0132
4	1.3	1.3142	-0.0142	1.3238	1.83077	1.4762	Average absolute relative error=0.0170
5	1.05	1.1253	-0.0753	1.1011	4.86667	1.0944
6	1.2	1.1666	0.0334	1.1592	3.4	1.7107	Coefficient number=704
7	1.2	1.1666	0.0334	1.1592	3.4	0.471
8	1.2	1.1601	0.0399	1.1677	2.69167	0.2785
9	1.2	1.214	-0.014	1.2098	0.816667	1.4077
10	1	0.9865	0.0135	0.9665	3.35	1.2565
11	1	1.0167	-0.0167	1.0125	1.25	0.8062
12	1	1.0167	-0.0167	1.0125	1.25	-1.3075
13	1	1.0167	-0.0167	1.0125	1.25	-1.8631
14	1	1.0219	-0.0219	1.0201	2.01	-2.4582
15	1.1	1.0377	0.0623	1.0438	5.10909	-2.5223
16	1	1.0377	-0.0377	1.0438	4.38	-1.1215
17	1	1.0219	-0.0219	1.0201	2.01	0.9196
18	1	1.0684	-0.0684	1.0667	6.67	0.3022
19	0.8	0.8704	-0.0704	0.8591	7.3875	0.7938
20	0.9	0.895	0.005	0.8949	0.566667	-0.1493
21	0.9	0.895	0.005	0.8949	0.566667	0.3584						Absolute Error Histogramm
22	0.9	0.895	0.005	0.8949	0.566667	-0.6082
23	0.9	0.895	0.005	0.8949	0.566667	-0.2799
24	0.9	0.8994	0.0006	0.8933	0.744444	0.1883
25	0.9	0.8967	0.0033	0.9045	0.5	0.3693
26	0.9	0.8967	0.0033	0.9045	0.5	0.1275
27	0.9	0.8967	0.0033	0.9045	0.5	0.0931
28	0.9	0.8994	0.0006	0.8933	0.744444	-0.105
29	0.9	0.8967	0.0033	0.9045	0.5	0.7064
30	0.9	0.8967	0.0033	0.9045	0.5	1.1464
31	0.9	0.8994	0.0006	0.8933	0.744444	0.9224
32	1	0.9319	0.0681	0.9416	5.84	0.1674
33	0.95	0.9319	0.0181	0.9416	0.884211	-0.1532
34	1	0.9319	0.0681	0.9416	5.84	0.6617
35	1	0.9745	0.0255	0.9697	3.03	0.4782
36	0.9	0.9135	-0.0135	0.8833	1.85556	0.6347
37	0.7	0.7745	-0.0745	0.7732	10.4571	-0.7062
38	0.8	0.8155	-0.0155	0.8173	2.1625	-0.3309
39	0.7	0.7181	-0.0181	0.7061	0.871429	0.3751
40	0.8	0.8155	-0.0155	0.8173	2.1625	1.041
41	0.8	0.8046	-0.0046	0.8142	1.775	0.2335
42	0.85	0.8304	0.0196	0.8251	2.92941	0.6524
43	0.85	0.8046	0.0454	0.8142	4.21176	1.4057
44	0.8	0.8304	-0.0304	0.8251	3.1375	0.3684							LFL absorved versus LFL predicted
45	0.2	0.2001	-0.0001	0.2002	0.1	0.201
46	0.7	0.6959	0.0041	0.7043	0.614286	0.6714
47	0.7	0.7118	-0.0118	0.7207	2.95714	-0.5343
48	0.7	0.7118	-0.0118	0.7207	2.95714	-0.2104
49	0.7	0.6323	0.0677	0.6486	7.34286	-0.2707
50	0.6	0.5814	0.0186	0.603	0.5	-0.8724
51	0.6	0.541	0.059	0.565	5.83333	0.0229
52	0.5	0.5093	-0.0093	0.5327	6.54	-0.3597
53	0.5	0.4844	0.0156	0.5044	0.88	0.542
54	0.5	0.4649	0.0351	0.4791	4.18	0.0128
55	0.5	0.4491	0.0509	0.456	8.8	-0.0332
56	0.4	0.436	-0.036	0.4345	8.625	0.0687
57	0.4	0.4244	-0.0244	0.4144	3.6	0.0207
58	0.7	0.6999	0.0001	0.6952	0.685714	0.0199
59	0.4	0.4134	-0.0134	0.3956	1.1	0.0185
60	0.4	0.4023	-0.0023	0.3781	5.475	0.0152
61	0.4	0.3904	0.0096	0.362	9.5	-0.0154
62	0.4	0.3775	0.0225	0.3476	13.1	0.0196
63	0.3	0.3633	-0.0633	0.335	11.6667	-0.1343
64	0.3	0.3477	-0.0477	0.3244	8.13333	-0.0988
65	0.3	0.3309	-0.0309	0.3158	5.26667	-0.0634
66	0.3	0.3131	-0.0131	0.3092	3.06667	-0.0384
67	0.3	0.2948	0.0052	0.3043	1.43333	-0.3535
68	0.3	0.2767	0.0233	0.3006	0.2	-0.065							Relative Error Histogramm
69	0.7	0.7203	-0.0203	0.7253	3.61429	-0.1257
70	0.7	0.7203	-0.0203	0.7253	3.61429	0.1096
71	0.7	0.7203	-0.0203	0.7253	3.61429	0.0286
72	0.7	0.7203	-0.0203	0.7253	3.61429	0.0376
73	0.5	0.4995	0.0005	0.5001	0.02	-0.3656
74	0.798	0.7975	0.0005	0.8008	0.350877	-0.4212
75	0.85	0.7975	0.0525	0.8008	5.78824	-0.2887
76	0.85	0.7975	0.0525	0.8008	5.78824	-0.2864
77	0.8	0.7975	0.0025	0.8008	0.1	-0.3777
78	0.8	0.7921	0.0079	0.786	1.75	-0.1044
79	0.6	0.6127	-0.0127	0.6147	2.45	-0.0538
80	1.4	1.4017	-0.0017	1.3697	2.16429	0.0028
81	1.2	1.2218	-0.0218	1.2051	0.425	-0.0152
82	1.1	1.0657	0.0343	1.0906	0.854545	-0.0823
83	1.1	1.0681	0.0319	1.1001	0.00909091	0.0269
84	0.95	0.9359	0.0141	0.9538	0.4	0.1144
85	0.9	0.9089	-0.0089	0.8999	0.0111111	0.1359
86	0.9	0.9238	-0.0238	0.8999	0.0111111	-0.1087
87	0.8	0.8262	-0.0262	0.8006	0.075	0.0367
88	0.9	0.9038	-0.0038	0.9	0	0.1343
89	0.9	0.92	-0.02	0.9	0	0.079
90	0.8	0.7939	0.0061	0.7978	0.275	0.1952
91	0.7	0.7006	-0.0006	0.7	0	-0.0035
92	0.8	0.7872	0.0128	0.8	0	0.0854
93	0.5	0.4995	0.0005	0.4997	0.06	0.3324
94	0.9	0.8989	0.0011	0.9305	3.38889	-0.0109
95	0.776	0.775	0.001	0.776	0	0.081
96	0.8	0.7859	0.0141	0.791	1.125	-0.0328
97	0.8	0.8155	-0.0155	0.8173	2.1625	-0.0248
98	0.8	0.8442	-0.0442	0.828	3.5	-0.0428
99	2.3	2.3057	-0.0057	2.3	0	-0.0292
100	2	1.9629	0.0371	2.0134	0.67	-0.0169
101	0.185	0.1833	0.0017	0.1682	9.08108	-0.0163
102	1.6	1.6574	-0.0574	1.6423	2.64375	0.0904
103	1.6	1.6571	-0.0571	1.6616	3.85	-0.4187
104	1.4	1.3945	0.0055	1.3544	3.25714	0.267
105	1.5	1.432	0.068	1.4438	3.74667	0.0133
106	1.5	1.432	0.068	1.4438	3.74667	0.1568
107	1.4	1.3813	0.0187	1.4006	0.0428571	-0.0885
108	1.5	1.4677	0.0323	1.461	2.6	-0.2896
109	1.4	1.392	0.008	1.3923	0.55	-0.0771
110	1.2	1.1705	0.0295	1.128	6	-0.2886
111	1.24	1.2378	0.0022	1.2392	0.0645161	-0.0253
112	1.24	1.2378	0.0022	1.2392	0.0645161	-0.2318
113	1.2	1.2378	-0.0378	1.2392	3.26667	-0.0093
114	1.2	1.2378	-0.0378	1.2392	3.26667	-0.0784
115	1.2	1.1845	0.0155	1.1884	0.966667	0.0321
116	1.2	1.2397	-0.0397	1.2296	2.46667	0.0629
117	1.2	1.2397	-0.0397	1.2296	2.46667	0.2983
118	1.2	1.2158	-0.0158	1.2026	0.216667	0.0186
119	1.2	1.2158	-0.0158	1.2026	0.216667	-0.0011
120	1.1	1.0541	0.0459	1.0481	4.71818	0.0682
121	1.2	1.1987	0.0013	1.2	0	-0.0732
122	1.2	1.1987	0.0013	1.2	0	-0.0001
123	1.2	1.1845	0.0155	1.1884	0.966667	0.0001
124	1.2	1.194	0.006	1.2051	0.425	0.0002
125	1.2	1.1895	0.0105	1.2	0	0.0011
126	1.2	1.2014	-0.0014	1.2	0	-0.0014
127	1	1.0206	-0.0206	1.0205	2.05	-0.0016
128	1	0.9815	0.0185	0.9492	5.08	-0.0018
129	1.1	1.0711	0.0289	1.0655	3.13636	-0.018
130	1.1	1.0711	0.0289	1.0655	3.13636	0.0032
131	1	1.0206	-0.0206	1.0205	2.05	0.0006
132	1	1.0541	-0.0541	1.0481	4.81	0.0035
133	1	1.0541	-0.0541	1.0481	4.81	0.0009
134	0.93	0.9061	0.0239	0.9082	2.34409	0.0329
135	0.93	0.9061	0.0239	0.9082	2.34409	0.0186
136	1	1.0026	-0.0026	1.0048	0.48	0.0039
137	1.1	1.0711	0.0289	1.0655	3.13636	0.0008
138	0.8	0.8239	-0.0239	0.8082	1.025	0
139	0.9	0.9135	-0.0135	0.8952	0.533333	0.0003
140	0.9	0.8943	0.0057	0.9	0	0.0248
141	0.9	0.8876	0.0124	0.8897	1.14444	0.0255
142	0.55	0.5895	-0.0395	0.61	10.9091	0.0139
143	0.5	0.5063	-0.0063	0.5417	8.34	0.021
144	0.4	0.3583	0.0417	0.4115	2.875	-0.0014
145	0.3	0.3066	-0.0066	0.3201	6.7	0.0244
146	0.9	0.9061	-0.0061	0.9082	0.911111	-0.0063
147	1.5	1.495	0.005	1.526	1.73333	-0.0097
148	1.2	1.2246	-0.0246	1.2661	5.50833	0.019
149	0.258	0.2509	0.0071	0.2423	6.08527	0.0142
150	0.345	0.398	-0.053	0.4152	20.3478	0.0027
151	1.1	1.0658	0.0342	1.0779	2.00909	-0.0012
152	1	1.014	-0.014	0.93	7	-0.0014
153	0.9	0.9289	-0.0289	0.9217	2.41111	-0.0062
154	0.9	0.9289	-0.0289	0.9217	2.41111	-0.0065
155	0.9	0.9289	-0.0289	0.9217	2.41111	-0.0033
156	0.9	0.9289	-0.0289	0.9217	2.41111	-0.0018
157	0.3	0.3059	-0.0059	0.3024	0.8	-0.0087
158	0.3	0.3067	-0.0067	0.2856	4.8	0.0043
159	1	0.9941	0.0059	1	0	0.0058
160	1.3	1.3111	-0.0111	1.3	0	0.0166
161	1.3	1.2899	0.0101	1.3002	0.0153846	0.0052
162	1.3	1.2899	0.0101	1.3002	0.0153846	0.0054
163	0.9	0.899	0.001	0.895	0.555556	0.0124
164	0.7	0.7126	-0.0126	0.7	0	0.0175
165	0.8	0.7982	0.0018	0.8	0	-0.0114
166	0.8	0.7923	0.0077	0.8	0	0.0084
167	2	2.0004	-0.0004	2	0	0
168	2	2	0	2	0	-0.0002
169	1.5	1.4989	0.0011	1.5	0	-0.0003
170	1.6	1.6094	-0.0094	1.6	0	-0.0089
171	1.6	1.6094	-0.0094	1.6	0	-0.0008
172	1.6	1.5758	0.0242	1.5988	0.075	-0.0154
173	1.6	1.5963	0.0037	1.6	0	-0.0011
174	1.3	1.3265	-0.0265	1.3208	1.6	-0.0014
175	1.6	1.6044	-0.0044	1.6	0	-0.0034
176	1.3	1.3141	-0.0141	1.3001	0.00769231	0.0045
177	1.3	1.2983	0.0017	1.3	0	0.0018
178	1.7	1.6805	0.0195	1.6999	0.00588235	-0.0308
179	0.8	0.8074	-0.0074	0.8	0	-0.0086
180	0.8	0.7926	0.0074	0.8	0	-0.0046
181	1.3	1.2983	0.0017	1.3	0	-0.0003
182	1.31062	1.311	-0.00038	1.3106	0.001526	0.0129
183	0.7	0.7011	-0.0011	0.7	0	0.0001
184	1	0.9996	0.0004	1	0	0.0001
185	1	0.9959	0.0041	1	0	-0.0027
186	1.4	1.404	-0.004	1.4	0	-0.0086
187	1.4	1.4128	-0.0128	1.3675	2.32143	-0.0082
188	1	0.9958	0.0042	1.0326	3.26	0.0008
189	1.31	1.2985	0.0115	1.31	0	-0.0016
190	0.747	0.7417	0.0053	0.7274	2.62383	-0.0052
191	1.1	1.1	0	1.1	0	0.0053
192	1.1	1.1	0	1.1	0	-0.0052
193	1.1	1.0928	0.0072	1.1044	0.4	0.0065
194	0.8	0.8543	-0.0543	0.849	6.125	-0.0027
195	2.2	2.2004	-0.0004	2.2	0	-0.0004
196	0.7	0.7	0	0.7	0	-0.0087
197	0.8	0.7436	0.0564	0.7585	5.1875	-0.0042
198	0.7	0.7181	-0.0181	0.7128	1.82857	0.0062
199	1.2	1.1198	0.0802	1.1746	2.11667	0.003
200	1	0.9922	0.0078	1.0078	0.78	0.0165
201	0.9	1.0048	-0.1048	1.0005	11.1667	0.0044
202	1.1	1.0048	0.0952	1.0005	9.04545	0.004
203	1.1	1.0048	0.0952	1.0005	9.04545	-0.0002
204	0.88	0.8898	-0.0098	0.9018	2.47727	0.0018
205	0.88	0.8761	0.0039	0.9136	3.81818	-0.0044
206	0.9	0.902	-0.002	0.8939	0.677778	-0.0047
207	0.9	0.902	-0.002	0.8939	0.677778	0.0001
208	0.9	0.902	-0.002	0.8939	0.677778	0.0002
209	0.8	0.8747	-0.0747	0.8815	10.1875	0.0162
210	0.88	0.8747	0.0053	0.8815	0.170455	0.0035
211	0.88	0.8747	0.0053	0.8815	0.170455	-0.0658
212	0.8	0.8092	-0.0092	0.827	3.375	-0.0412
213	0.8	0.81	-0.01	0.7831	2.1125	-0.0401
214	0.8	0.81	-0.01	0.7831	2.1125	0.0289
215	0.7	0.7255	-0.0255	0.7032	0.457143	0.0344
216	0.8	0.793	0.007	0.7756	3.05	-0.061
217	0.8	0.793	0.007	0.7756	3.05	0.0057
218	0.7	0.793	-0.093	0.7756	10.8	-0.061
219	0.8	0.8173	-0.0173	0.8119	1.4875	-0.0018
220	0.8	0.8173	-0.0173	0.8119	1.4875	0.0098
221	0.8	0.8173	-0.0173	0.8119	1.4875	0.0103
222	0.8	0.7715	0.0285	0.7651	4.3625	-0.0088
223	0.8	0.7715	0.0285	0.7651	4.3625	-0.0303
224	0.8	0.7715	0.0285	0.7651	4.3625	0.0174
225	0.7	0.6781	0.0219	0.7055	0.785714	0.0468
226	0.6	0.6099	-0.0099	0.5965	0.583333	0.0042
227	0.265	0.265	0	0.265	0	0.0651
228	0.7	0.714	-0.014	0.72	2.85714	-0.0061
229	0.7	0.6776	0.0224	0.6997	0.0428571	-0.0048
230	0.7	0.6776	0.0224	0.6997	0.0428571	-0.0008
231	0.7	0.6945	0.0055	0.6957	0.614286	-0.0212
232	0.7	0.6986	0.0014	0.6946	0.771429	0.021
233	0.7	0.6945	0.0055	0.6957	0.614286	0.0109
234	0.7	0.6655	0.0345	0.6911	1.27143	-0.0924
235	0.6	0.6152	-0.0152	0.575	4.16667	-0.0952
236	0.6	0.6071	-0.0071	0.6079	1.31667	-0.0253
237	0.5	0.4992	0.0008	0.5118	2.36	0.0062
238	0.7	0.6957	0.0043	0.7001	0.0142857	-0.0005
239	0.6	0.6703	-0.0703	0.6187	3.11667	-0.0161
240	0.5	0.5053	-0.0053	0.5061	1.22	-0.0003
241	0.5	0.5053	-0.0053	0.5061	1.22	-0.0002
242	0.5	0.5053	-0.0053	0.5061	1.22	0.0841
243	0.6	0.5965	0.0035	0.6007	0.116667	-0.0226
244	0.6	0.6191	-0.0191	0.6109	1.81667	0.1353
245	0.6	0.5812	0.0188	0.5753	4.11667	0.0131
246	0.5	0.4678	0.0322	0.4706	5.88	-0.046
247	0.5	0.4999	0.0001	0.5	0	0.0123
248	0.8	0.7471	0.0529	0.771	3.625	0.11
249	0.7	0.7002	-0.0002	0.7271	3.87143	-0.0062
250	0.7	0.6402	0.0598	0.6604	5.65714	-0.0156
251	0.6	0.6216	-0.0216	0.6331	5.51667	-0.0176
252	0.6	0.5945	0.0055	0.5841	2.65	-0.0147
253	0.5	0.5664	-0.0664	0.5391	7.82	-0.0082
254	0.5	0.547	-0.047	0.5178	3.56	-0.0625
255	0.6	0.5816	0.0184	0.5612	6.46667	-0.011
256	0.8	0.808	-0.008	0.8221	2.7625	-0.0201
257	0.8	0.808	-0.008	0.8221	2.7625	-0.0115
258	0.8	0.808	-0.008	0.8221	2.7625	-0.0484
259	0.8	0.808	-0.008	0.8221	2.7625	-0.4905
260	0.8	0.808	-0.008	0.8221	2.7625	-0.032
261	0.8	0.808	-0.008	0.8221	2.7625	0.0438
262	0.5	0.4946	0.0054	0.5002	0.04	0.1042
263	0.9	0.9101	-0.0101	0.8999	0.0111111	0.0771
264	0.9	0.8929	0.0071	0.9001	0.0111111	0.0014
265	0.9	0.8929	0.0071	0.9001	0.0111111	-0.0052
266	0.8	0.8173	-0.0173	0.8119	1.4875	-0.0004
267	0.8	0.8173	-0.0173	0.8119	1.4875	-0.0014
268	0.8	0.8173	-0.0173	0.8119	1.4875	0.0049
269	0.5	0.4876	0.0124	0.5279	5.58	0.0074
270	0.4	0.4002	-0.0002	0.399	0.25	-1.1659
271	0.4	0.4122	-0.0122	0.4005	0.125	0.2812
272	0.5	0.5392	-0.0392	0.4937	1.26	-0.1873
273	0.886	0.7494	0.1366	0.7571	14.5485	0.171
274	0.73	0.7436	-0.0136	0.7471	2.34247	1.1531
275	0.72	0.7436	-0.0236	0.7471	3.76389	0.2802
276	0.73	0.7436	-0.0136	0.7471	2.34247	-0.1626
277	0.454	0.4369	0.0171	0.4562	0.484581	0.4728
278	1.1	1.0941	0.0059	1.1001	0.00909091	0.2031
279	1	0.9038	0.0962	0.9053	9.47	-0.9344
280	0.854	0.8524	0.0016	0.8505	0.409836	-0.0459
281	0.854	0.8524	0.0016	0.8505	0.409836	-0.8134
282	0.854	0.8524	0.0016	0.8505	0.409836	0.046
283	0.8	0.9038	-0.1038	0.9053	13.1625	-0.609
284	1.2	1.2002	-0.0002	1.2	0	1.5274
285	0.7	0.6966	0.0034	0.6999	0.0142857	1.5106
286	1	1.0076	-0.0076	0.9999	0.01	-0.6873
287	1	1.0076	-0.0076	0.9999	0.01	0.1925
288	0.8	0.8003	-0.0003	0.8	0	0.3144
289	0.7	0.6999	0.0001	0.7	0	-1.5612
290	0.88	0.906	-0.026	0.8796	0.0454545	0.2928
291	0.8	0.7917	0.0083	0.8061	0.7625	-0.1003
292	0.8	0.7917	0.0083	0.8061	0.7625	-0.3893
293	0.7	0.7159	-0.0159	0.7238	3.4	0.2453
294	0.8	0.8211	-0.0211	0.8365	4.5625	-0.1386
295	0.7	0.7006	-0.0006	0.6953	0.671429	-0.0589
296	0.6	0.5441	0.0559	0.5464	8.93333	0.379
297	0.31	0.3534	-0.0434	0.3486	12.4516	0.4511
298	0.304	0.2697	0.0343	0.297	2.30263	-0.519
299	0.6	0.607	-0.007	0.6063	1.05	-0.441
300	0.5	0.5211	-0.0211	0.5028	0.56	1.2717
301	0.7	0.7006	-0.0006	0.6953	0.671429	-0.4644
302	0.5	0.4994	0.0006	0.5	0	-0.2382
303	0.6	0.5972	0.0028	0.5938	1.03333	0.6155
304	0.7	0.6561	0.0439	0.6614	5.51429	-2.3008
305	0.7	0.7159	-0.0159	0.7238	3.4	0.275
306	0.9	0.9001	-0.0001	0.9001	0.0111111	0.1072
307	0.9	0.905	-0.005	0.9	0	0.0585
308	0.7	0.7007	-0.0007	0.7	0	0.2439
309	0.695	0.6948	0.0002	0.695	0	0.161
310	0.6	0.601	-0.001	0.5999	0.0166667	-0.4104
311	0.4	0.4053	-0.0053	0.4	0	1.7789
312	0.3	0.2987	0.0013	0.3	0	-0.0475
313	0.7	0.6956	0.0044	0.7	0	0.1104
314	0.7	0.6956	0.0044	0.7	0	-0.1686
315	0.556	0.556	0	0.556	0	-0.2649
316	0.7	0.7279	-0.0279	0.6939	0.871429	0.15
317	1	0.9946	0.0054	0.9999	0.01	-0.3445
318	0.6	0.6519	-0.0519	0.6683	11.3833	0.4848
319	0.7	0.6519	0.0481	0.6683	4.52857	0.4133
320	0.5	0.5026	-0.0026	0.5048	0.96	1.1062
321	0.6	0.5972	0.0028	0.5938	1.03333	0.3587
322	0.8	0.7927	0.0073	0.8002	0.025	1.0576
323	0.8	0.7996	0.0004	0.8	0	-0.2966
324	0.7	0.6992	0.0008	0.7	0	-0.765
325	0.8	0.8007	-0.0007	0.8	0	-0.2104
326	0.655	0.655	0	0.655	0	0.171
327	0.9	0.8796	0.0204	0.8999	0.0111111	-0.4039
328	0.8	0.8011	-0.0011	0.8001	0.0125	0.6975
329	1	0.9682	0.0318	0.9633	3.67	0.3522
330	0.8	0.8012	-0.0012	0.8	0	1.3299
331	0.8	0.7958	0.0042	0.8	0	1.1605
332	1	1.0287	-0.0287	0.9998	0.02	1.0699
333	0.8	0.7931	0.0069	0.7999	0.0125	0.5127
334	0.5	0.5026	-0.0026	0.5048	0.96	0.5287
335	0.5	0.5026	-0.0026	0.5048	0.96	-0.9216
336	0.744	0.7444	-0.0004	0.7463	0.30914	-0.7998
337	0.414	0.414	0	0.414	0	-0.5453
338	0.414	0.414	0	0.414	0	-0.969
339	0.7	0.6988	0.0012	0.7	0	0.0949
340	0.8	0.8028	-0.0028	0.8	0	-1.6504
341	0.7	0.6988	0.0012	0.7	0	-1.0148
342	1.1	1.1	0	1.1	0	0.8282
343	1.5	1.5049	-0.0049	1.5105	0.7	-0.3507
344	1.1	1.1188	-0.0188	1.1067	0.609091	-1.9607
345	1.3	1.2956	0.0044	1.2842	1.21538	-1.2696
346	1	0.9715	0.0285	0.9664	3.36	1.2961
347	0.8	0.8512	-0.0512	0.8547	6.8375	0.5856
348	0.85	0.921	-0.071	0.9223	8.50588	-0.393
349	1.1	1.0689	0.0311	1.07	2.72727	-1.4238
350	1.1	1.0753	0.0247	1.1059	0.536364	0.0534
351	1.4	1.3996	0.0004	1.3978	0.157143	-1.2143
352	1	1.0004	-0.0004	1.0022	0.22	1.6239
353	0.8	0.7553	0.0447	0.7653	4.3375	-0.685
354	0.7	0.6817	0.0183	0.6931	0.985714	0.2331
355	0.6	0.6282	-0.0282	0.6341	5.68333	1.1538
356	0.6	0.5928	0.0072	0.5851	2.48333	-0.7844
357	2.8	2.7999	0.0001	2.8	0	-0.1443
358	2.1	2.0996	0.0004	2.1	0	-1.0581
359	2.1	2.0996	0.0004	2.1	0	0.021
360	2.1	2.1012	-0.0012	2.1	0	-0.9698
361	1	0.9998	0.0002	1	0	0.1146
362	1.1	1.1401	-0.0401	1.14	3.63636	-0.3809
363	1.22	1.1401	0.0799	1.14	6.55738	-0.815
364	1.4	1.4	0	1.4	0	-0.6158
365	1.4	1.3999	0.0001	1.4	0	1.8169
366	1.4	1.3999	0.0001	1.4	0	1.7915
367	1.2	1.2	0	1.2	0	1.9344
368	1.1	1.1401	-0.0401	1.14	3.63636	1.5088
369	0.851	0.8113	0.0397	0.8087	4.97062	-1.4766
370	1.3	1.3	0	1.3	0	-2.0116
371	1.8	1.7673	0.0327	1.7697	1.68333	-0.9796
372	1.5	1.5339	-0.0339	1.5101	0.673333	-0.619
373	1.2	1.197	0.003	1.2015	0.125	-1.3149
374	1.3	1.277	0.023	1.3196	1.50769	-0.2966
375	1.36	1.36	0	1.36	0	1.1617
376	1.1	1.0898	0.0102	1.0945	0.5	-0.1206
377	1.1	1.0898	0.0102	1.0945	0.5	1.3165
378	1.3	1.2826	0.0174	1.2758	1.86154	-0.0019
379	1.5	1.4914	0.0086	1.4851	0.993333	-0.8713
380	1.2	1.2752	-0.0752	1.2734	6.11667	0.9126
381	1.1	1.1083	-0.0083	1.1099	0.9	0.5445
382	1	0.9986	0.0014	0.9986	0.14	0.0476
383	1.3	1.3005	-0.0005	1.3	0	0.8907
384	0.8	0.8442	-0.0442	0.8003	0.0375	1.1354
385	1.1	1.0979	0.0021	1.1001	0.00909091	0.5341
386	1.9	1.9003	-0.0003	1.9	0	-1.4604
387	0.954	0.9363	0.0177	0.9343	2.06499	-0.804
388	0.8	0.8359	-0.0359	0.8401	5.0125	0.3224
389	0.9	0.882	0.018	0.8801	2.21111	-0.3463
390	0.7	0.7	0	0.7	0	-1.3592
391	1.7	1.7	0	1.7	0	-0.5595
392	0.8	0.7995	0.0005	0.8	0	-0.3827
393	1.5	1.5008	-0.0008	1.5	0	-1.3271
394	1.1	1.0989	0.0011	1.1	0	-1.5756
395	1.00004	0.9805	0.01954	0.9817	1.83393	-0.1855
396	0.7	0.6999	0.0001	0.7	0	-1.0784
397	1.1	1.1003	-0.0003	1.1	0	-0.3958
398	2.9	2.8982	0.0018	2.9	0	0.051
399	2	2.0026	-0.0026	2	0	0.4344
400	1.4	1.3985	0.0015	1.4	0	-0.5715
401	1.7	1.7002	-0.0002	1.7	0	-0.6565
402	1.3	1.3036	-0.0036	1.2997	0.0230769	0.917
403	1.8	1.7995	0.0005	1.8	0	0.321
404	0.7	0.7001	-0.0001	0.7	0	-0.224
405	1.7	1.7	0	1.7	0	0.6787
406	2.5	2.4999	0.0001	2.5	0	1.8231
407	2	1.8332	0.1668	1.8794	6.03	0.6442
408	2	1.9975	0.0025	2.0002	0.01	0.1731
409	1.4	1.5615	-0.1615	1.5494	10.6714	-1.7812
410	1.7	1.6646	0.0354	1.7105	0.617647	-1.9218
411	1.7	1.6995	0.0005	1.6984	0.0941176	-0.6228
412	1.2	1.3341	-0.1341	1.3088	9.06667	-0.7088
413	1.48	1.4925	-0.0125	1.4825	0.168919	-1.4837
414	1.4	1.3938	0.0062	1.3698	2.15714	-1.7841
415	1.2	1.1462	0.0538	1.1255	6.20833	-2.3486
416	1.1	1.174	-0.074	1.1447	4.06364	-0.9946
417	1.2	1.1746	0.0254	1.1785	1.79167	0.4179
418	1.2	1.1999	0.0001	1.2	0	-0.5359
419	0.88	0.8652	0.0148	0.8664	1.54545	0.5348
420	1	0.9997	0.0003	0.9839	1.61	0.1172
421	1.48	1.4778	0.0022	1.48	0	0.0237
422	1	0.993	0.007	0.9831	1.69	-0.4094
423	1.16	1.1539	0.0061	1.16	0	-0.5064
424	1	1.0234	-0.0234	1.0206	2.06	-1.0427
425	0.9	0.8701	0.0299	0.8714	3.17778	-0.8765
426	1.03	1.0207	0.0093	1.0269	0.300971	-0.5814
427	0.8	0.7732	0.0268	0.783	2.125	-1.8475
428	0.903	0.9108	-0.0078	0.905	0.221484	-0.8276
429	0.7	0.698	0.002	0.7123	1.75714	-0.0738
430	0.7	0.6405	0.0595	0.6551	6.41429	0.6298
431	0.77	0.7446	0.0254	0.7455	3.18182	2.4348
432	0.6	0.597	0.003	0.6079	1.31667	1.4698
433	0.6	0.5637	0.0363	0.568	5.33333	2.3793
434	0.5	0.5372	-0.0372	0.5335	6.7	-0.4762
435	0.5	0.5141	-0.0141	0.5028	0.56	-1.1354
436	0.5	0.4914	0.0086	0.4746	5.08	0.712
437	0.4	0.466	-0.066	0.4481	12.025	-2.9967
438	0.4	0.4351	-0.0351	0.4229	5.725	1.1147
439	0.4	0.3466	0.0534	0.3754	6.15	-0.2792
440	0.4	0.3961	0.0039	0.3987	0.325	-0.2357
441	1.2	1.2	0	1.2	0	-0.2039
442	1	0.9998	0.0002	1	0	-1.1552
443	0.785	0.785	0	0.785	0	-0.276
444	0.614	0.6089	0.0051	0.6166	0.423453	-0.4714
445	0.648	0.6211	0.0269	0.6392	1.35802	-0.8898
446	1.5	1.5	0	1.5	0	0.8964
447	1	1.0002	-0.0002	1	0	0.0774
448	1.1	1.1001	-0.0001	1.1	0	0.8136
449	1.1	1.1001	-0.0001	1.1	0	-0.0458
450	1.1	1.1001	-0.0001	1.1	0	-1.5389
451	1.1	1.1001	-0.0001	1.1	0	0.8332
452	1.1	1.1001	-0.0001	1.1	0	0.5186
453	1.3	1.2996	0.0004	1.2999	0.00769231	-0.7832
454	1.5	1.5012	-0.0012	1.5	0	-0.2682
455	1.4	1.2503	0.1497	1.2354	11.7571	0.1066
456	1.1	1.2503	-0.1503	1.2354	12.3091	0.0187
457	1.1	1.0989	0.0011	1.1097	0.881818	0.5988
458	1.1	1.0989	0.0011	1.1097	0.881818	0.1334
459	0.8	0.8067	-0.0067	0.8292	3.65	1.1475
460	0.6	0.6	0	0.6	0	-0.4074
461	0.5	0.5016	-0.0016	0.5	0	0.3018
462	0.9	0.9	0	0.9	0	-0.1083
463	1	1	0	1	0	-0.0588
464	1.4	1.4001	-0.0001	1.4	0	-0.1638
465	1.88	1.88	0	1.88	0	0.4041
466	0.9	0.9	0	0.9	0	0.9781
467	1.3	1.3	0	1.3	0	0.1587
468	1.61	1.61	0	1.61	0	0.6751
469	1.64	1.64	0	1.64	0	0.3501
470	0.9	0.9	0	0.9	0	-0.5208
471	1	1.0001	-0.0001	1	0	-0.2241
472	1.14	1.1399	0.0001	1.14	0	-1.0783
473	1.7	1.7	0	1.7	0	-0.3078
474	1.7	1.7	0	1.7	0	-1.0501
475	1.6	1.5999	0.0001	1.6	0	0.9336
476	1.6	1.6	0	1.6	0	0.3364
477	1.3	1.2998	0.0002	1.3	0	-0.1831
478	1.7	1.7	0	1.7	0	0.3314
479	0.8	0.7653	0.0347	0.7673	4.0875	-0.3058
480	1.6	1.6245	-0.0245	1.6201	1.25625	-1.1228
481	1.6	1.5658	0.0342	1.58	1.25	-1.2754
482	0.9	0.868	0.032	0.8629	4.12222	-0.5334
483	2	1.9388	0.0612	1.9857	0.715	0.7198
484	1.6	1.6031	-0.0031	1.6	0	1.2513
485	1.3	1.3402	-0.0402	1.3302	2.32308	0.8292
486	1.13	1.1558	-0.0258	1.1402	0.902655	-0.0266
487	1	0.9954	0.0046	0.9834	1.66	-0.2209
488	0.7	0.6836	0.0164	0.691	1.28571	0.4367
489	1.2	1.2001	-0.0001	1.2	0	-0.6566
490	0.6	0.6195	-0.0195	0.6295	4.91667	-0.2724
491	0.6	0.5695	0.0305	0.5794	3.43333	0.5738
492	0.5	0.5305	-0.0305	0.5378	7.56	-0.2775
493	0.5	0.4735	0.0265	0.4719	5.62	0.9471
494	2.3	2.2501	0.0499	2.25	2.17391	-0.245
495	2.2	2.2501	-0.0501	2.25	2.27273	-0.8086
496	0.865	0.8584	0.0066	0.86	0.578035	-0.4521
497	0.4	0.4266	-0.0266	0.4201	5.025	1.5396
498	0.4	0.3968	0.0032	0.4	0	0.1769
499	0.4	0.4035	-0.0035	0.4	0	0.378
500	1.4	1.3996	0.0004	1.4	0	-0.0899
501	1.2	1.1735	0.0265	1.1734	2.21667	-0.0698
502	1.1468	1.1735	-0.0267	1.1734	2.3195	0.3464
503	1.5	1.5	0	1.5	0	0.3362
504	1.3	1.3	0	1.3	0	-0.9854
505	1.3	1.3	0	1.3	0	-0.2847
506	1.48	1.48	0	1.48	0	0.6389
507	1.09	1.09	0	1.09	0	-0.6085
508	1.3	1.3	0	1.3	0	-0.2049
509	1.3	1.2828	0.0172	1.2915	0.653846	0.8653
510	0.9	0.8895	0.0105	0.8821	1.98889	-0.2845
511	0.8	0.7943	0.0057	0.7916	1.05	-0.1834
512	0.7	0.7065	-0.0065	0.7162	2.31429	-1.17
513	1.3	1.2878	0.0122	1.2853	1.13077	-0.3241
514	1	1.0186	-0.0186	1.0002	0.02	-0.4741
515	1.7	1.7007	-0.0007	1.7	0	-0.8504
516	1.76	1.7584	0.0016	1.76	0	0.8505
517	1.3	1.2985	0.0015	1.3	0	-0.0152
518	1.3	1.2895	0.0105	1.316	1.23077	0.8054
519	1.1	1.1252	-0.0252	1.1265	2.40909	-0.0026
520	1.1	1.1252	-0.0252	1.1265	2.40909	1.7228
521	1.7	1.6996	0.0004	1.7	0	0.7436
522	1.6	1.6021	-0.0021	1.6008	0.05	-1.6576
523	1.3	1.2977	0.0023	1.2998	0.0153846	-0.7401
524	1.1	1.0997	0.0003	1.1001	0.00909091	0.362
525	1.7	1.7002	-0.0002	1.6999	0.00588235	-0.193
526	1.4	1.3977	0.0023	1.4	0	0.3964
527	0.6	0.6044	-0.0044	0.5802	3.3	2.7285
528	0.9	0.8766	0.0234	0.859	4.55556	1.0988
529	1.1	1.0927	0.0073	1.0999	0.00909091	-0.1068
530	1.2	1.1992	0.0008	1.2012	0.1	-0.0576
531	0.28	0.2799	0.0001	0.2765	1.25	-0.1678
532	0.3	0.2834	0.0166	0.3178	5.93333	0.3905
533	0.34466	0.3326	0.01206	0.3379	1.96135	0.3648
534	1.1	1.1015	-0.0015	1.1203	1.84545	1.2033
535	0.76	0.7597	0.0003	0.7745	1.90789	-1.0979
536	1	1.0012	-0.0012	1	0	-0.3308
537	0.96	0.962	-0.002	0.9599	0.0104167	-1.0493
538	0.8	0.7981	0.0019	0.8001	0.0125	0.6637
539	0.4	0.3999	0.0001	0.4	0	0.9563
540	1	0.9862	0.0138	0.9879	1.21	-0.1823
541	0.69	0.6901	-0.0001	0.69	0	1.277
542	0.8	0.7983	0.0017	0.8001	0.0125	-0.3114
543	0.9	0.8886	0.0114	0.8829	1.9	-0.1634
544	0.8	0.8059	-0.0059	0.7993	0.0875	-1.1564
545	0.7	0.736	-0.036	0.7321	4.58571	-0.4734
546	0.7	0.6764	0.0236	0.6775	3.21429	0.0487
547	0.27	0.254	0.016	0.2648	1.92593	0.7416
548	0.4	0.3672	0.0328	0.3674	8.15	1.1368
549	1.2	1.2002	-0.0002	1.2	0	0.7479
550	0.3	0.3066	-0.0066	0.315	5	0.9946
551	0.6	0.5904	0.0096	0.591	1.5	-1.3131
552	0.43	0.4304	-0.0004	0.4335	0.813953	1.4996
553	1	1.0168	-0.0168	1.0167	1.67	0.134
554	0.3	0.2941	0.0059	0.2981	0.633333	-0.1369
555	0.3	0.3026	-0.0026	0.284	5.33333	0.0175
556	0.4	0.4084	-0.0084	0.4032	0.8	0.5665
557	1.15	1.0168	0.1332	1.0167	11.5913	0.5368
558	0.3	0.3326	-0.0326	0.3379	12.6333	0.9426
559	0.3	0.2997	0.0003	0.3148	4.93333	-1.4514
560	0.44	0.4197	0.0203	0.4219	4.11364	-0.1083
561	1	0.9888	0.0112	0.9772	2.28	-0.056
562	0.7	0.7	0	0.7001	0.0142857	-0.1393
563	1	1.0012	-0.0012	1	0	0.4283
564	1.2	1.1991	0.0009	1.2	0	0.2613
565	1	0.9996	0.0004	1	0	0.1128
566	1.6	1.6	0	1.6	0	0.3676
567	1.5	1.5003	-0.0003	1.5	0	-1.5986
568	1.3	1.2996	0.0004	1.3	0	-1.0647
569	0.7	0.6982	0.0018	0.6962	0.542857	-0.3801
570	0.4	0.4001	-0.0001	0.4	0	-0.8544
571	0.9	0.8999	0.0001	0.9	0	0.0898
572	0.3	0.3	0	0.3	0	0.0361
573	0.315	0.3066	0.0084	0.315	0	-0.1639
574	1.7	1.6943	0.0057	1.6997	0.0176471	-0.2867
575	1.4	1.3998	0.0002	1.3999	0.00714286	-0.0865
576	1.47	1.4708	-0.0008	1.47	0	-1.165
577	0.9	0.9001	-0.0001	0.9	0	-0.4163
578	2	1.9987	0.0013	1.9998	0.01	-0.8059
579	1.4	1.3997	0.0003	1.4	0	-0.4804
580	0.6	0.6055	-0.0055	0.601	0.166667	0.4637
581	1.4	1.3991	0.0009	1.4055	0.392857	0.834
582	0.4	0.4053	-0.0053	0.4203	5.075	-0.0639
583	1.36	1.3598	0.0002	1.36	0	0.8108
584	0.9	0.9001	-0.0001	0.9	0	-0.0868
585	0.9	0.9	0	0.9	0	1.5904
586	0.5	0.4894	0.0106	0.4687	6.26	1.2007
587	0.7	0.7067	-0.0067	0.7158	2.25714	-0.7131
588	1.5	1.4993	0.0007	1.5	0	0.7219
589	1.2	1.1999	0.0001	1.2	0	-1.0501
590	1.2	1.2002	-0.0002	1.1947	0.441667	-0.163
591	1	0.999	0.001	1	0	-0.1026
592	1.1	1.0998	0.0002	1.1	0	-0.0542
593	1.17	1.1716	-0.0016	1.17	0	-0.0952
594	1.02	1.02	0	1.02	0	0.4912
595	3	3.0001	-0.0001	3	0	0.3581
596	1.7	1.7005	-0.0005	1.7	0	-1.0696
597	1.2	1.1878	0.0122	1.1935	0.541667	-0.464
598	1.3	1.3003	-0.0003	1.3	0	-1.0687
599	1.2	1.2194	-0.0194	1.1985	0.125	0.5204
600	1	1.0029	-0.0029	1.0001	0.01	0.0362
601	0.8	0.7966	0.0034	0.7999	0.0125	-0.194
602	0.9	0.9001	-0.0001	0.9	0	1.0552
603	0.6	0.5998	0.0002	0.6001	0.0166667	-0.2431
604	0.9	0.9001	-0.0001	0.9	0	-0.8223
605	1.3	1.2998	0.0002	1.3	0	-0.5042
606	1.1	1.0999	0.0001	1.1	0	0.9832
607	0.6	0.6	0	0.6	0	1.3701
608	1.41	1.4099	0.0001	1.41	0	2.279
609	0.7	0.7	0	0.7	0	0.3357
610	1.0223	1.0223	0	1.0223	0	0.2716
611	0.67	0.6711	-0.0011	0.67	0	0.5367
612	0.9	0.8997	0.0003	0.9	0	0.4503
613	1.3	1.3	0	1.3	0	0.3049
614	0.5	0.5	0	0.5	0	-0.1152
615	0.8	0.8	0	0.8	0	0.0162
616	2.1	2.0999	0.0001	2.1	0	-0.2579
617	2	2	0	2	0	0.3389
618	0.8	0.8	0	0.8	0	0.31
619	0.7	0.7	0	0.7	0	-1.0548
620	0.9	0.9	0	0.9	0	-0.3806
621	0.7	0.7	0	0.7	0	-1.2006
622	1	1	0	1	0	-0.1296
623	0.7	0.7	0	0.7	0	0.6036
624	1.13	1.13	0	1.13	0	-0.1939
625	0.542	0.542	0	0.542	0	-0.8674
626	0.916	0.9159	0.0001	0.916	0	0.5295
627	0.916	0.9159	0.0001	0.916	0	0.9486
628	3.6	3.6	0	3.6	0	0.0807
629	1.8	1.8	0	1.8	0	0.2435
630	1.8	1.8	0	1.8	0	-0.1033
631	1.6	1.6	0	1.6	0	-1.5075
632	1.3	1.2999	0.0001	1.3	0	0.0365
633	1.3	1.2999	0.0001	1.3	0	-0.3172
634	1.5	1.5	0	1.5	0	1.1136
635	1.8	1.8	0	1.8	0	-0.28
636	1	1	0	1	0	-1.1423
637	1.5	1.5	0	1.5	0	-0.4143
638	1.9	1.9	0	1.9	0	1.056
639	1.33	1.3302	-0.0002	1.33	0	-0.0748
640	1.2	1.2003	-0.0003	1.2	0	-1.5771
641	0.87	0.8702	-0.0002	0.87	0	0.6989
642	1.1	1.1002	-0.0002	1.1	0	-0.8078
643	1.33	1.3293	0.0007	1.33	0	-0.1086
644	1.3	1.3282	-0.0282	1.3181	1.39231	-0.1062
645	1.6	1.6002	-0.0002	1.6	0	-0.185
646	0.51	0.5209	-0.0109	0.5391	5.70588	0.2986
647	1.4	1.4002	-0.0002	1.4	0	0.3447
648	1.2	1.2	0	1.2	0	-1.1705
649	1.6	1.5999	0.0001	1.6	0	-0.0531
650	1.2	1.1999	0.0001	1.2	0	-1.3017
651	1.2	1.2	0	1.2	0	-0.0334
652	1.2	1.2001	-0.0001	1.2	0	-0.2034
653	1.2	1.2001	-0.0001	1.2	0	1.2343
654	1.2	1.2001	-0.0001	1.2	0	-0.2812
655	1	1	0	1	0	-1.6007
656	2.2	2.1999	0.0001	2.2	0	-0.16
657	1.4	1.3997	0.0003	1.4	0	-1.1513
658	0.7	0.7	0	0.7	0	-0.2417
659	1	1	0	1	0	-0.4747
660	1.1	1.1	0	1.1	0	0.4259
661	1.1	1.1	0	1.1	0	0.9462
662	0.8	0.8	0	0.8	0	0.0945
663	1.6	1.6	0	1.6	0	0.8162
664	0.7	0.7	0	0.7	0	-0.0557
665	1.3	1.3	0	1.3	0	-0.8691
666	0.89	0.89	0	0.89	0	0.1987
667	2.2	2.2001	-0.0001	2.2	0	-0.131
668	1.7	1.6999	0.0001	1.7	0	0.0082
669	1.6	1.6003	-0.0003	1.6	0	-0.817
670	1.5	1.5009	-0.0009	1.5	0	0.5785
671	1.3	1.2994	0.0006	1.3	0	-0.0063
672	1.9	1.9	0	1.9	0	1.4271
673	1.8	1.8	0	1.8	0	-0.6582
674	1.2	1.2	0	1.2	0	0.5101
675	1.2	1.2	0	1.2	0	0.8251
676	1.4	1.4	0	1.4	0	0.3719
677	1.8	1.7761	0.0239	1.7735	1.47222	-0.1588
678	1.4	1.3998	0.0002	1.4	0	0.183
679	1.4	1.3997	0.0003	1.4	0	-0.1073
680	1.4	1.4059	-0.0059	1.3999	0.00714286	-0.0574
681	1	1.0072	-0.0072	1.0201	2.01	-0.2512
682	0.7	0.7067	-0.0067	0.6887	1.61429	-0.1542
683	0.8	0.7784	0.0216	0.7729	3.3875	0.4173
684	1.8	1.7991	0.0009	1.8	0	0.283
685	1.1	1.1001	-0.0001	1.1	0	-0.034
686	1.8	1.7996	0.0004	1.8001	0.00555556	0.7227
687	1.4	1.4046	-0.0046	1.3958	0.3	-0.0469
688	1	0.9978	0.0022	1.0033	0.33	0.1874
689	1.4	1.4005	-0.0005	1.4002	0.0142857	0.3465
690	0.668	0.6678	0.0002	0.6676	0.0598802	-0.3145
691	2.2	2.1992	0.0008	2.2	0	-0.6491
692	0.6	0.5795	0.0205	0.5703	4.95	-1.1189
693	0.6	0.6449	-0.0449	0.6226	3.76667	-0.3465
694	1.2	1.1925	0.0075	1.2013	0.108333	-1.0626
695	0.9	0.9001	-0.0001	0.9	0	0.1701
696	0.608	0.608	0	0.608	0	-0.0426
697	0.4	0.4	0	0.4005	0.125	-0.1799
698	0.59581	0.5958	1e-05	0.5958	0.00167839	-0.2629
699	0.911	0.911	0	0.911	0	0.5262
700	0.906	0.9061	-0.0001	0.906	0	-0.121
701	0.873	0.8731	-0.0001	0.873	0	0.0783
702	0.5	0.497	0.003	0.5282	5.64	-0.5742
703	0.9	0.874	0.026	0.8809	2.12222	0.1263
704	1.4	1.4439	-0.0439	1.4414	2.95714	0.6767
705	2.6	2.6	0	2.6	0
706	1.8	1.8	0	1.8	0
707	1.6	1.6	0	1.6	0
708	1.2	1.2001	-0.0001	1.2	0
709	2.20055	2.2004	0.00015	2.2006	0.00227216
710	1	0.9999	0.0001	1	0
711	2.2	2.2	0	2.2	0
712	2	1.9998	0.0002	2	0
713	2.7	2.7001	-0.0001	2.7	0
714	2.2	2.2002	-0.0002	2.2	0
715	0.5	0.5	0	0.5	0
716	1.8	1.7998	0.0002	1.8	0
717	2.1	2.1	0	2.1	0
718	1.2	1.2	0	1.2	0
719	1.3	1.2998	0.0002	1.3	0
720	0.9	0.9001	-0.0001	0.9	0
721	1.4	1.4	0	1.4	0
722	4.3	4.2809	0.0191	4.299	0.0232558
723	1.25	1.252	-0.002	1.2446	0.432
724	1.1	1.0101	0.0899	1.0936	0.581818
725	0.5	0.601	-0.101	0.61	22
726	0.508	0.508	0	0.508	0
727	0.75	0.7436	0.0064	0.7905	5.4
728	1.7	1.7	0	1.7	0
729	0.3	0.2595	0.0405	0.2975	0.833333
730	0.3	0.2321	0.0679	0.2885	3.83333
731	0.841	0.9445	-0.1035	0.9524	13.2461
732	0.995	0.8359	0.1591	0.8401	15.5678
733	0.2	0.2433	-0.0433	0.2056	2.8
734	0.865	0.8359	0.0291	0.8401	2.87861
735	1.44	1.4408	-0.0008	1.44	0
736	0.631	0.6169	0.0141	0.6309	0.0158479
737	0.7	0.7004	-0.0004	0.6985	0.214286
738	0.7	0.7004	-0.0004	0.6985	0.214286
739	0.7	0.7004	-0.0004	0.6985	0.214286
740	0.7	0.7004	-0.0004	0.6985	0.214286
741	0.7	0.7004	-0.0004	0.6985	0.214286
742	1.1	1.0989	0.0011	1.1097	0.881818
743	0.5	0.4997	0.0003	0.5	0
744	1.1	1.1004	-0.0004	1.1015	0.136364
745	0.8	0.8007	-0.0007	0.8	0
746	1	0.9999	0.0001	1	0
747	1	1	0	1	0
748	1	1.0004	-0.0004	1	0
749	1	0.9998	0.0002	0.9986	0.14
750	1.1	1.0999	0.0001	1.1	0
751	1.1	1.0999	0.0001	1.1	0
752	1.1	1.0999	0.0001	1.1	0
753	0.6	0.6001	-0.0001	0.6	0
754	0.8	0.7923	0.0077	0.7709	3.6375
755	0.6	0.6	0	0.6	0
756	0.3	0.3	0	0.3	0
757	1.5	1.5001	-0.0001	1.5	0
758	1.2	1.2158	-0.0158	1.2026	0.216667
759	1.1	1.0541	0.0459	1.0481	4.71818
760	0.678	0.6781	-0.0001	0.678	0
761	1	1	0	1	0
762	0.4	0.4	0	0.4	0
763	0.8	0.7834	0.0166	0.7892	1.35
764	0.9	0.8876	0.0124	0.8897	1.14444
765	1.3	1.3	0	1.3	0
766	1.1	1.1	0	1.1	0
767	0.4	0.3988	0.0012	0.4	0
768	0.41	0.4101	-0.0001	0.41	0
769	0.94	0.9377	0.0023	0.9299	1.07447
770	1.6	1.5876	0.0124	1.5784	1.35
771	0.51	0.4995	0.0105	0.5025	1.47059
772	1.04	0.9888	0.0512	0.9814	5.63462
773	1.1	1.1515	-0.0515	1.1359	3.26364
774	1.3	1.3188	-0.0188	1.3164	1.26154
775	1.1	1.0943	0.0057	1.1051	0.463636
776	0.4	0.4	0	0.4	0
777	0.4	0.4501	-0.0501	0.4447	11.175
778	0.4	0.4007	-0.0007	0.3973	0.675
779	0.4	0.3702	0.0298	0.3762	5.95
780	1.3	1.2994	0.0006	1.3094	0.723077
781	1.1	1.1021	-0.0021	1.091	0.818182
782	1	1	0	1	0
783	0.8	0.8008	-0.0008	0.8097	1.2125
784	1.3	1.3657	-0.0657	1.3475	3.65385
785	0.7	0.6998	0.0002	0.7	0
786	0.9	0.9042	-0.0042	0.9	0
787	0.9	0.9	0	0.9	0
788	2.2	2.2	0	2.2	0
789	1.6	1.6028	-0.0028	1.6	0
790	1.6	1.5992	0.0008	1.6	0
791	1.1	1.1272	-0.0272	1.1265	2.40909
792	1	0.9983	0.0017	0.9921	0.79
793	1.3	1.3001	-0.0001	1.3	0
794	1.2	1.2005	-0.0005	1.2	0
795	1.3	1.3012	-0.0012	1.3	0
796	1.6	1.5997	0.0003	1.6	0
797	1.4	1.3993	0.0007	1.4001	0.00714286
798	1.2	1.2003	-0.0003	1.2	0
799	0.4	0.4002	-0.0002	0.3988	0.3
800	1.2	1.1999	0.0001	1.2	0
801	0.7	0.6999	0.0001	0.7	0
802	1	1	0	1	0
803	0.291	0.2941	-0.0031	0.2981	2.43986
804	0.3	0.3323	-0.0323	0.2875	4.16667
805	0.7	0.7004	-0.0004	0.7	0
806	0.5	0.5152	-0.0152	0.5029	0.58
807	0.9	1.0168	-0.1168	1.0167	12.9667
808	1.1	1.1002	-0.0002	1.1	0
809	0.4	0.4197	-0.0197	0.4219	5.475
810	1.5	1.5	0	1.5	0
811	0.9	0.9	0	0.9	0
812	0.7	0.7001	-0.0001	0.7085	1.21429
813	0.6	0.6016	-0.0016	0.603	0.5
814	1.1	1.1001	-0.0001	1.1	0
815	1.6	1.6	0	1.6	0
816	0.9	0.9	0	0.8915	0.944444
817	1.23	1.2313	-0.0013	1.2299	0.00813008
818	1.19	1.1899	0.0001	1.19	0
819	0.9	0.9022	-0.0022	0.8999	0.0111111
820	0.9	0.8999	0.0001	0.9	0
821	1	0.9905	0.0095	0.9753	2.47
822	1.5	1.5025	-0.0025	1.5	0
823	0.9	0.8899	0.0101	0.9024	0.266667
824	1.2	1.1998	0.0002	1.2	0
825	2.1	2.0996	0.0004	2.1	0
826	0.7	0.7378	-0.0378	0.6741	3.7
827	2.6	2.6001	-0.0001	2.6	0
828	0.5	0.5219	-0.0219	0.4974	0.52
829	0.5	0.4895	0.0105	0.478	4.4
830	0.5	0.4485	0.0515	0.4598	8.04
831	0.4	0.3978	0.0022	0.4431	10.775
832	2.1	2.1	0	2.1	0
833	2.1	2.1	0	2.1	0
834	1.6	1.6	0	1.6	0
835	0.997	0.997	0	0.997	0
836	1.1	1.0799	0.0201	1.0813	1.7
837	1	0.8979	0.1021	0.9089	9.11
838	0.69	0.7706	-0.0806	0.7835	13.5507
839	0.6	0.6864	-0.0864	0.6931	15.5167
840	0.7	0.6339	0.0661	0.6296	10.0571
841	0.6	0.5798	0.0202	0.5596	6.73333
842	1.2	1.2002	-0.0002	1.2	0
843	0.6	0.6	0	0.6	0
844	0.8	0.8	0	0.8	0
845	0.6	0.5972	0.0028	0.6028	0.466667
846	0.8	0.8	0	0.8	0
847	0.8	0.8015	-0.0015	0.7992	0.1
848	1.1	1.1001	-0.0001	1.1	0
849	1.5	1.5	0	1.5	0
850	1.1	1.1	0	1.1	0
851	1	0.9998	0.0002	1	0
852	1.5	1.4333	0.0667	1.4333	4.44667
853	1.3	1.4333	-0.1333	1.4333	10.2538
854	0.7	0.7	0	0.7	0
855	1.4	1.3999	0.0001	1.4	0
856	0.6	0.6	0	0.6	0
857	1	1.0002	-0.0002	1	0
858	0.5	0.5	0	0.5	0
859	1.8	1.8	0	1.8	0
860	1.8	1.8	0	1.8	0
861	1.5	1.5	0	1.5	0
862	1.5	1.5	0	1.5	0
863	1.5	1.5	0	1.5	0
864	1.5	1.5	0	1.5	0
865	1.5	1.5	0	1.5	0
866	1.5	1.4333	0.0667	1.4333	4.44667
867	2.1	2.1	0	2.1	0
868	2.1	2.1	0	2.1	0
869	2.6	2.6	0	2.6	0
870	1.9	1.8999	0.0001	1.9	0
871	1.4	1.4	0	1.4	0
872	1.7	1.7	0	1.7	0
873	0.72	0.72	0	0.72	0
874	1	1	0	1	0
875	0.7	0.7	0	0.7	0
876	0.7	0.7	0	0.7	0
877	0.800008	0.8001	-9.2e-05	0.8	0.00099999
878	1	1	0	1	0
879	1.2	1.2	0	1.2	0
880	1.04	1.04	0	1.04	0
881	0.687	0.687	0	0.687	0
882	1.2	1.1973	0.0027	1.2041	0.341667
883	0.7	0.6999	0.0001	0.7	0
884	0.6	0.5998	0.0002	0.6	0
885	0.7	0.7005	-0.0005	0.7	0
886	1.8	1.8	0	1.8	0
887	1.8	1.8	0	1.8	0
888	1.1	1.0999	0.0001	1.1	0
889	1.3	1.3	0	1.3	0
890	1.8	1.7995	0.0005	1.8002	0.0111111
891	1.1	1.1044	-0.0044	1.103	0.272727
892	1.38	1.381	-0.001	1.3796	0.0289855
893	1.2	1.1978	0.0022	1.2	0
894	1.1	1.0993	0.0007	1.1002	0.0181818
895	2.31	2.31	0	2.31	0
896	1.3	1.3	0	1.3	0
897	3.1	3.1004	-0.0004	3.1	0
898	1.5	1.4998	0.0002	1.5	0
899	1.7	1.6998	0.0002	1.7	0
900	0.9	0.9	0	0.9	0
901	1	0.9988	0.0012	1	0
902	1.3	1.3	0	1.3	0
903	1.2	1.1998	0.0002	1.2	0
904	1.2	1.1998	0.0002	1.2	0
905	1.2	1.2	0	1.2	0
906	1.1	1.1	0	1.1	0
907	1	0.9999	0.0001	1	0
908	1.7	1.7002	-0.0002	1.7	0
909	1.5	1.5	0	1.5	0
910	0.9	0.9568	-0.0568	0.9416	4.62222
911	0.4	0.3723	0.0277	0.3864	3.4
912	0.4	0.4257	-0.0257	0.3995	0.125
913	0.863	0.8875	-0.0245	0.8571	0.683662
914	0.625	0.6865	-0.0615	0.6789	8.624
915	0.584	0.6069	-0.0229	0.6012	2.94521
916	0.584	0.6069	-0.0229	0.6012	2.94521
917	0.64	0.6089	0.0311	0.6166	3.65625
918	0.816	0.8138	0.0022	0.8131	0.355392
919	0.816	0.8138	0.0022	0.8131	0.355392
920	0.782	0.8138	-0.0318	0.8131	3.97698
921	0.81	0.8843	-0.0743	0.884	9.1358
922	0.782	0.8843	-0.1023	0.884	13.0435
923	1.06	0.8843	0.1757	0.884	16.6038
924	0.775	0.775	0	0.775	0
925	0.775	0.775	0	0.775	0
926	0.8	0.7911	0.0089	0.8016	0.2
927	0.7	0.7063	-0.0063	0.7131	1.87143
928	0.7	0.7047	-0.0047	0.7213	3.04286
929	0.7	0.7066	-0.0066	0.7069	0.985714
930	0.7	0.7066	-0.0066	0.7069	0.985714
931	0.6	0.5498	0.0502	0.5612	6.46667
932	0.6	0.5498	0.0502	0.5612	6.46667
933	1.218	1.2181	-0.0001	1.218	0
934	0.503	0.503	0	0.503	0
935	1.34	1.3398	0.0002	1.34	0
936	0.4	0.4004	-0.0004	0.3962	0.95
937	0.4	0.4	0	0.4	0
938	0.839	0.839	0	0.839	0
939	0.7	0.6945	0.0055	0.6957	0.614286
940	0.625	0.625	0	0.625	0
941	0.743	0.743	0	0.743	0
942	1.99	1.9901	-0.0001	1.99	0
943	1.18	1.18	0	1.18	0
944	1.27	1.27	0	1.27	0
945	1.23	1.23	0	1.23	0
946	0.6	0.6221	-0.0221	0.6007	0.116667
947	0.6	0.5636	0.0364	0.5541	7.65
948	0.3	0.2999	0.0001	0.3004	0.133333
949	0.7	0.6998	0.0002	0.7	0
950	0.5	0.5016	-0.0016	0.4976	0.48
951	0.6	0.6021	-0.0021	0.5867	2.21667
952	0.449	0.4491	-0.0001	0.449	0
953	0.45	0.45	0	0.45	0
954	0.8	0.8	0	0.8	0
955	0.5	0.5	0	0.5	0
956	0.748	0.748	0	0.748	0
957	1.28	1.2796	0.0004	1.28	0
958	1.21	1.2048	0.0052	1.2101	0.00826446
959	1.4556	1.4557	-0.0001	1.4556	0
960	1.09	1.0899	0.0001	1.09	0
961	0.815	0.8167	-0.0017	0.8114	0.441718
962	0.809	0.809	0	0.809	0
963	0.668	0.6679	0.0001	0.668	0
964	0.663	0.6631	-0.0001	0.663	0
965	0.8	0.7995	0.0005	0.8	0
966	1.2	1.1996	0.0004	1.1999	0.00833333
967	0.8	0.7825	0.0175	0.7825	2.1875
968	1.1	1.1001	-0.0001	1.1	0
969	1.1	1.1	0	1.1	0
970	0.8	0.8	0	0.8	0
971	1.1	1.1001	-0.0001	1.1	0
972	0.85	0.8495	0.0005	0.8502	0.0235294
973	0.8	0.8114	-0.0114	0.7994	0.075
974	1	1.0006	-0.0006	1	0
975	0.9	0.9157	-0.0157	0.9122	1.35556
976	0.4	0.4	0	0.4	0
977	0.9	0.8999	0.0001	0.9	0
978	1.3	1.3004	-0.0004	1.3	0
979	0.76	0.7595	0.0005	0.7599	0.0131579
980	1.1	1.0999	0.0001	1.1	0
981	1.7	1.7	0	1.7	0
982	0.8	0.8	0	0.8	0
983	0.2	0.2	0	0.2	0
984	0.1	0.1	0	0.1	0
985	1.17	1.1701	-0.0001	1.17	0
986	1.15	1.15	0	1.15	0
987	1.6	1.6	0	1.6	0
988	0.5	0.5	0	0.5	0
989	1.44	1.4397	0.0003	1.44	0
990	0.765	0.7825	-0.0175	0.7825	2.28758
991	1.02	1.02	0	1.02	0
992	0.38	0.3657	0.0143	0.3765	0.921053
993	0.34	0.3329	0.0071	0.3508	3.17647
994	0.303	0.3067	-0.0037	0.3024	0.19802
995	3.4	3.4	0	3.4	0
996	1.8	1.8	0	1.8	0
997	0.7	0.6691	0.0309	0.6375	8.92857
998	0.6	0.6612	-0.0612	0.6335	5.58333
999	0.81	0.81	0	0.81	0
1000	1.667	1.667	0	1.667	0
1001	1.1	1.1003	-0.0003	1.1	0
1002	1.1	1.1	0	1.1	0
1003	1	1.0001	-0.0001	1	0
1004	1.2	1.2	0	1.2	0
1005	1.3	1.3	0	1.3	0
1006	1.26	1.2752	-0.0152	1.2645	0.357143
1007	0.85	0.835	0.015	0.8503	0.0352941
1008	1.8	1.8	0	1.8	0
1009	2	2.0001	-0.0001	2	0
1010	1	1	0	1	0
1011	2.1	2.0998	0.0002	2.1	0
1012	1.3	1.3	0	1.3	0
1013	1.37	1.37	0	1.37	0
1014	1.5	1.5983	-0.0983	1.4984	0.106667
1015	0.5	0.4986	0.0014	0.4635	7.3
1016	0.9	0.7475	0.1525	0.7942	11.7556
1017	0.4	0.4	0	0.4	0
1018	0.5	0.5	0	0.5	0
1019	0.9	0.9001	-0.0001	0.9	0
1020	3.2	3.2	0	3.2	0
1021	1.1	1.1001	-0.0001	1.1	0
1022	2.7	2.6998	0.0002	2.7	0
1023	1.6	1.6	0	1.6	0
1024	1.4	1.4001	-0.0001	1.4	0
1025	1.4	1.3998	0.0002	1.4	0
1026	1.5	1.5001	-0.0001	1.5	0
1027	0.98	0.9802	-0.0002	0.98	0
1028	1.82	1.8198	0.0002	1.82	0
1029	1.4	1.4001	-0.0001	1.4	0
1030	2.3	2.3	0	2.3	0
1031	1.7	1.7001	-0.0001	1.7	0
1032	2	1.9998	0.0002	2	0
1033	0.69	0.69	0	0.69	0
1034	1.63	1.6301	-0.0001	1.63	0
1035	2.29	2.29	0	2.29	0
1036	1.5	1.4998	0.0002	1.5	0
1037	2.4	2.3998	0.0002	2.4	0
1038	1.6	1.6	0	1.6	0
1039	1.5	1.5	0	1.5	0
1040	1.2	1.1999	0.0001	1.2	0
1041	1.7	1.6999	0.0001	1.7	0
1042	1.2	1.2	0	1.2	0
1043	1.2	1.2	0	1.2	0
1044	1.7	1.7001	-0.0001	1.7	0
1045	0.88	0.8811	-0.0011	0.8801	0.0113636
1046	1	1	0	1	0
1047	1.2	1.2001	-0.0001	1.2	0
1048	1.05	1.05	0	1.05	0
1049	0.8	0.8	0	0.8	0
1050	1.74	1.74	0	1.74	0
1051	1.01	0.9867	0.0233	0.9901	1.9703
1052	2	2.0001	-0.0001	2	0
1053	0.274	0.274	0	0.274	0
1054	1.1	1.0999	0.0001	1.1	0
1055	0.809	0.8091	-0.0001	0.809	0
1056	0.61	0.6071	0.0029	0.6101	0.0163934
1057	1	1.0003	-0.0003	1	0

## Sheet: Comparison
	Comparison and statistical parameters for LFL model
	Polynomial	R2 =0.1264
		Sigma2=0.21
							Training set (20%)	Testing set (80%)	The whole dataset
	Multiple liear regression	R2=0.7606				No. of compounds	846	211	1057
		Sigmal2=0.06				R2 (%)	99.69	99.83	99.72
						ARD (%)	0.09	0.08	0.1
						AARD (%)	1.67	0.8	0.8
	Multiple liear regression with Logarithm transformation --> log(1+MLR)	R2=0.5236				AAE (%)	1.3	0.65	1.2
		Sigmal2=0.11					6.7 × 10-4	7.8 × 10-4	6.6 × 10-4
	Hybrid model= MLR+Log+Poly+intercation	R2=0.9972
		Sigmal2=0.00066

## Sheet: Functional groups
	Functional groups (molecular descriptors) used in developing LFL model (Reference [43]; Dragon for Windows (Software for Molecular Descriptor Calculations), Version 5.4. Talete S.R.L.; 2006 (http://www.talete.mi.it/))
	NO.	ID	Name	Description
	1	LFL001	nCp	Number of terminal primary C(sp3)
	2	LFL002	nCs	Number of total secondary C(sp3)
	3	LFL003	nCt	Number of total tertiary C(sp3)
	4	LFL004	nCq	Number of total quaternary C(sp3)
	5	LFL005	nCrs	Number of ring secondary C(sp3)
	6	LFL006	nCrt	Number of ring tertiary C(sp3)
	7	LFL007	nCrq	Number of ring quaternary C(sp3)
	8	LFL008	nCar	Number of aromatic C(sp2)
	9	LFL009	nCb-	Number of substituted benzene C(sp2)
	10	LFL010	nCconj	Number of non-aromatic conjugated C(sp2)
	11	LFL011	nR=Cp	Number of terminal primary C(sp2)
	12	LFL012	nR=Cs	Number of aliphatic secondary C(sp2)
	13	LFL013	nR=Ct	Number of aliphatic tertiary C(sp2)
	14	LFL014	n=C=	Number of allenes groups
	15	LFL015	nR#CH/X	Number of terminal C(sp)
	16	LFL016	nR#C-	Number of non-terminal C(sp)
	17	LFL017	nRNCO	Number of isocyanates (aliphatic)
	18	LFL018	nRCOOH	Number of carboxylic acids (aliphatic)
	19	LFL019	nArCOOH	Number of carboxylic acids (aromatic)
	20	LFL020	nRCOOR	Number of esters (aliphatic)
	21	LFL021	nArCOOR	Number of esters (aromatic)
	22	LFL022	nRCONH2	Number of primary amides (aliphatic)
	23	LFL023	nRCONHR	Number of secondary amides (aliphatic)
	24	LFL024	nRCONR2	Number of tertiary amides (aliphatic)
	25	LFL025	nRCHO	Number of aldehydes (aliphatic)
	26	LFL026	nArCHO	Number of aldehydes (aromatic)
	27	LFL027	nRCO	Number of ketones (aliphatic)
	28	LFL028	nArCO	Number of ketones (aromatic)
	29	LFL029	nRNH2	Number of primary amines (aliphatic)
	30	LFL030	nArNH2	Number of primary amines (aromatic)
	31	LFL031	nRNHR	Number of secondary amines (aliphatic)
	32	LFL032	nArNHR	Number of secondary amines (aromatic)
	33	LFL033	nRNR2	Number of tertiary amines (aliphatic)
	34	LFL034	nArNR2	Number of tertiary amines (aromatic)
	35	LFL035	nN-N	Number of N hydrazines
	36	LFL036	nRCN	Number of nitriles (aliphatic)
	37	LFL037	nN+	Number of positively charged N
	38	LFL038	nROH	Number of hydroxyl groups
	39	LFL039	nArOH	Number of aromatic hydroxyls
	40	LFL040	nOHp	Number of primary alcohols
	41	LFL041	nOHs	Number of secondary alcohols
	42	LFL042	nOHt	Number of tertiary alcohols
	43	LFL043	nROR	Number of ethers (aliphatic)
	44	LFL044	nArOR	Number of ethers (aromatic)
	45	LFL045	nO(C=O)2	Number of anhydrides (thio-)
	46	LFL046	nSH	Number of thiols
	47	LFL047	nRSR	Number of sulfides
	48	LFL048	nRSSR	Number of disulfides
	49	LFL049	nSO4	Number of sulfates (thio-/dithio-)
	50	LFL050	nPO4	Number of phosphates/thiophosphates
	51	LFL051	nCH2RX	Number of CH2RX
	52	LFL052	nCRX3	Number of CRX3
	53	LFL053	nArX	Number of X on aromatic ring
	54	LFL054	nOxiranes	Number of Oxiranes
	55	LFL055	nOxolanes	Number of Oxolanes
	56	LFL056	nFuranes	Number of Furanes
	57	LFL057	nThiophenes	Number of Thiophenes
	58	LFL058	nPyridines	Number of Pyridines
	59	LFL059	nHDon	Number of donor atoms for H-bonds (N and O)
	60	LFL060	nHAcc	Number of acceptor atoms for H-bonds (N,O,F)
	61	LFL061	C-001	CH3R/CH4
	62	LFL062	C-003	CHR3
	63	LFL063	C-005	CH3X
	64	LFL064	C-006	CH2RX
	65	LFL065	C-008	CHR2X
	66	LFL066	C-009	CHRX2
	67	LFL067	C-011	CR3X
	68	LFL068	C-018	=CHX
	69	LFL069	C-019	=CRX
	70	LFL070	C-022	#CR/R=C=R
	71	LFL071	C-025	R--CR--R
	72	LFL072	C-026	R--CX--R
	73	LFL073	C-027	R--CH--X
	74	LFL074	C-028	R--CR--X
	75	LFL075	C-033	R--CH· ·X
	76	LFL076	C-034	R--CR· · X
	77	LFL077	C-037	Al–CH=X
	78	LFL078	C-040	R–C(=X)–X/R–C#X/-X=C=X
	79	LFL079	H-046	H attached to C0(sp3) no X attached to next C
	80	LFL080	H-047	H attached to C1(sp3)/C0(sp2)
	81	LFL081	H-048	H attached to C2(sp3)/C1(sp2)/C0(sp)
	82	LFL082	H-049	H attached to C3(sp3)/C2(sp2)/C3 (sp2)/C3(sp)
	83	LFL083	H-051	H attached to alpha-C
	84	LFL084	H-052	H attached to C0(sp3) with 1X attached to next C
	85	LFL085	H-053	H attached to C0(sp3) with 2X attached to next C
	86	LFL086	O-056	Alcohol
	87	LFL087	O-057	Phenol/enol/carboxyl OH
	88	LFL088	O-058	=O
	89	LFL089	O-059	Al–O–Al
	90	LFL090	O-060	Al–O–Ar/Ar–O–Ar/R· · ·O· · ·R/R–O–C X
	91	LFL091	O-063	R–O–O–R
	92	LFL092	N-070	Ar–NH–Al
	93	LFL093	N-071	Ar–NAl2
	94	LFL094	N-072	RCO–N</>N–X X
	95	LFL095	N-073	Ar2NH/Ar3N/Ar2N–Al/R· · ·N· · ·R
	96	LFL096	N-074	R#N/R N–
	97	LFL097	N-075	R· · ·N· · ·R/R· · ·N· · ·Xc
	98	LFL098	F-083	F attached to C3(sp3)
	99	LFL099	Cl-086	Cl attached to C1(sp3)
	100	LFL100	Cl-089	Cl attached to C1(sp2)
	101	LFL101	Cl-090	Cl attached to C2(sp2)-C4(sp2)/C1(sp)/C4 (sp3)/X
	102	LFL102	Br-091	Br attached to C1 (sp3)
	103	LFL103	S-107	R2S/RS–SR
	104	LFL104	S-109	R–SO–R
	105	LFL105	S-110	R–SO2–R
