# Supplementary material for: Highly accurate prediction of flammability limits of chemical compounds using novel integrated hybrid models
Source: PLoS One. 2019 Nov 14;14(11):e0224807. doi: 10.1371/journal.pone.0224807 (PMC6855467; doi:10.1371/journal.pone.0224807)
Supplement: S2 Table — (XLSX) [file pone.0224807.s002.xlsx]

## Sheet: Main
Dataset for UFL
					1	2	3	4	5	6	7	8	9	10	11	12	13	14	15	16	17	18	19	20	21	22	23	24	25	26	27	28	29	30	31	32	33	34	35	36	37	38	39	40	41	42	43	44	45
ID	Compound Name	UFL (%vol)			UFL001	UFL002	UFL003	UFL004	UFL005	UFL006	UFL007	UFL008	UFL009	UFL010	UFL011	UFL012	UFL013	UFL014	UFL015	UFL016	UFL017	UFL018	UFL019	UFL020	UFL021	UFL022	UFL023	UFL024	UFL025	UFL026	UFL027	UFL028	UFL029	UFL030	UFL031	UFL032	UFL033	UFL034	UFL035	UFL036	UFL037	UFL038	UFL039	UFL040	UFL041	UFL042	UFL043	UFL044	UFL045
		DIPPR 801	Gharagheizi	Proposed model
1	METHANE	16.5	15.33	16.5	1	0	0	0	0	0	0	0	0	0	0	0	0	0	0	0	0	0	0	0	0	0	0	0	0	0	0	0	0	0	0	0	0	0	0	0	0	0	0	0	0	0	0	0	0
2	ETHANE	13	12.82	12.7453	2	0	0	0	0	0	0	0	0	0	0	0	0	0	0	0	0	0	0	0	0	0	0	0	0	0	0	0	0	0	0	0	0	0	0	0	0	0	0	0	0	0	0	0	0
3	BUTANE	9	10.04	9.5461	2	2	0	0	0	0	0	0	0	0	0	0	0	0	0	0	0	0	0	0	0	0	0	0	0	0	0	0	0	0	0	0	0	0	0	0	0	0	0	0	0	0	0	0	0
4	HEXANE	7.68	8.16	7.4706	2	4	0	0	0	0	0	0	0	0	0	0	0	0	0	0	0	0	0	0	0	0	0	0	0	0	0	0	0	0	0	0	0	0	0	0	0	0	0	0	0	0	0	0	0
5	PENTANE, 3-METHYL-	7.7	9.01	7.8775	3	2	1	0	0	0	0	0	0	0	0	0	0	0	0	0	0	0	0	0	0	0	0	0	0	0	0	0	0	0	0	0	0	0	0	0	0	0	0	0	0	0	0	0	0
6	BUTANE, 2,2-DIMETHYL-	7	7.46	7.1895	4	1	0	1	0	0	0	0	0	0	0	0	0	0	0	0	0	0	0	0	0	0	0	0	0	0	0	0	0	0	0	0	0	0	0	0	0	0	0	0	0	0	0	0	0
7	HEPTANE	7	7.2	6.7784	2	5	0	0	0	0	0	0	0	0	0	0	0	0	0	0	0	0	0	0	0	0	0	0	0	0	0	0	0	0	0	0	0	0	0	0	0	0	0	0	0	0	0	0	0
8	HEXANE, 2-METHYL-	6	6.85	6.791	3	3	1	0	0	0	0	0	0	0	0	0	0	0	0	0	0	0	0	0	0	0	0	0	0	0	0	0	0	0	0	0	0	0	0	0	0	0	0	0	0	0	0	0	0
9	HEXANE, 3-METHYL-	7	7.57	6.791	3	3	1	0	0	0	0	0	0	0	0	0	0	0	0	0	0	0	0	0	0	0	0	0	0	0	0	0	0	0	0	0	0	0	0	0	0	0	0	0	0	0	0	0	0
10	PENTANE, 2,3-DIMETHYL-	6.8	8.09	7.0204	4	1	2	0	0	0	0	0	0	0	0	0	0	0	0	0	0	0	0	0	0	0	0	0	0	0	0	0	0	0	0	0	0	0	0	0	0	0	0	0	0	0	0	0	0
11	PENTANE, 3,3-DIMETHYL-	7	7.79	6.6538	4	2	0	1	0	0	0	0	0	0	0	0	0	0	0	0	0	0	0	0	0	0	0	0	0	0	0	0	0	0	0	0	0	0	0	0	0	0	0	0	0	0	0	0	0
12	OCTANE	6.5	6.52	6.2296	2	6	0	0	0	0	0	0	0	0	0	0	0	0	0	0	0	0	0	0	0	0	0	0	0	0	0	0	0	0	0	0	0	0	0	0	0	0	0	0	0	0	0	0	0
13	HEPTANE, 2-METHYL-	5.8	6.48	6.0723	3	4	1	0	0	0	0	0	0	0	0	0	0	0	0	0	0	0	0	0	0	0	0	0	0	0	0	0	0	0	0	0	0	0	0	0	0	0	0	0	0	0	0	0	0
14	HEPTANE, 3-METHYL-	7.2	6.11	6.0723	3	4	1	0	0	0	0	0	0	0	0	0	0	0	0	0	0	0	0	0	0	0	0	0	0	0	0	0	0	0	0	0	0	0	0	0	0	0	0	0	0	0	0	0	0
15	HEPTANE, 4-METHYL-	5.8	6.67	6.0723	3	4	1	0	0	0	0	0	0	0	0	0	0	0	0	0	0	0	0	0	0	0	0	0	0	0	0	0	0	0	0	0	0	0	0	0	0	0	0	0	0	0	0	0	0
16	HEXANE, 2,2-DIMETHYL-	5.5	5.78	5.9342	4	3	0	1	0	0	0	0	0	0	0	0	0	0	0	0	0	0	0	0	0	0	0	0	0	0	0	0	0	0	0	0	0	0	0	0	0	0	0	0	0	0	0	0	0
17	HEXANE, 2,3-DIMETHYL-	5.9	6.33	5.8409	4	2	2	0	0	0	0	0	0	0	0	0	0	0	0	0	0	0	0	0	0	0	0	0	0	0	0	0	0	0	0	0	0	0	0	0	0	0	0	0	0	0	0	0	0
18	HEXANE, 2,4-DIMETHYL-	5.9	6.56	5.8409	4	2	2	0	0	0	0	0	0	0	0	0	0	0	0	0	0	0	0	0	0	0	0	0	0	0	0	0	0	0	0	0	0	0	0	0	0	0	0	0	0	0	0	0	0
19	HEXANE, 2,5-DIMETHYL-	5.9	5.51	5.8409	4	2	2	0	0	0	0	0	0	0	0	0	0	0	0	0	0	0	0	0	0	0	0	0	0	0	0	0	0	0	0	0	0	0	0	0	0	0	0	0	0	0	0	0	0
20	HEXANE, 3,4-DIMETHYL-	5.9	6.89	5.8409	4	2	2	0	0	0	0	0	0	0	0	0	0	0	0	0	0	0	0	0	0	0	0	0	0	0	0	0	0	0	0	0	0	0	0	0	0	0	0	0	0	0	0	0	0
21	NONANE	5.6	6.04	5.7894	2	7	0	0	0	0	0	0	0	0	0	0	0	0	0	0	0	0	0	0	0	0	0	0	0	0	0	0	0	0	0	0	0	0	0	0	0	0	0	0	0	0	0	0	0
22	HEXANE, 2,2,5-TRIMETHYL-	5.2	4.51	4.8477	5	2	1	1	0	0	0	0	0	0	0	0	0	0	0	0	0	0	0	0	0	0	0	0	0	0	0	0	0	0	0	0	0	0	0	0	0	0	0	0	0	0	0	0	0
23	HEPTANE, 3,3,5-TRIMETHYL-	4.33	4.7	4.6823	5	3	1	1	0	0	0	0	0	0	0	0	0	0	0	0	0	0	0	0	0	0	0	0	0	0	0	0	0	0	0	0	0	0	0	0	0	0	0	0	0	0	0	0	0
24	PENTANE, 3,3-DIETHYL-	5.7	6.5	5.2823	4	4	0	1	0	0	0	0	0	0	0	0	0	0	0	0	0	0	0	0	0	0	0	0	0	0	0	0	0	0	0	0	0	0	0	0	0	0	0	0	0	0	0	0	0
25	DECANE	5.4	5.62	5.4357	2	8	0	0	0	0	0	0	0	0	0	0	0	0	0	0	0	0	0	0	0	0	0	0	0	0	0	0	0	0	0	0	0	0	0	0	0	0	0	0	0	0	0	0	0
26	HEXANE, 2,2,5,5-TETRAMETHYL-	4.1	3.62	4.0999	6	2	0	2	0	0	0	0	0	0	0	0	0	0	0	0	0	0	0	0	0	0	0	0	0	0	0	0	0	0	0	0	0	0	0	0	0	0	0	0	0	0	0	0	0
27	UNDECANE	5.1	5.25	5.1522	2	9	0	0	0	0	0	0	0	0	0	0	0	0	0	0	0	0	0	0	0	0	0	0	0	0	0	0	0	0	0	0	0	0	0	0	0	0	0	0	0	0	0	0	0
28	DODECANE	4.9	4.89	4.9243	2	10	0	0	0	0	0	0	0	0	0	0	0	0	0	0	0	0	0	0	0	0	0	0	0	0	0	0	0	0	0	0	0	0	0	0	0	0	0	0	0	0	0	0	0
29	TRIDECANE	4.7	4.56	4.7361	2	11	0	0	0	0	0	0	0	0	0	0	0	0	0	0	0	0	0	0	0	0	0	0	0	0	0	0	0	0	0	0	0	0	0	0	0	0	0	0	0	0	0	0	0
30	TETRADECANE	4.5	4.29	4.5693	2	12	0	0	0	0	0	0	0	0	0	0	0	0	0	0	0	0	0	0	0	0	0	0	0	0	0	0	0	0	0	0	0	0	0	0	0	0	0	0	0	0	0	0	0
31	PENTADECANE	4.3	4	4.403	2	13	0	0	0	0	0	0	0	0	0	0	0	0	0	0	0	0	0	0	0	0	0	0	0	0	0	0	0	0	0	0	0	0	0	0	0	0	0	0	0	0	0	0	0
32	HEXADECANE	4.2	3.75	4.2152	2	14	0	0	0	0	0	0	0	0	0	0	0	0	0	0	0	0	0	0	0	0	0	0	0	0	0	0	0	0	0	0	0	0	0	0	0	0	0	0	0	0	0	0	0
33	HEPTADECANE	4	3.48	3.9883	2	15	0	0	0	0	0	0	0	0	0	0	0	0	0	0	0	0	0	0	0	0	0	0	0	0	0	0	0	0	0	0	0	0	0	0	0	0	0	0	0	0	0	0	0
34	OCTADECANE	3.9	3.25	3.7487	2	16	0	0	0	0	0	0	0	0	0	0	0	0	0	0	0	0	0	0	0	0	0	0	0	0	0	0	0	0	0	0	0	0	0	0	0	0	0	0	0	0	0	0	0
35	NONADECANE	3.8	2.99	3.848	2	17	0	0	0	0	0	0	0	0	0	0	0	0	0	0	0	0	0	0	0	0	0	0	0	0	0	0	0	0	0	0	0	0	0	0	0	0	0	0	0	0	0	0	0
36	OCTANE, 2,2-DIMETHYL-	4.8	5.47	4.758	4	5	0	1	0	0	0	0	0	0	0	0	0	0	0	0	0	0	0	0	0	0	0	0	0	0	0	0	0	0	0	0	0	0	0	0	0	0	0	0	0	0	0	0	0
37	NONANE, 3-METHYL-	6.4	5.55	5.485	3	6	1	0	0	0	0	0	0	0	0	0	0	0	0	0	0	0	0	0	0	0	0	0	0	0	0	0	0	0	0	0	0	0	0	0	0	0	0	0	0	0	0	0	0
38	NONANE, 2-METHYL-	5	5.67	5.485	3	6	1	0	0	0	0	0	0	0	0	0	0	0	0	0	0	0	0	0	0	0	0	0	0	0	0	0	0	0	0	0	0	0	0	0	0	0	0	0	0	0	0	0	0
39	NONANE, 4-METHYL-	5	5.32	5.485	3	6	1	0	0	0	0	0	0	0	0	0	0	0	0	0	0	0	0	0	0	0	0	0	0	0	0	0	0	0	0	0	0	0	0	0	0	0	0	0	0	0	0	0	0
40	NONANE, 5-METHYL	5	4.51	5.485	3	6	1	0	0	0	0	0	0	0	0	0	0	0	0	0	0	0	0	0	0	0	0	0	0	0	0	0	0	0	0	0	0	0	0	0	0	0	0	0	0	0	0	0	0
41	NONANE, 2,2,4,4,6,8,8-HEPTAMETHYL-	4.1	2.84	4.1	9	3	1	3	0	0	0	0	0	0	0	0	0	0	0	0	0	0	0	0	0	0	0	0	0	0	0	0	0	0	0	0	0	0	0	0	0	0	0	0	0	0	0	0	0
42	OCTANE, 2-METHYL-	5.4	6.04	5.6553	3	5	1	0	0	0	0	0	0	0	0	0	0	0	0	0	0	0	0	0	0	0	0	0	0	0	0	0	0	0	0	0	0	0	0	0	0	0	0	0	0	0	0	0	0
43	OCTANE, 3-METHYL-	6.8	5.9	5.6553	3	5	1	0	0	0	0	0	0	0	0	0	0	0	0	0	0	0	0	0	0	0	0	0	0	0	0	0	0	0	0	0	0	0	0	0	0	0	0	0	0	0	0	0	0
44	OCTANE, 4-METHYL-	5.4	5.47	5.6553	3	5	1	0	0	0	0	0	0	0	0	0	0	0	0	0	0	0	0	0	0	0	0	0	0	0	0	0	0	0	0	0	0	0	0	0	0	0	0	0	0	0	0	0	0
45	HEPTANE, 2,2-DIMETHYL-	5.1	5.73	5.2823	4	4	0	1	0	0	0	0	0	0	0	0	0	0	0	0	0	0	0	0	0	0	0	0	0	0	0	0	0	0	0	0	0	0	0	0	0	0	0	0	0	0	0	0	0
46	UNDECANE, 3-METHYL-	5.8	4.9	5.7172	3	8	1	0	0	0	0	0	0	0	0	0	0	0	0	0	0	0	0	0	0	0	0	0	0	0	0	0	0	0	0	0	0	0	0	0	0	0	0	0	0	0	0	0	0
47	CYCLOPROPANE	10.4	11.42	10.4495	0	3	0	0	3	0	0	0	0	0	0	0	0	0	0	0	0	0	0	0	0	0	0	0	0	0	0	0	0	0	0	0	0	0	0	0	0	0	0	0	0	0	0	0	0
48	CYCLOBUTANE	11.1	10.8	10.9066	0	4	0	0	4	0	0	0	0	0	0	0	0	0	0	0	0	0	0	0	0	0	0	0	0	0	0	0	0	0	0	0	0	0	0	0	0	0	0	0	0	0	0	0	0
49	CYCLOPENTANE	9.4	10.03	9.644	0	5	0	0	5	0	0	0	0	0	0	0	0	0	0	0	0	0	0	0	0	0	0	0	0	0	0	0	0	0	0	0	0	0	0	0	0	0	0	0	0	0	0	0	0
50	CYCLOPENTANE, METHYL-	8.35	8.38	8.3497	1	4	1	0	4	1	0	0	0	0	0	0	0	0	0	0	0	0	0	0	0	0	0	0	0	0	0	0	0	0	0	0	0	0	0	0	0	0	0	0	0	0	0	0	0
51	CYCLOPENTANE, PROPYL-	6.4	7.46	6.4018	1	6	1	0	4	1	0	0	0	0	0	0	0	0	0	0	0	0	0	0	0	0	0	0	0	0	0	0	0	0	0	0	0	0	0	0	0	0	0	0	0	0	0	0	0
52	CYCLOPENTANE, 1-BUTYL-	5.9	6.85	5.8985	1	7	1	0	4	1	0	0	0	0	0	0	0	0	0	0	0	0	0	0	0	0	0	0	0	0	0	0	0	0	0	0	0	0	0	0	0	0	0	0	0	0	0	0	0
53	CYCLOHEXANE	8	6.94	7.9329	0	6	0	0	6	0	0	0	0	0	0	0	0	0	0	0	0	0	0	0	0	0	0	0	0	0	0	0	0	0	0	0	0	0	0	0	0	0	0	0	0	0	0	0	0
54	CYCLOHEXANE, METHYL-	6.7	7.35	6.76	1	5	1	0	5	1	0	0	0	0	0	0	0	0	0	0	0	0	0	0	0	0	0	0	0	0	0	0	0	0	0	0	0	0	0	0	0	0	0	0	0	0	0	0	0
55	CYCLOHEXANE, ETHYL-	6.6	6.7	6.4587	1	6	1	0	5	1	0	0	0	0	0	0	0	0	0	0	0	0	0	0	0	0	0	0	0	0	0	0	0	0	0	0	0	0	0	0	0	0	0	0	0	0	0	0	0
56	CYCLOHEXANE, 1,1-DIMETHYL-	6.1	6.97	6.1	2	5	0	1	5	0	1	0	0	0	0	0	0	0	0	0	0	0	0	0	0	0	0	0	0	0	0	0	0	0	0	0	0	0	0	0	0	0	0	0	0	0	0	0	0
57	CYCLOHEXANE, PROPYL-	5.9	5.99	6.0262	1	7	1	0	5	1	0	0	0	0	0	0	0	0	0	0	0	0	0	0	0	0	0	0	0	0	0	0	0	0	0	0	0	0	0	0	0	0	0	0	0	0	0	0	0
58	CYCLOHEXANE, (1-METHYL ETHYL)-	5.9	6.3	5.8757	2	5	2	0	5	1	0	0	0	0	0	0	0	0	0	0	0	0	0	0	0	0	0	0	0	0	0	0	0	0	0	0	0	0	0	0	0	0	0	0	0	0	0	0	0
59	CYCLOHEXANE,-1,2,3,4-TETRAMETHYL-	7	5.71	7	4	2	4	0	2	4	0	0	0	0	0	0	0	0	0	0	0	0	0	0	0	0	0	0	0	0	0	0	0	0	0	0	0	0	0	0	0	0	0	0	0	0	0	0	0
60	CYCLOHEXANE, BUTYL-	5.5	5.54	5.4551	1	8	1	0	5	1	0	0	0	0	0	0	0	0	0	0	0	0	0	0	0	0	0	0	0	0	0	0	0	0	0	0	0	0	0	0	0	0	0	0	0	0	0	0	0
61	CYCLOHEXANE, 1,1-DIETHYL-	6	5.9	6	2	7	0	1	5	0	1	0	0	0	0	0	0	0	0	0	0	0	0	0	0	0	0	0	0	0	0	0	0	0	0	0	0	0	0	0	0	0	0	0	0	0	0	0	0
62	CYCLOHEPTANE	6.7	6.43	6.6282	0	7	0	0	7	0	0	0	0	0	0	0	0	0	0	0	0	0	0	0	0	0	0	0	0	0	0	0	0	0	0	0	0	0	0	0	0	0	0	0	0	0	0	0	0
63	CYCLOOCTANE	6.3	7.08	6.3388	0	8	0	0	8	0	0	0	0	0	0	0	0	0	0	0	0	0	0	0	0	0	0	0	0	0	0	0	0	0	0	0	0	0	0	0	0	0	0	0	0	0	0	0	0
64	HEPTANE, 2,6-DIMETHYL-	5.4	6.11	5.2369	4	3	2	0	0	0	0	0	0	0	0	0	0	0	0	0	0	0	0	0	0	0	0	0	0	0	0	0	0	0	0	0	0	0	0	0	0	0	0	0	0	0	0	0	0
65	1-PROPENE	11	11.96	11.0002	1	0	0	0	0	0	0	0	0	0	0	1	1	0	0	0	0	0	0	0	0	0	0	0	0	0	0	0	0	0	0	0	0	0	0	0	0	0	0	0	0	0	0	0	0
66	2-BUTENE, (Z)-	9.7	10.52	9.7877	2	0	0	0	0	0	0	0	0	0	0	0	2	0	0	0	0	0	0	0	0	0	0	0	0	0	0	0	0	0	0	0	0	0	0	0	0	0	0	0	0	0	0	0	0
67	2-BUTENE, (E)-	9.7	10.52	9.7877	2	0	0	0	0	0	0	0	0	0	0	0	2	0	0	0	0	0	0	0	0	0	0	0	0	0	0	0	0	0	0	0	0	0	0	0	0	0	0	0	0	0	0	0	0
68	2-PENTENE, (Z)-	9.4	10.74	9.6603	2	1	0	0	0	0	0	0	0	0	0	0	2	0	0	0	0	0	0	0	0	0	0	0	0	0	0	0	0	0	0	0	0	0	0	0	0	0	0	0	0	0	0	0	0
69	2-PENTENE, (E)-	9.4	10.74	9.6603	2	1	0	0	0	0	0	0	0	0	0	0	2	0	0	0	0	0	0	0	0	0	0	0	0	0	0	0	0	0	0	0	0	0	0	0	0	0	0	0	0	0	0	0	0
70	1-BUTENE, 2-METHYL-	9.6	9.44	9.9381	2	1	0	0	0	0	0	0	0	0	0	1	0	1	0	0	0	0	0	0	0	0	0	0	0	0	0	0	0	0	0	0	0	0	0	0	0	0	0	0	0	0	0	0	0
71	1-BUTENE, 3-METHYL-	9.1	9.47	8.9365	2	0	1	0	0	0	0	0	0	0	0	1	1	0	0	0	0	0	0	0	0	0	0	0	0	0	0	0	0	0	0	0	0	0	0	0	0	0	0	0	0	0	0	0	0
72	2-BUTENE, 2-METHYL-	9.6	9.04	9.6	3	0	0	0	0	0	0	0	0	0	0	0	1	1	0	0	0	0	0	0	0	0	0	0	0	0	0	0	0	0	0	0	0	0	0	0	0	0	0	0	0	0	0	0	0
73	1-HEXENE	7.9	8.99	8.0574	1	3	0	0	0	0	0	0	0	0	0	1	1	0	0	0	0	0	0	0	0	0	0	0	0	0	0	0	0	0	0	0	0	0	0	0	0	0	0	0	0	0	0	0	0
74	2-HEXENE, (Z)-	9	8.75	8.6915	2	2	0	0	0	0	0	0	0	0	0	0	2	0	0	0	0	0	0	0	0	0	0	0	0	0	0	0	0	0	0	0	0	0	0	0	0	0	0	0	0	0	0	0	0
75	2-HEXENE, (E)-	9	8.75	8.6915	2	2	0	0	0	0	0	0	0	0	0	0	2	0	0	0	0	0	0	0	0	0	0	0	0	0	0	0	0	0	0	0	0	0	0	0	0	0	0	0	0	0	0	0	0
76	3-HEXENE, (Z)-	9	8.64	8.6915	2	2	0	0	0	0	0	0	0	0	0	0	2	0	0	0	0	0	0	0	0	0	0	0	0	0	0	0	0	0	0	0	0	0	0	0	0	0	0	0	0	0	0	0	0
77	3-HEXENE, (E)-	9	8.64	8.6915	2	2	0	0	0	0	0	0	0	0	0	0	2	0	0	0	0	0	0	0	0	0	0	0	0	0	0	0	0	0	0	0	0	0	0	0	0	0	0	0	0	0	0	0	0
78	1-PENTENE, 2-METHYL-	9	9.92	8.728	2	2	0	0	0	0	0	0	0	0	0	1	0	1	0	0	0	0	0	0	0	0	0	0	0	0	0	0	0	0	0	0	0	0	0	0	0	0	0	0	0	0	0	0	0
79	1-PENTENE, 3-METHYL	9.4	9.73	9.3551	2	1	1	0	0	0	0	0	0	0	0	1	1	0	0	0	0	0	0	0	0	0	0	0	0	0	0	0	0	0	0	0	0	0	0	0	0	0	0	0	0	0	0	0	0
80	1-PENTENE, 4-METHYL-	9.4	9.94	9.3551	2	1	1	0	0	0	0	0	0	0	0	1	1	0	0	0	0	0	0	0	0	0	0	0	0	0	0	0	0	0	0	0	0	0	0	0	0	0	0	0	0	0	0	0	0
81	1-BUTENE, 2,3-DIMETHYL-	9.1	8.34	8.9906	3	0	1	0	0	0	0	0	0	0	0	1	0	1	0	0	0	0	0	0	0	0	0	0	0	0	0	0	0	0	0	0	0	0	0	0	0	0	0	0	0	0	0	0	0
82	1-BUTENE, 3,3-DIMETHYL-	9	8.08	9	3	0	0	1	0	0	0	0	0	0	0	1	1	0	0	0	0	0	0	0	0	0	0	0	0	0	0	0	0	0	0	0	0	0	0	0	0	0	0	0	0	0	0	0	0
83	1-PENTENE, 2-ETHYL-	7.8	8.3	7.7242	2	3	0	0	0	0	0	0	0	0	0	1	0	1	0	0	0	0	0	0	0	0	0	0	0	0	0	0	0	0	0	0	0	0	0	0	0	0	0	0	0	0	0	0	0
84	1-HEPTENE	7.3	8.01	7.284	1	4	0	0	0	0	0	0	0	0	0	1	1	0	0	0	0	0	0	0	0	0	0	0	0	0	0	0	0	0	0	0	0	0	0	0	0	0	0	0	0	0	0	0	0
85	2-HEPTENE, (Z)-	7.8	7.84	7.74	2	3	0	0	0	0	0	0	0	0	0	0	2	0	0	0	0	0	0	0	0	0	0	0	0	0	0	0	0	0	0	0	0	0	0	0	0	0	0	0	0	0	0	0	0
86	2-HEPTENE, (E)-	7.8	7.84	7.74	2	3	0	0	0	0	0	0	0	0	0	0	2	0	0	0	0	0	0	0	0	0	0	0	0	0	0	0	0	0	0	0	0	0	0	0	0	0	0	0	0	0	0	0	0
87	3-HEPTENE, (E)-	7.8	7.72	7.74	2	3	0	0	0	0	0	0	0	0	0	0	2	0	0	0	0	0	0	0	0	0	0	0	0	0	0	0	0	0	0	0	0	0	0	0	0	0	0	0	0	0	0	0	0
88	1-HEXENE, 2-METHYL-	7.8	7.62	7.7242	2	3	0	0	0	0	0	0	0	0	0	1	0	1	0	0	0	0	0	0	0	0	0	0	0	0	0	0	0	0	0	0	0	0	0	0	0	0	0	0	0	0	0	0	0
89	1-PENTENE, 3-ETHYL-	8.1	9.02	8.5954	2	2	1	0	0	0	0	0	0	0	0	1	1	0	0	0	0	0	0	0	0	0	0	0	0	0	0	0	0	0	0	0	0	0	0	0	0	0	0	0	0	0	0	0	0
90	1-HEXENE, 3-METHYL-	8.2	8.33	8.5954	2	2	1	0	0	0	0	0	0	0	0	1	1	0	0	0	0	0	0	0	0	0	0	0	0	0	0	0	0	0	0	0	0	0	0	0	0	0	0	0	0	0	0	0	0
91	1-HEXENE, 3-ETHYL-	7.16	7.04	7.7863	2	3	1	0	0	0	0	0	0	0	0	1	1	0	0	0	0	0	0	0	0	0	0	0	0	0	0	0	0	0	0	0	0	0	0	0	0	0	0	0	0	0	0	0	0
92	1-HEPTENE, 4-METHYL-	9.05	7.43	7.7863	2	3	1	0	0	0	0	0	0	0	0	1	1	0	0	0	0	0	0	0	0	0	0	0	0	0	0	0	0	0	0	0	0	0	0	0	0	0	0	0	0	0	0	0	0
93	1-BUTENE, 2,3,3-TRIMETHYL-	7.4	7.18	7.4	4	0	0	1	0	0	0	0	0	0	0	1	0	1	0	0	0	0	0	0	0	0	0	0	0	0	0	0	0	0	0	0	0	0	0	0	0	0	0	0	0	0	0	0	0
94	3-HEPTENE, (Z)-	7.8	7.72	7.74	2	3	0	0	0	0	0	0	0	0	0	0	2	0	0	0	0	0	0	0	0	0	0	0	0	0	0	0	0	0	0	0	0	0	0	0	0	0	0	0	0	0	0	0	0
95	1-OCTENE	6.8	7.33	6.6524	1	5	0	0	0	0	0	0	0	0	0	1	1	0	0	0	0	0	0	0	0	0	0	0	0	0	0	0	0	0	0	0	0	0	0	0	0	0	0	0	0	0	0	0	0
96	2-OCTENE, (E)-	6.9	7.19	6.9006	2	4	0	0	0	0	0	0	0	0	0	0	2	0	0	0	0	0	0	0	0	0	0	0	0	0	0	0	0	0	0	0	0	0	0	0	0	0	0	0	0	0	0	0	0
97	NONENE	6	6.21	6.118	1	6	0	0	0	0	0	0	0	0	0	1	1	0	0	0	0	0	0	0	0	0	0	0	0	0	0	0	0	0	0	0	0	0	0	0	0	0	0	0	0	0	0	0	0
98	1-DECENE	5.7	5.8	5.6578	1	7	0	0	0	0	0	0	0	0	0	1	1	0	0	0	0	0	0	0	0	0	0	0	0	0	0	0	0	0	0	0	0	0	0	0	0	0	0	0	0	0	0	0	0
99	1-UNDECENE	5.3	5.42	5.2629	1	8	0	0	0	0	0	0	0	0	0	1	1	0	0	0	0	0	0	0	0	0	0	0	0	0	0	0	0	0	0	0	0	0	0	0	0	0	0	0	0	0	0	0	0
100	1-DODECENE	5	5.07	4.93	1	9	0	0	0	0	0	0	0	0	0	1	1	0	0	0	0	0	0	0	0	0	0	0	0	0	0	0	0	0	0	0	0	0	0	0	0	0	0	0	0	0	0	0	0
101	1-TRIDECENE	4.7	4.73	4.6567	1	10	0	0	0	0	0	0	0	0	0	1	1	0	0	0	0	0	0	0	0	0	0	0	0	0	0	0	0	0	0	0	0	0	0	0	0	0	0	0	0	0	0	0	0
102	1-TETRADECENE	4.5	4.45	4.4387	1	11	0	0	0	0	0	0	0	0	0	1	1	0	0	0	0	0	0	0	0	0	0	0	0	0	0	0	0	0	0	0	0	0	0	0	0	0	0	0	0	0	0	0	0
103	1-PENTADECENE	4.3	4.14	4.2677	1	12	0	0	0	0	0	0	0	0	0	1	1	0	0	0	0	0	0	0	0	0	0	0	0	0	0	0	0	0	0	0	0	0	0	0	0	0	0	0	0	0	0	0	0
104	1-HEXADECENE	4.1	3.89	4.1312	1	13	0	0	0	0	0	0	0	0	0	1	1	0	0	0	0	0	0	0	0	0	0	0	0	0	0	0	0	0	0	0	0	0	0	0	0	0	0	0	0	0	0	0	0
105	1-OCTADECENE	3.8	3.41	3.8927	1	15	0	0	0	0	0	0	0	0	0	1	1	0	0	0	0	0	0	0	0	0	0	0	0	0	0	0	0	0	0	0	0	0	0	0	0	0	0	0	0	0	0	0	0
106	CYCLOPENTENE	12.1	10.88	12.1	0	3	0	0	3	0	0	0	0	0	0	0	2	0	0	0	0	0	0	0	0	0	0	0	0	0	0	0	0	0	0	0	0	0	0	0	0	0	0	0	0	0	0	0	0
107	CYCLOHEXENE	10.1	7.67	10.1	0	4	0	0	4	0	0	0	0	0	0	0	2	0	0	0	0	0	0	0	0	0	0	0	0	0	0	0	0	0	0	0	0	0	0	0	0	0	0	0	0	0	0	0	0
108	trans-2-EICOSENE	3.02	2.9	2.84	2	16	0	0	0	0	0	0	0	0	0	0	2	0	0	0	0	0	0	0	0	0	0	0	0	0	0	0	0	0	0	0	0	0	0	0	0	0	0	0	0	0	0	0	0
109	trans-2-PENTADECENE	3.6	4.11	3.6141	2	11	0	0	0	0	0	0	0	0	0	0	2	0	0	0	0	0	0	0	0	0	0	0	0	0	0	0	0	0	0	0	0	0	0	0	0	0	0	0	0	0	0	0	0
110	2-OCTENE, (Z)	6.9	7.19	6.9006	2	4	0	0	0	0	0	0	0	0	0	0	2	0	0	0	0	0	0	0	0	0	0	0	0	0	0	0	0	0	0	0	0	0	0	0	0	0	0	0	0	0	0	0	0
111	3-OCTENE, (E)-	6.9	7.08	6.9006	2	4	0	0	0	0	0	0	0	0	0	0	2	0	0	0	0	0	0	0	0	0	0	0	0	0	0	0	0	0	0	0	0	0	0	0	0	0	0	0	0	0	0	0	0
112	4-OCTENE, (Z)-	6.9	7.04	6.9006	2	4	0	0	0	0	0	0	0	0	0	0	2	0	0	0	0	0	0	0	0	0	0	0	0	0	0	0	0	0	0	0	0	0	0	0	0	0	0	0	0	0	0	0	0
113	4-OCTENE, (E)-	6.9	7.04	6.9006	2	4	0	0	0	0	0	0	0	0	0	0	2	0	0	0	0	0	0	0	0	0	0	0	0	0	0	0	0	0	0	0	0	0	0	0	0	0	0	0	0	0	0	0	0
114	3-OCTENE, (Z)-	6.9	7.08	6.9006	2	4	0	0	0	0	0	0	0	0	0	0	2	0	0	0	0	0	0	0	0	0	0	0	0	0	0	0	0	0	0	0	0	0	0	0	0	0	0	0	0	0	0	0	0
115	1-HEPTADECENE	4	3.63	4.0127	1	14	0	0	0	0	0	0	0	0	0	1	1	0	0	0	0	0	0	0	0	0	0	0	0	0	0	0	0	0	0	0	0	0	0	0	0	0	0	0	0	0	0	0	0
116	1-NONADECENE	3.7	3.13	3.7517	1	16	0	0	0	0	0	0	0	0	0	1	1	0	0	0	0	0	0	0	0	0	0	0	0	0	0	0	0	0	0	0	0	0	0	0	0	0	0	0	0	0	0	0	0
117	1-EICOSENE	3.6	2.93	3.5857	1	17	0	0	0	0	0	0	0	0	0	1	1	0	0	0	0	0	0	0	0	0	0	0	0	0	0	0	0	0	0	0	0	0	0	0	0	0	0	0	0	0	0	0	0
118	CYCLOHEXENE, 4-ETHENYL-	8.8	7.62	8.8	0	3	1	0	3	1	0	0	0	0	0	1	3	0	0	0	0	0	0	0	0	0	0	0	0	0	0	0	0	0	0	0	0	0	0	0	0	0	0	0	0	0	0	0	0
119	HEXENE, 2,3-DIMETHYL-	7	7.06	7.1094	3	2	1	0	0	0	0	0	0	0	0	1	0	1	0	0	0	0	0	0	0	0	0	0	0	0	0	0	0	0	0	0	0	0	0	0	0	0	0	0	0	0	0	0	0
120	1,3-BUTADIENE	11.5	11.01	11.5	0	0	0	0	0	0	0	0	0	0	4	2	2	0	0	0	0	0	0	0	0	0	0	0	0	0	0	0	0	0	0	0	0	0	0	0	0	0	0	0	0	0	0	0	0
121	ISOPRENE	9	9.5	9	1	0	0	0	0	0	0	0	0	0	4	2	1	1	0	0	0	0	0	0	0	0	0	0	0	0	0	0	0	0	0	0	0	0	0	0	0	0	0	0	0	0	0	0	0
122	1,5-HEXADIENE	10.9	9.17	10.9	0	2	0	0	0	0	0	0	0	0	0	2	2	0	0	0	0	0	0	0	0	0	0	0	0	0	0	0	0	0	0	0	0	0	0	0	0	0	0	0	0	0	0	0	0
123	BENZENE	8	7.27	7.9996	0	0	0	0	0	0	0	6	6	0	0	0	0	0	0	0	0	0	0	0	0	0	0	0	0	0	0	0	0	0	0	0	0	0	0	0	0	0	0	0	0	0	0	0	0
124	BENZENE, METHYL-	7.1	7.58	7.0477	1	0	0	0	0	0	0	6	5	1	0	0	0	0	0	0	0	0	0	0	0	0	0	0	0	0	0	0	0	0	0	0	0	0	0	0	0	0	0	0	0	0	0	0	0
125	BENZENE, ETHYL-	6.7	7.04	6.6775	1	1	0	0	0	0	0	6	5	1	0	0	0	0	0	0	0	0	0	0	0	0	0	0	0	0	0	0	0	0	0	0	0	0	0	0	0	0	0	0	0	0	0	0	0
126	BENZENE, 1,2-DIMETHYL-	6.7	7.1	6.8985	2	0	0	0	0	0	0	6	4	2	0	0	0	0	0	0	0	0	0	0	0	0	0	0	0	0	0	0	0	0	0	0	0	0	0	0	0	0	0	0	0	0	0	0	0
127	BENZENE, 1,3-DIMETHYL-	7	7.04	6.8985	2	0	0	0	0	0	0	6	4	2	0	0	0	0	0	0	0	0	0	0	0	0	0	0	0	0	0	0	0	0	0	0	0	0	0	0	0	0	0	0	0	0	0	0	0
128	BENZENE, 1,4-DIMETHYL-	7	6.25	6.8985	2	0	0	0	0	0	0	6	4	2	0	0	0	0	0	0	0	0	0	0	0	0	0	0	0	0	0	0	0	0	0	0	0	0	0	0	0	0	0	0	0	0	0	0	0
129	BENZENE, PROPYL-	6	6.43	6.1322	1	2	0	0	0	0	0	6	5	1	0	0	0	0	0	0	0	0	0	0	0	0	0	0	0	0	0	0	0	0	0	0	0	0	0	0	0	0	0	0	0	0	0	0	0
130	BENZENE, 1-METHYLETHYL-	6.5	6.62	6.5772	2	0	1	0	0	0	0	6	5	1	0	0	0	0	0	0	0	0	0	0	0	0	0	0	0	0	0	0	0	0	0	0	0	0	0	0	0	0	0	0	0	0	0	0	0
131	BENZENE, 1-ETHYL-2-METHYL-	5.8	6.54	5.9658	2	1	0	0	0	0	0	6	4	2	0	0	0	0	0	0	0	0	0	0	0	0	0	0	0	0	0	0	0	0	0	0	0	0	0	0	0	0	0	0	0	0	0	0	0
132	BENZENE, 1-ETHYL-3-METHYL-	6.1	6.17	5.9658	2	1	0	0	0	0	0	6	4	2	0	0	0	0	0	0	0	0	0	0	0	0	0	0	0	0	0	0	0	0	0	0	0	0	0	0	0	0	0	0	0	0	0	0	0
133	BENZENE, 1-ETHYL-4-METHYL-	6	6.07	5.9658	2	1	0	0	0	0	0	6	4	2	0	0	0	0	0	0	0	0	0	0	0	0	0	0	0	0	0	0	0	0	0	0	0	0	0	0	0	0	0	0	0	0	0	0	0
134	BENZENE, 1,2,3-TRIMETHYL-	6.6	6.59	6.9989	3	0	0	0	0	0	0	6	3	3	0	0	0	0	0	0	0	0	0	0	0	0	0	0	0	0	0	0	0	0	0	0	0	0	0	0	0	0	0	0	0	0	0	0	0
135	BENZENE, 1,2,4-TRIMETHYL-	7.1	5.97	6.9989	3	0	0	0	0	0	0	6	3	3	0	0	0	0	0	0	0	0	0	0	0	0	0	0	0	0	0	0	0	0	0	0	0	0	0	0	0	0	0	0	0	0	0	0	0
136	BENZENE, 1,3,5-TRIMETHYL-	7.29	6.53	6.9989	3	0	0	0	0	0	0	6	3	3	0	0	0	0	0	0	0	0	0	0	0	0	0	0	0	0	0	0	0	0	0	0	0	0	0	0	0	0	0	0	0	0	0	0	0
137	BENZENE, BUTYL-	5.8	6.08	5.7452	1	3	0	0	0	0	0	6	5	1	0	0	0	0	0	0	0	0	0	0	0	0	0	0	0	0	0	0	0	0	0	0	0	0	0	0	0	0	0	0	0	0	0	0	0
138	BENZENE, (2-METHYLPROPYL)-	6	6.2	6.4114	2	1	1	0	0	0	0	6	5	1	0	0	0	0	0	0	0	0	0	0	0	0	0	0	0	0	0	0	0	0	0	0	0	0	0	0	0	0	0	0	0	0	0	0	0
139	BENZENE, (1-METHYLPROPYL)-	6.9	6.2	6.4114	2	1	1	0	0	0	0	6	5	1	0	0	0	0	0	0	0	0	0	0	0	0	0	0	0	0	0	0	0	0	0	0	0	0	0	0	0	0	0	0	0	0	0	0	0
140	BENZENE, (1,1-DIMETHYLETHYL)-	5.7	6.24	5.7	3	0	0	1	0	0	0	6	5	1	0	0	0	0	0	0	0	0	0	0	0	0	0	0	0	0	0	0	0	0	0	0	0	0	0	0	0	0	0	0	0	0	0	0	0
141	BENZENE, 1-METHYL-3-(1-METHYLETHYL)-	5.3	5.58	5.45	3	0	1	0	0	0	0	6	4	2	0	0	0	0	0	0	0	0	0	0	0	0	0	0	0	0	0	0	0	0	0	0	0	0	0	0	0	0	0	0	0	0	0	0	0
142	BENZENE, 1-METHYL-4-(1-METHYLETHYL)-	5.6	5.92	5.45	3	0	1	0	0	0	0	6	4	2	0	0	0	0	0	0	0	0	0	0	0	0	0	0	0	0	0	0	0	0	0	0	0	0	0	0	0	0	0	0	0	0	0	0	0
143	BENZENE, 1,2-DIETHYL-	5.4	5.61	5.7004	2	2	0	0	0	0	0	6	4	2	0	0	0	0	0	0	0	0	0	0	0	0	0	0	0	0	0	0	0	0	0	0	0	0	0	0	0	0	0	0	0	0	0	0	0
144	BENZENE, 1,3-DIETHYL-	5.6	5.48	5.7004	2	2	0	0	0	0	0	6	4	2	0	0	0	0	0	0	0	0	0	0	0	0	0	0	0	0	0	0	0	0	0	0	0	0	0	0	0	0	0	0	0	0	0	0	0
145	BENZENE, 1,4-DIETHYL-	6.1	5.83	5.7004	2	2	0	0	0	0	0	6	4	2	0	0	0	0	0	0	0	0	0	0	0	0	0	0	0	0	0	0	0	0	0	0	0	0	0	0	0	0	0	0	0	0	0	0	0
146	BENZENE, 1,2,3,4-TETRAMETHYL-	6.6	5.68	6.5988	4	0	0	0	0	0	0	6	2	4	0	0	0	0	0	0	0	0	0	0	0	0	0	0	0	0	0	0	0	0	0	0	0	0	0	0	0	0	0	0	0	0	0	0	0
147	BENZENE, 1,2,3,5-TETRAMETHYL-	6.6	5.64	6.5988	4	0	0	0	0	0	0	6	2	4	0	0	0	0	0	0	0	0	0	0	0	0	0	0	0	0	0	0	0	0	0	0	0	0	0	0	0	0	0	0	0	0	0	0	0
148	BENZENE,-1,2,4,5-TETRAMETHYL-	6.6	5.21	6.5988	4	0	0	0	0	0	0	6	2	4	0	0	0	0	0	0	0	0	0	0	0	0	0	0	0	0	0	0	0	0	0	0	0	0	0	0	0	0	0	0	0	0	0	0	0
149	BENZENE, 1,4-BIS(1,1-DIMETHYLETHYL)-	4.6	5.24	4.6	6	0	0	2	0	0	0	6	4	2	0	0	0	0	0	0	0	0	0	0	0	0	0	0	0	0	0	0	0	0	0	0	0	0	0	0	0	0	0	0	0	0	0	0	0
150	BENZENE, PENTAMETHYL-	6.2	4.95	6.2007	5	0	0	0	0	0	0	6	1	5	0	0	0	0	0	0	0	0	0	0	0	0	0	0	0	0	0	0	0	0	0	0	0	0	0	0	0	0	0	0	0	0	0	0	0
151	BENZENE, 1,3-bis(1-METHYLETHYL)-	4.3	4.8	4.3	4	0	2	0	0	0	0	6	4	2	0	0	0	0	0	0	0	0	0	0	0	0	0	0	0	0	0	0	0	0	0	0	0	0	0	0	0	0	0	0	0	0	0	0	0
152	BENZENE, 1,2,4-TRIETHYL-	5.4	4.21	5.4	3	3	0	0	0	0	0	6	3	3	0	0	0	0	0	0	0	0	0	0	0	0	0	0	0	0	0	0	0	0	0	0	0	0	0	0	0	0	0	0	0	0	0	0	0
153	BENZENE, 1,2,3-TRIETHYL-	5.4	4.1	5.4	3	3	0	0	0	0	0	6	3	3	0	0	0	0	0	0	0	0	0	0	0	0	0	0	0	0	0	0	0	0	0	0	0	0	0	0	0	0	0	0	0	0	0	0	0
154	BIPHENYL	5.8	5.48	5.8001	0	0	0	0	0	0	0	12	10	2	0	0	0	0	0	0	0	0	0	0	0	0	0	0	0	0	0	0	0	0	0	0	0	0	0	0	0	0	0	0	0	0	0	0	0
155	1,1':3', 1''-TERPHENYL	3.7	4.39	3.75	0	0	0	0	0	0	0	18	14	4	0	0	0	0	0	0	0	0	0	0	0	0	0	0	0	0	0	0	0	0	0	0	0	0	0	0	0	0	0	0	0	0	0	0	0
156	1,1':2', 1''-TERPHENYL	3.8	3.8	3.75	0	0	0	0	0	0	0	18	14	4	0	0	0	0	0	0	0	0	0	0	0	0	0	0	0	0	0	0	0	0	0	0	0	0	0	0	0	0	0	0	0	0	0	0	0
157	BENZENE, 1,1'-ETHYLIDENEBIS-	5.2	5.23	5.2	1	0	1	0	0	0	0	12	10	2	0	0	0	0	0	0	0	0	0	0	0	0	0	0	0	0	0	0	0	0	0	0	0	0	0	0	0	0	0	0	0	0	0	0	0
158	BENZENE, 1,1'-METHYLENEBIS-	4.8	5.77	4.7999	0	1	0	0	0	0	0	12	10	2	0	0	0	0	0	0	0	0	0	0	0	0	0	0	0	0	0	0	0	0	0	0	0	0	0	0	0	0	0	0	0	0	0	0	0
159	BENZENE, ETHENYL-	6.1	7.11	6.1	0	0	0	0	0	0	0	6	5	1	0	0	0	0	1	1	0	0	0	0	0	0	0	0	0	0	0	0	0	0	0	0	0	0	0	0	0	0	0	0	0	0	0	0	0
160	BENZENE, 1-PROPENYL-,(Z)-	6.7	6.38	6.7	1	0	0	0	0	0	0	6	5	1	2	0	2	0	0	0	0	0	0	0	0	0	0	0	0	0	0	0	0	0	0	0	0	0	0	0	0	0	0	0	0	0	0	0	0
161	BENZENE, 1-PROPENYL-,(E)-	6.7	6.38	6.7	1	0	0	0	0	0	0	6	5	1	2	0	2	0	0	0	0	0	0	0	0	0	0	0	0	0	0	0	0	0	0	0	0	0	0	0	0	0	0	0	0	0	0	0	0
162	NAPHTHALENE	5.9	5.51	5.9	0	0	0	0	0	0	0	10	8	2	0	0	0	0	0	0	0	0	0	0	0	0	0	0	0	0	0	0	0	0	0	0	0	0	0	0	0	0	0	0	0	0	0	0	0
163	NAPHTHALENE, 1-METHYL-	6.4	5.11	6.3374	1	0	0	0	0	0	0	10	7	3	0	0	0	0	0	0	0	0	0	0	0	0	0	0	0	0	0	0	0	0	0	0	0	0	0	0	0	0	0	0	0	0	0	0	0
164	NAPHTHALENE, 1-ETHYL-	5.2	4.54	5.3105	1	1	0	0	0	0	0	10	7	3	0	0	0	0	0	0	0	0	0	0	0	0	0	0	0	0	0	0	0	0	0	0	0	0	0	0	0	0	0	0	0	0	0	0	0
165	NAPHTHALENE, 1,2,3,4-TETRAHYDRO-	5	5.77	5	0	4	0	0	4	0	0	6	4	2	0	0	0	0	0	0	0	0	0	0	0	0	0	0	0	0	0	0	0	0	0	0	0	0	0	0	0	0	0	0	0	0	0	0	0
166	NAPHTHALENE, 1-BUTYL-	5.1	4.21	4.9988	1	3	0	0	0	0	0	10	7	3	0	0	0	0	0	0	0	0	0	0	0	0	0	0	0	0	0	0	0	0	0	0	0	0	0	0	0	0	0	0	0	0	0	0	0
167	NAPHTHALENE, 1-PROPYL-	5.1	4.15	4.9441	1	2	0	0	0	0	0	10	7	3	0	0	0	0	0	0	0	0	0	0	0	0	0	0	0	0	0	0	0	0	0	0	0	0	0	0	0	0	0	0	0	0	0	0	0
168	NAPHTHALENE, 2-ETHYL	5.2	4.74	5.3105	1	1	0	0	0	0	0	10	7	3	0	0	0	0	0	0	0	0	0	0	0	0	0	0	0	0	0	0	0	0	0	0	0	0	0	0	0	0	0	0	0	0	0	0	0
169	ANTHRACENE	5.2	4.1	5.2	0	0	0	0	0	0	0	14	10	4	0	0	0	0	0	0	0	0	0	0	0	0	0	0	0	0	0	0	0	0	0	0	0	0	0	0	0	0	0	0	0	0	0	0	0
170	(1-METHYLPROPYL)CYCLOHEXANE	5.53	5.79	5.5543	2	6	2	0	5	1	0	0	0	0	0	0	0	0	0	0	0	0	0	0	0	0	0	0	0	0	0	0	0	0	0	0	0	0	0	0	0	0	0	0	0	0	0	0	0
171	PROPANAL	16.1	14.77	16.1156	1	1	0	0	0	0	0	0	0	0	0	0	0	0	0	0	0	0	0	0	0	0	0	0	0	0	0	0	0	0	0	1	0	0	0	0	0	0	0	0	0	0	0	0	0
172	BUTANAL	12.5	12.17	12.2784	1	2	0	0	0	0	0	0	0	0	0	0	0	0	0	0	0	0	0	0	0	0	0	0	0	0	0	0	0	0	0	1	0	0	0	0	0	0	0	0	0	0	0	0	0
173	PENTANAL	9.5	10.24	9.8102	1	3	0	0	0	0	0	0	0	0	0	0	0	0	0	0	0	0	0	0	0	0	0	0	0	0	0	0	0	0	0	1	0	0	0	0	0	0	0	0	0	0	0	0	0
174	HEPTANAL	7.1	8.29	7.0537	1	5	0	0	0	0	0	0	0	0	0	0	0	0	0	0	0	0	0	0	0	0	0	0	0	0	0	0	0	0	0	1	0	0	0	0	0	0	0	0	0	0	0	0	0
175	HEXANAL	8.1	9.12	8.1719	1	4	0	0	0	0	0	0	0	0	0	0	0	0	0	0	0	0	0	0	0	0	0	0	0	0	0	0	0	0	0	1	0	0	0	0	0	0	0	0	0	0	0	0	0
176	OCTANAL	6.4	7.04	6.278	1	6	0	0	0	0	0	0	0	0	0	0	0	0	0	0	0	0	0	0	0	0	0	0	0	0	0	0	0	0	0	1	0	0	0	0	0	0	0	0	0	0	0	0	0
177	NONANAL	5.8	6.52	5.7418	1	7	0	0	0	0	0	0	0	0	0	0	0	0	0	0	0	0	0	0	0	0	0	0	0	0	0	0	0	0	0	1	0	0	0	0	0	0	0	0	0	0	0	0	0
178	HEXANAL, 2-ETHYL-	7.2	6.84	7.3875	2	4	1	0	0	0	0	0	0	0	0	0	0	0	0	0	0	0	0	0	0	0	0	0	0	0	0	0	0	0	0	1	0	0	0	0	0	0	0	0	0	0	0	0	0
179	ETHANEDIAL	21.1	19.91	21.1	0	0	0	0	0	0	0	0	0	0	2	0	0	0	0	0	0	0	0	0	0	0	0	0	0	0	0	0	0	0	0	1	0	0	0	0	0	0	0	0	0	0	0	0	0
180	HEXANAL, 2-METHYL-	7.2	7.88	7.1228	2	3	1	0	0	0	0	0	0	0	0	0	0	0	0	0	0	0	0	0	0	0	0	0	0	0	0	0	0	0	0	1	0	0	0	0	0	0	0	0	0	0	0	0	0
181	HEXANAL, 3-METHYL-	7.2	8.27	7.1999	2	3	1	0	0	0	0	0	0	0	0	0	0	0	0	0	0	0	0	0	0	0	0	0	0	0	0	0	0	0	0	1	0	0	0	0	0	0	0	0	0	0	0	0	0
182	2-PENTENAL, 2-METHYL-	10.7	9.39	10.7	2	1	0	0	0	0	0	0	0	0	3	0	1	1	0	0	0	0	0	0	0	0	0	0	0	0	0	0	0	0	0	1	0	0	0	0	0	0	0	0	0	0	0	0	0
183	2-HEXENAL, 2-ETHYL-	8.1	6.66	8.1	2	3	0	0	0	0	0	0	0	0	3	0	1	1	0	0	0	0	0	0	0	0	0	0	0	0	0	0	0	0	0	1	0	0	0	0	0	0	0	0	0	0	0	0	0
184	DECANAL	5.4	6.06	5.3839	1	8	0	0	0	0	0	0	0	0	0	0	0	0	0	0	0	0	0	0	0	0	0	0	0	0	0	0	0	0	0	1	0	0	0	0	0	0	0	0	0	0	0	0	0
185	UNDECANAL	5.2	5.63	5.1654	1	9	0	0	0	0	0	0	0	0	0	0	0	0	0	0	0	0	0	0	0	0	0	0	0	0	0	0	0	0	0	1	0	0	0	0	0	0	0	0	0	0	0	0	0
186	1-DODECANAL	5	5.23	5.0591	1	10	0	0	0	0	0	0	0	0	0	0	0	0	0	0	0	0	0	0	0	0	0	0	0	0	0	0	0	0	0	1	0	0	0	0	0	0	0	0	0	0	0	0	0
187	TRIDECANAL	5	4.9	5.0421	1	11	0	0	0	0	0	0	0	0	0	0	0	0	0	0	0	0	0	0	0	0	0	0	0	0	0	0	0	0	0	1	0	0	0	0	0	0	0	0	0	0	0	0	0
188	BENZALDEHYDE, 4-METHYL-	6.7	7.03	7	1	0	0	0	0	0	0	6	4	2	1	0	0	0	0	0	0	0	0	0	0	0	0	0	0	0	0	0	0	0	0	0	1	0	0	0	0	0	0	0	0	0	0	0	0
189	BENZALDEHYDE	7.8	8.14	7.8	0	0	0	0	0	0	0	6	5	1	1	0	0	0	0	0	0	0	0	0	0	0	0	0	0	0	0	0	0	0	0	0	1	0	0	0	0	0	0	0	0	0	0	0	0
190	BENZALDEHYDE, 2-HYDROXY-	8.4	9.76	8.4	0	0	0	0	0	0	0	6	4	2	1	0	0	0	0	0	0	0	0	0	0	0	0	0	0	0	0	0	0	0	0	0	1	0	0	0	0	0	0	0	0	0	0	0	0
191	BENZALDEHYDE, 4-HYDROXY-	8.4	8.79	8.4	0	0	0	0	0	0	0	6	4	2	1	0	0	0	0	0	0	0	0	0	0	0	0	0	0	0	0	0	0	0	0	0	1	0	0	0	0	0	0	0	0	0	0	0	0
192	1,4-BENZENEDICARBOXALDEHYDE	7.3	8.3	7	1	0	0	0	0	0	0	6	4	2	1	0	0	0	0	0	0	0	0	0	0	0	0	0	0	0	0	0	0	0	0	0	2	0	0	0	0	0	0	0	0	0	0	0	0
193	OCTANAL, 2-METHYL-	8.3	7.06	8.1898	2	5	1	0	0	0	0	0	0	0	0	0	0	0	0	0	0	0	0	0	0	0	0	0	0	0	0	0	0	0	0	1	0	0	0	0	0	0	0	0	0	0	0	0	0
194	2-PROPANONE	12.8	14.3	12.7996	2	0	0	0	0	0	0	0	0	0	0	0	0	0	0	0	0	0	0	0	0	0	0	0	1	0	0	0	0	0	0	0	0	1	0	0	0	0	0	0	0	0	0	0	0
195	3-HEPTANONE	7.3	7.88	7.0391	2	4	0	0	0	0	0	0	0	0	0	0	0	0	0	0	0	0	0	0	0	0	0	0	1	0	0	0	0	0	0	0	0	1	0	0	0	0	0	0	0	0	0	0	0
196	2-HEXANONE	8	8.77	7.9656	2	3	0	0	0	0	0	0	0	0	0	0	0	0	0	0	0	0	0	0	0	0	0	0	1	0	0	0	0	0	0	0	0	1	0	0	0	0	0	0	0	0	0	0	0
197	2-HEPTANONE	7.9	8.24	7.971	2	4	0	0	0	0	0	0	0	0	0	0	0	0	0	0	0	0	0	0	0	0	0	0	1	0	0	0	0	0	0	0	0	1	0	0	0	0	0	0	0	0	0	0	0
198	4-HEPTANONE, 2,6-DIMETHYL-	6.2	6.75	6.1997	4	2	2	0	0	0	0	0	0	0	0	0	0	0	0	0	0	0	0	0	0	0	0	0	1	0	0	0	0	0	0	0	0	1	0	0	0	0	0	0	0	0	0	0	0
199	2-PYRROLIDINONE, 1-METHYL-	12.24	13.34	12.24	0	2	0	0	2	0	0	0	0	0	0	0	0	0	0	0	0	0	0	0	0	1	0	0	0	0	0	1	0	0	0	0	0	1	0	0	0	0	0	0	0	0	0	0	0
200	3-HEPTANONE, 6-METHYL-	7.73	6.9	7.7303	3	3	1	0	0	0	0	0	0	0	0	0	0	0	0	0	0	0	0	0	0	0	0	0	1	0	0	0	0	0	0	0	0	1	0	0	0	0	0	0	0	0	0	0	0
201	5-NONANONE	5.6	5.9	6.5974	2	6	0	0	0	0	0	0	0	0	0	0	0	0	0	0	0	0	0	0	0	0	0	0	1	0	0	0	0	0	0	0	0	1	0	0	0	0	0	0	0	0	0	0	0
202	2-NONANONE	5.9	6.56	5.8642	2	6	0	0	0	0	0	0	0	0	0	0	0	0	0	0	0	0	0	0	0	0	0	0	1	0	0	0	0	0	0	0	0	1	0	0	0	0	0	0	0	0	0	0	0
203	2,4-PENTANEDIONE	11.4	13.17	11.4	2	1	0	0	0	0	0	0	0	0	0	0	0	0	0	0	0	0	0	0	0	0	0	0	2	0	0	0	0	0	0	0	0	2	0	0	0	0	0	0	0	0	0	0	0
204	CYCLOHEXANONE	9.4	8.7	9.4	0	5	0	0	5	0	0	0	0	0	0	0	0	0	0	0	0	0	0	0	0	0	0	0	1	0	0	0	0	0	0	0	0	1	0	0	0	0	0	0	0	0	0	0	0
205	ETHANONE, 1-PHENYL-	6.7	7.69	6.7	1	0	0	0	0	0	0	6	5	1	1	0	0	0	0	0	0	0	0	0	0	0	0	0	0	0	0	0	0	0	0	0	0	0	1	0	0	0	0	0	0	0	0	0	0
206	ETHANOL	19	16.1	19.0006	2	0	0	0	0	0	0	0	0	0	0	0	0	0	0	0	0	0	0	0	0	0	0	0	0	0	0	0	0	0	0	0	0	0	0	0	0	0	0	0	0	0	0	0	0
207	1-PROPANOL	12	14.18	12.496	2	1	0	0	0	0	0	0	0	0	0	0	0	0	0	0	0	0	0	0	0	0	0	0	0	0	0	0	0	0	0	0	0	0	0	0	0	0	0	0	0	0	0	0	0
208	2-PROPANOL	12.7	13.89	12.6996	2	1	0	0	0	0	0	0	0	0	0	0	0	0	0	0	0	0	0	0	0	0	0	0	0	0	0	0	0	0	0	0	0	0	0	0	0	0	0	0	0	0	0	0	0
209	1-BUTANOL	11.2	11.8	10.8454	2	2	0	0	0	0	0	0	0	0	0	0	0	0	0	0	0	0	0	0	0	0	0	0	0	0	0	0	0	0	0	0	0	0	0	0	0	0	0	0	0	0	0	0	0
210	1-PROPANOL, 2-METHYL-	10.9	12.44	10.779	3	0	1	0	0	0	0	0	0	0	0	0	0	0	0	0	0	0	0	0	0	0	0	0	0	0	0	0	0	0	0	0	0	0	0	0	0	0	0	0	0	0	0	0	0
211	1-PENTANOL	10	9.94	9.3881	2	3	0	0	0	0	0	0	0	0	0	0	0	0	0	0	0	0	0	0	0	0	0	0	0	0	0	0	0	0	0	0	0	0	0	0	0	0	0	0	0	0	0	0	0
212	2-BUTANOL, 2-METHYL-	13.2	10.88	13.2	3	1	1	0	0	0	0	0	0	0	0	0	0	0	0	0	0	0	0	0	0	0	0	0	0	0	0	0	0	0	0	0	0	0	0	0	0	0	0	0	0	0	0	0	0
213	1-BUTANOL, 2-METHYL-	9	10.32	9.5341	3	1	1	0	0	0	0	0	0	0	0	0	0	0	0	0	0	0	0	0	0	0	0	0	0	0	0	0	0	0	0	0	0	0	0	0	0	0	0	0	0	0	0	0	0
214	1-HEXANOL	8.2	8.89	8.2261	2	4	0	0	0	0	0	0	0	0	0	0	0	0	0	0	0	0	0	0	0	0	0	0	0	0	0	0	0	0	0	0	0	0	0	0	0	0	0	0	0	0	0	0	0
215	2-HEXANOL	8.03	8.59	8.0767	2	4	0	0	0	0	0	0	0	0	0	0	0	0	0	0	0	0	0	0	0	0	0	0	0	0	0	0	0	0	0	0	0	0	0	0	0	0	0	0	0	0	0	0	0
216	1-PENTANOL, 2-METHYL-	9.65	9.34	9.1617	3	2	1	0	0	0	0	0	0	0	0	0	0	0	0	0	0	0	0	0	0	0	0	0	0	0	0	0	0	0	0	0	0	0	0	0	0	0	0	0	0	0	0	0	0
217	1-PENTANOL, 3-METHYL-	9.8	8.94	9.5258	3	2	1	0	0	0	0	0	0	0	0	0	0	0	0	0	0	0	0	0	0	0	0	0	0	0	0	0	0	0	0	0	0	0	0	0	0	0	0	0	0	0	0	0	0
218	1-HEXANOL, 2-METHYL-	9	7.74	8.9472	3	3	1	0	0	0	0	0	0	0	0	0	0	0	0	0	0	0	0	0	0	0	0	0	0	0	0	0	0	0	0	0	0	0	0	0	0	0	0	0	0	0	0	0	0
219	1-BUTANOL, 3-METHYL-	9	10.45	9.1353	3	1	1	0	0	0	0	0	0	0	0	0	0	0	0	0	0	0	0	0	0	0	0	0	0	0	0	0	0	0	0	0	0	0	0	0	0	0	0	0	0	0	0	0	0
220	2-BUTANOL, 3-METHYL-	10.9	11.05	10.9	3	1	1	0	0	0	0	0	0	0	0	0	0	0	0	0	0	0	0	0	0	0	0	0	0	0	0	0	0	0	0	0	0	0	0	0	0	0	0	0	0	0	0	0	0
221	1-HEPTANOL	7.2	8.09	7.3165	2	5	0	0	0	0	0	0	0	0	0	0	0	0	0	0	0	0	0	0	0	0	0	0	0	0	0	0	0	0	0	0	0	0	0	0	0	0	0	0	0	0	0	0	0
222	2-HEPTANOL	7.49	8.09	7.3462	2	5	0	0	0	0	0	0	0	0	0	0	0	0	0	0	0	0	0	0	0	0	0	0	0	0	0	0	0	0	0	0	0	0	0	0	0	0	0	0	0	0	0	0	0
223	1-OCTANOL	6.4	6.85	6.6098	2	6	0	0	0	0	0	0	0	0	0	0	0	0	0	0	0	0	0	0	0	0	0	0	0	0	0	0	0	0	0	0	0	0	0	0	0	0	0	0	0	0	0	0	0
224	2-OCTANOL	7.03	7.51	7.1801	2	6	0	0	0	0	0	0	0	0	0	0	0	0	0	0	0	0	0	0	0	0	0	0	0	0	0	0	0	0	0	0	0	0	0	0	0	0	0	0	0	0	0	0	0
225	1-NONANOL	6.1	6.35	6.0686	2	7	0	0	0	0	0	0	0	0	0	0	0	0	0	0	0	0	0	0	0	0	0	0	0	0	0	0	0	0	0	0	0	0	0	0	0	0	0	0	0	0	0	0	0
226	2-NONANOL	6.64	6.41	6.5874	2	7	0	0	0	0	0	0	0	0	0	0	0	0	0	0	0	0	0	0	0	0	0	0	0	0	0	0	0	0	0	0	0	0	0	0	0	0	0	0	0	0	0	0	0
227	1-DECANOL	5.5	5.89	5.6655	2	8	0	0	0	0	0	0	0	0	0	0	0	0	0	0	0	0	0	0	0	0	0	0	0	0	0	0	0	0	0	0	0	0	0	0	0	0	0	0	0	0	0	0	0
228	1-UNDECANOL	5.2	5.46	5.3788	2	9	0	0	0	0	0	0	0	0	0	0	0	0	0	0	0	0	0	0	0	0	0	0	0	0	0	0	0	0	0	0	0	0	0	0	0	0	0	0	0	0	0	0	0
229	1-NONANOL, 8-METHYL-	8.5	6.54	8.8283	3	6	1	0	0	0	0	0	0	0	0	0	0	0	0	0	0	0	0	0	0	0	0	0	0	0	0	0	0	0	0	0	0	0	0	0	0	0	0	0	0	0	0	0	0
230	1-DODECANOL	5.1	5.07	5.1884	2	10	0	0	0	0	0	0	0	0	0	0	0	0	0	0	0	0	0	0	0	0	0	0	0	0	0	0	0	0	0	0	0	0	0	0	0	0	0	0	0	0	0	0	0
231	1-TRIDECANOL	5	4.75	5.0737	2	11	0	0	0	0	0	0	0	0	0	0	0	0	0	0	0	0	0	0	0	0	0	0	0	0	0	0	0	0	0	0	0	0	0	0	0	0	0	0	0	0	0	0	0
232	1-TETRADECANOL	5	4.42	5.0125	2	12	0	0	0	0	0	0	0	0	0	0	0	0	0	0	0	0	0	0	0	0	0	0	0	0	0	0	0	0	0	0	0	0	0	0	0	0	0	0	0	0	0	0	0
233	1-PENTADECANOL	5.2	4.13	4.9804	2	13	0	0	0	0	0	0	0	0	0	0	0	0	0	0	0	0	0	0	0	0	0	0	0	0	0	0	0	0	0	0	0	0	0	0	0	0	0	0	0	0	0	0	0
234	1-HEXADECANOL	5	3.81	4.9512	2	14	0	0	0	0	0	0	0	0	0	0	0	0	0	0	0	0	0	0	0	0	0	0	0	0	0	0	0	0	0	0	0	0	0	0	0	0	0	0	0	0	0	0	0
235	1-HEPTADECANOL	5	3.54	4.8982	2	15	0	0	0	0	0	0	0	0	0	0	0	0	0	0	0	0	0	0	0	0	0	0	0	0	0	0	0	0	0	0	0	0	0	0	0	0	0	0	0	0	0	0	0
236	CYCLOHEXANOL, 1-METHYL-	7.2	8.41	7.2	1	5	1	0	5	1	0	0	0	0	0	0	0	0	0	0	0	0	0	0	0	0	0	0	0	0	0	0	0	0	0	0	0	0	0	0	0	0	0	0	0	0	0	0	0
237	CYCLOHEXANOL, 1-METHYL-4-(1-METHYLETHENYL)	6.55	6.85	6.55	2	4	2	0	4	2	0	0	0	0	0	1	0	1	0	0	0	0	0	0	0	0	0	0	0	0	0	0	0	0	0	0	0	0	0	0	0	0	0	0	0	0	0	0	0
238	1-UNDECANOL, 2-METHYL-	6.8	5.12	7.1398	3	8	1	0	0	0	0	0	0	0	0	0	0	0	0	0	0	0	0	0	0	0	0	0	0	0	0	0	0	0	0	0	0	0	0	0	0	0	0	0	0	0	0	0	0
239	2-FURANMETHANOL, TETRAHYDRO-	9.7	11.82	9.7	1	3	0	0	3	0	0	0	0	0	0	0	0	0	0	0	0	0	0	0	0	0	0	0	0	0	0	0	0	0	0	0	0	0	0	0	0	0	0	0	0	0	0	0	0
240	2-PROPEN-1-OL	18	15.04	18	1	0	0	0	0	0	0	0	0	0	0	1	1	0	0	0	0	0	0	0	0	0	0	0	0	0	0	0	0	0	0	0	0	0	0	0	0	0	0	0	0	0	0	0	0
241	PHENOL, 2,3-DIMETHYL-	6.4	7.53	6.4	2	0	0	0	0	0	0	6	3	3	0	0	0	0	0	0	0	0	0	0	0	0	0	0	0	0	0	0	0	0	0	0	0	0	0	0	0	0	0	0	0	0	0	0	0
242	PHENOL, 2,4-DIMETHYL	6.4	7.17	6.4	2	0	0	0	0	0	0	6	3	3	0	0	0	0	0	0	0	0	0	0	0	0	0	0	0	0	0	0	0	0	0	0	0	0	0	0	0	0	0	0	0	0	0	0	0
243	PHENOL, 2,5-DIMETHYL-	6.4	6.9	6.4	2	0	0	0	0	0	0	6	3	3	0	0	0	0	0	0	0	0	0	0	0	0	0	0	0	0	0	0	0	0	0	0	0	0	0	0	0	0	0	0	0	0	0	0	0
244	PHENOL, 3,4-DIMETHYL-	6.4	6.89	6.4	2	0	0	0	0	0	0	6	3	3	0	0	0	0	0	0	0	0	0	0	0	0	0	0	0	0	0	0	0	0	0	0	0	0	0	0	0	0	0	0	0	0	0	0	0
245	PHENOL, 3,5-DIMETHYL-	6.4	7.45	6.4	2	0	0	0	0	0	0	6	3	3	0	0	0	0	0	0	0	0	0	0	0	0	0	0	0	0	0	0	0	0	0	0	0	0	0	0	0	0	0	0	0	0	0	0	0
246	PHENOL	9.1	8.73	9.1	0	0	0	0	0	0	0	6	5	1	0	0	0	0	0	0	0	0	0	0	0	0	0	0	0	0	0	0	0	0	0	0	0	0	0	0	0	0	0	0	0	0	0	0	0
247	PHENOL, 2-METHYL-	7.6	8.35	7.6	1	0	0	0	0	0	0	6	4	2	0	0	0	0	0	0	0	0	0	0	0	0	0	0	0	0	0	0	0	0	0	0	0	0	0	0	0	0	0	0	0	0	0	0	0
248	PHENOL, 3-METHYL-	7.6	8.1	7.6	1	0	0	0	0	0	0	6	4	2	0	0	0	0	0	0	0	0	0	0	0	0	0	0	0	0	0	0	0	0	0	0	0	0	0	0	0	0	0	0	0	0	0	0	0
249	PHENOL, 4-METHYL-	7.6	7.48	7.6	1	0	0	0	0	0	0	6	4	2	0	0	0	0	0	0	0	0	0	0	0	0	0	0	0	0	0	0	0	0	0	0	0	0	0	0	0	0	0	0	0	0	0	0	0
250	PHENOL, 2-ETHYL-	7.2	7.54	7.3333	1	1	0	0	0	0	0	6	4	2	0	0	0	0	0	0	0	0	0	0	0	0	0	0	0	0	0	0	0	0	0	0	0	0	0	0	0	0	0	0	0	0	0	0	0
251	PHENOL, 4-ETHYL-	7.2	7.21	7.3333	1	1	0	0	0	0	0	6	4	2	0	0	0	0	0	0	0	0	0	0	0	0	0	0	0	0	0	0	0	0	0	0	0	0	0	0	0	0	0	0	0	0	0	0	0
252	1,3-PROPANEDIOL, 2-METHYL-	13.5	15.51	13.5001	2	1	0	0	0	0	0	0	0	0	0	0	0	0	0	0	0	0	0	0	0	0	0	0	0	0	0	0	0	0	0	0	0	0	0	0	0	0	0	0	0	0	0	0	0
253	1,2-BUTANEDIOL	13	12.53	13.0001	2	2	0	0	0	0	0	0	0	0	0	0	0	0	0	0	0	0	0	0	0	0	0	0	0	0	0	0	0	0	0	0	0	0	0	0	0	0	0	0	0	0	0	0	0
254	1,3-BUTANEDIOL	12.6	14.12	12.5999	2	2	0	0	0	0	0	0	0	0	0	0	0	0	0	0	0	0	0	0	0	0	0	0	0	0	0	0	0	0	0	0	0	0	0	0	0	0	0	0	0	0	0	0	0
255	1,2,4-BUTANETRIOL	13.2	13.15	13.2	2	2	0	0	0	0	0	0	0	0	0	0	0	0	0	0	0	0	0	0	0	0	0	0	0	0	0	0	0	0	0	0	0	0	0	0	0	0	0	0	0	0	0	0	0
256	1,3-PENTANEDIOL, 2,2,4-TRIMETHYL	7.72	9.06	7.72	5	1	1	1	0	0	0	0	0	0	0	0	0	0	0	0	0	0	0	0	0	0	0	0	0	0	0	0	0	0	0	0	0	0	0	0	0	0	0	0	0	0	0	0	0
257	1,3-PENTANEDIOL, 2-METHYL	11.5	11.23	11.5	3	2	1	0	0	0	0	0	0	0	0	0	0	0	0	0	0	0	0	0	0	0	0	0	0	0	0	0	0	0	0	0	0	0	0	0	0	0	0	0	0	0	0	0	0
258	2,3-BUTANEDIOL	13.7	13.32	13.6999	2	2	0	0	0	0	0	0	0	0	0	0	0	0	0	0	0	0	0	0	0	0	0	0	0	0	0	0	0	0	0	0	0	0	0	0	0	0	0	0	0	0	0	0	0
259	1,4-BUTANEDIOL	13.2	11.48	13.1746	2	2	0	0	0	0	0	0	0	0	0	0	0	0	0	0	0	0	0	0	0	0	0	0	0	0	0	0	0	0	0	0	0	0	0	0	0	0	0	0	0	0	0	0	0
260	1,5-PENTANEDIOL	10.9	10.47	10.9719	2	3	0	0	0	0	0	0	0	0	0	0	0	0	0	0	0	0	0	0	0	0	0	0	0	0	0	0	0	0	0	0	0	0	0	0	0	0	0	0	0	0	0	0	0
261	1,6-HEXANEDIOL	9.2	9.63	9.1483	2	4	0	0	0	0	0	0	0	0	0	0	0	0	0	0	0	0	0	0	0	0	0	0	0	0	0	0	0	0	0	0	0	0	0	0	0	0	0	0	0	0	0	0	0
262	1,2-BENZENEDIOL	9.8	9.98	9.8	0	0	0	0	0	0	0	6	4	2	0	0	0	0	0	0	0	0	0	0	0	0	0	0	0	0	0	0	0	0	0	0	0	0	0	0	0	0	0	0	0	0	0	0	0
263	1,3-BENZENEDIOL	9.8	11.21	9.8	0	0	0	0	0	0	0	6	4	2	0	0	0	0	0	0	0	0	0	0	0	0	0	0	0	0	0	0	0	0	0	0	0	0	0	0	0	0	0	0	0	0	0	0	0
264	1,3-PROPANEDIOL, 2-ETHYL-2-(HYDROXYMETHYL)-	9.7	12.16	9.7	4	1	0	1	0	0	0	0	0	0	0	0	0	0	0	0	0	0	0	0	0	0	0	0	0	0	0	0	0	0	0	0	0	0	0	0	0	0	0	0	0	0	0	0	0
265	ACETIC ACID	16	17.51	15.4001	1	0	0	0	0	0	0	0	0	0	0	0	0	0	0	0	0	0	0	0	0	0	1	0	0	0	0	0	0	0	0	0	0	0	0	0	0	0	0	0	0	0	0	0	0
266	PROPANOIC ACID	14.8	15.09	15.4001	1	0	0	0	0	0	0	0	0	0	0	0	0	0	0	0	0	0	0	0	0	0	1	0	0	0	0	0	0	0	0	0	0	0	0	0	0	0	0	0	0	0	0	0	0
267	BUTANOIC ACID	13.4	12.53	12.6815	1	2	0	0	0	0	0	0	0	0	0	0	0	0	0	0	0	0	0	0	0	0	1	0	0	0	0	0	0	0	0	0	0	0	0	0	0	0	0	0	0	0	0	0	0
268	PENTANOIC ACID	9.6	10.02	10.2907	1	3	0	0	0	0	0	0	0	0	0	0	0	0	0	0	0	0	0	0	0	0	1	0	0	0	0	0	0	0	0	0	0	0	0	0	0	0	0	0	0	0	0	0	0
269	BUTANOIC ACID, 3-METHYL-	9.8	11.11	9.7998	2	1	1	0	0	0	0	0	0	0	0	0	0	0	0	0	0	0	0	0	0	0	1	0	0	0	0	0	0	0	0	0	0	0	0	0	0	0	0	0	0	0	0	0	0
270	HEXANOIC ACID	8.2	9.4	8.6259	1	4	0	0	0	0	0	0	0	0	0	0	0	0	0	0	0	0	0	0	0	0	1	0	0	0	0	0	0	0	0	0	0	0	0	0	0	0	0	0	0	0	0	0	0
271	HEXANOIC ACID, 2-METHYL-	8	8.18	8.0014	2	3	1	0	0	0	0	0	0	0	0	0	0	0	0	0	0	0	0	0	0	0	1	0	0	0	0	0	0	0	0	0	0	0	0	0	0	0	0	0	0	0	0	0	0
272	1,4-CYCLOHEXANEDICARBOXYLIC ACID, trans-	8.22	9.4	8.22	0	4	2	0	4	2	0	0	0	0	0	0	0	0	0	0	0	0	0	0	0	0	2	0	0	0	0	0	0	0	0	0	0	0	0	0	0	0	0	0	0	0	0	0	0
273	DODECANOIC ACID	5.1	5.63	4.8937	1	10	0	0	0	0	0	0	0	0	0	0	0	0	0	0	0	0	0	0	0	0	1	0	0	0	0	0	0	0	0	0	0	0	0	0	0	0	0	0	0	0	0	0	0
274	TRIDECANOIC ACID	4.9	5.31	4.7929	1	11	0	0	0	0	0	0	0	0	0	0	0	0	0	0	0	0	0	0	0	0	1	0	0	0	0	0	0	0	0	0	0	0	0	0	0	0	0	0	0	0	0	0	0
275	TETRADECANOIC ACID	5.1	4.94	4.7754	1	12	0	0	0	0	0	0	0	0	0	0	0	0	0	0	0	0	0	0	0	0	1	0	0	0	0	0	0	0	0	0	0	0	0	0	0	0	0	0	0	0	0	0	0
276	HEXADECANOIC ACID	4.9	4.33	4.9033	1	14	0	0	0	0	0	0	0	0	0	0	0	0	0	0	0	0	0	0	0	0	1	0	0	0	0	0	0	0	0	0	0	0	0	0	0	0	0	0	0	0	0	0	0
277	2-BUTENOIC ACID, (Z)-	14.6	13	14.85	1	0	0	0	0	0	0	0	0	0	3	0	2	0	0	0	0	0	0	0	0	0	1	0	0	0	0	0	0	0	0	0	0	0	0	0	0	0	0	0	0	0	0	0	0
278	2-BUTENOIC ACID, (E)-	15.1	13	14.85	1	0	0	0	0	0	0	0	0	0	3	0	2	0	0	0	0	0	0	0	0	0	1	0	0	0	0	0	0	0	0	0	0	0	0	0	0	0	0	0	0	0	0	0	0
279	OCTANOIC ACID, 2-METHYL	6.65	7.4	6.6488	2	5	1	0	0	0	0	0	0	0	0	0	0	0	0	0	0	0	0	0	0	0	1	0	0	0	0	0	0	0	0	0	0	0	0	0	0	0	0	0	0	0	0	0	0
280	OCTADECANOIC ACID	4.9	3.77	5.084	1	16	0	0	0	0	0	0	0	0	0	0	0	0	0	0	0	0	0	0	0	0	1	0	0	0	0	0	0	0	0	0	0	0	0	0	0	0	0	0	0	0	0	0	0
281	2-PROPENOIC ACID	17	16.14	17	0	0	0	0	0	0	0	0	0	0	3	1	1	0	0	0	0	0	0	0	0	0	1	0	0	0	0	0	0	0	0	0	0	0	0	0	0	0	0	0	0	0	0	0	0
282	BENZOIC ACID	8	8.9	8	0	0	0	0	0	0	0	6	5	1	1	0	0	0	0	0	0	0	0	0	0	0	0	1	0	0	0	0	0	0	0	0	0	0	0	0	0	0	0	0	0	0	0	0	0
283	BENZOIC ACID, 4-METHYL-	8.06	7.88	8.06	1	0	0	0	0	0	0	6	4	2	1	0	0	0	0	0	0	0	0	0	0	0	0	1	0	0	0	0	0	0	0	0	0	0	0	0	0	0	0	0	0	0	0	0	0
284	BENZOIC ACID, 2-HYDROXY-	8.6	10.02	8.6	0	0	0	0	0	0	0	6	4	2	1	0	0	0	0	0	0	0	0	0	0	0	0	1	0	0	0	0	0	1	0	0	0	0	0	0	0	0	0	0	0	0	0	0	0
285	HEXANEDIOIC ACID	9.6	10.62	9.6	0	4	0	0	0	0	0	0	0	0	0	0	0	0	0	0	0	0	0	0	0	0	2	0	0	0	0	0	0	0	0	0	0	0	0	0	0	0	0	0	0	0	0	0	0
286	1,2-BENZENEDICARBOXYLIC ACID	7.7	7.94	7.7	0	0	0	0	0	0	0	6	4	2	2	0	0	0	0	0	0	0	0	0	0	0	0	2	0	0	0	0	0	0	0	0	0	0	0	0	0	0	0	0	0	0	0	0	0
287	1,3-BENZENEDICARBOXYLIC ACID	7.7	8.61	7.7	0	0	0	0	0	0	0	6	4	2	2	0	0	0	0	0	0	0	0	0	0	0	0	2	0	0	0	0	0	0	0	0	0	0	0	0	0	0	0	0	0	0	0	0	0
288	PROPANOIC ACID, ANHYDRIDE	11.9	11.1	11.9	2	2	0	0	0	0	0	0	0	0	0	0	0	0	0	0	0	0	0	0	0	0	0	0	2	0	0	0	0	0	0	0	0	0	0	0	0	0	0	0	0	0	0	0	0
289	BUTANOIC ACID, ANHYDRIDE	7.6	8.99	7.6	2	4	0	0	0	0	0	0	0	0	0	0	0	0	0	0	0	0	0	0	0	0	0	0	2	0	0	0	0	0	0	0	0	0	0	0	0	0	0	0	0	0	0	0	0
290	FORMIC ACID, METHYL ESTER	20	18.29	20	0	0	0	0	0	0	0	0	0	0	0	0	0	0	0	0	0	0	0	0	0	0	0	0	1	0	0	0	0	0	0	0	0	0	0	0	0	0	0	0	0	0	0	0	0
291	FORMIC ACID, ETHYL ESTER	13.5	15.16	13.5	1	0	0	0	0	0	0	0	0	0	0	0	0	0	0	0	0	0	0	0	0	0	0	0	1	0	0	0	0	0	0	0	0	0	0	0	0	0	0	0	0	0	0	0	0
292	FORMIC ACID, PROPYL ESTER	11.3	12.94	11.2999	1	1	0	0	0	0	0	0	0	0	0	0	0	0	0	0	0	0	0	0	0	0	0	0	1	0	0	0	0	0	0	0	0	0	0	0	0	0	0	0	0	0	0	0	0
293	ACETIC ACID, METHYL ESTER	16	15.74	16	1	0	0	0	0	0	0	0	0	0	0	0	0	0	0	0	0	0	0	0	0	0	0	0	1	0	0	0	0	0	0	0	0	0	0	0	0	0	0	0	0	0	0	0	0
294	ACETIC ACID, 2-METHYLPROPYL ESTER	10.5	9.74	10.5001	3	0	1	0	0	0	0	0	0	0	0	0	0	0	0	0	0	0	0	0	0	0	0	0	1	0	0	0	0	0	0	0	0	0	0	0	0	0	0	0	0	0	0	0	0
295	ACETIC ACID, 2-PROPENYL ESTER	11.8	11.96	11.8	1	0	0	0	0	0	0	0	0	0	0	1	1	0	0	0	0	0	0	0	0	0	0	0	1	0	0	0	0	0	0	0	0	0	0	0	0	0	0	0	0	0	0	0	0
296	ACETIC ACID, ETHENYL ESTER	13.4	14.97	13.4	1	0	0	0	0	0	0	0	0	0	0	1	0	0	0	0	0	0	0	0	0	0	0	0	1	0	0	0	0	0	0	0	0	0	0	0	0	0	0	0	0	0	0	0	0
297	PROPANOIC ACID, METHYL ESTER	13	14.51	13.0001	1	1	0	0	0	0	0	0	0	0	0	0	0	0	0	0	0	0	0	0	0	0	0	0	1	0	0	0	0	0	0	0	0	0	0	0	0	0	0	0	0	0	0	0	0
298	PROPANOIC ACID, ETHYL ESTER	11	12.1	10.9999	2	1	0	0	0	0	0	0	0	0	0	0	0	0	0	0	0	0	0	0	0	0	0	0	1	0	0	0	0	0	0	0	0	0	0	0	0	0	0	0	0	0	0	0	0
299	2-PROPENOIC ACID, PROPYL ESTER	9.9	10.74	9.9	1	1	0	0	0	0	0	0	0	0	3	1	1	0	0	0	0	0	0	0	0	0	0	0	1	0	0	0	0	0	0	0	0	0	0	0	0	0	0	0	0	0	0	0	0
300	2-PROPENOIC ACID, 2-METHYL-, METHYL ESTER	12.5	13.4	11.05	2	0	0	0	0	0	0	0	0	0	3	1	0	1	0	0	0	0	0	0	0	0	0	0	1	0	0	0	0	0	0	0	0	0	0	0	0	0	0	0	0	0	0	0	0
301	METHACRYLIC ACID, ETHYL ESTER	9.6	10.95	11.05	2	0	0	0	0	0	0	0	0	0	3	1	0	1	0	0	0	0	0	0	0	0	0	0	1	0	0	0	0	0	0	0	0	0	0	0	0	0	0	0	0	0	0	0	0
302	PROPANOIC ACID, 2-METHYL-, 2-METHYLPROPYL ESTER	7.59	8.67	7.59	4	0	2	0	0	0	0	0	0	0	0	0	0	0	0	0	0	0	0	0	0	0	0	0	1	0	0	0	0	0	0	0	0	0	0	0	0	0	0	0	0	0	0	0	0
303	1,2-BENZENEDICARBOXYLIC ACID, DINONYL ESTER	2.6	3.33	2.5617	2	14	0	0	0	0	0	6	4	2	2	0	0	0	0	0	0	0	0	0	0	0	0	0	1	0	0	0	0	0	0	0	0	0	0	0	0	0	0	0	0	0	0	0	0
304	1,2-BENZENEDICARBOXYLIC ACID, DIPROPYL ESTER	5.3	5.67	5.3006	2	2	0	0	0	0	0	6	4	2	2	0	0	0	0	0	0	0	0	0	0	0	0	0	0	2	0	0	0	0	0	0	0	0	0	0	0	0	0	0	0	0	0	0	0
305	1,2-BENZENEDICARBOXYLIC ACID, DIDECYL ESTER	2.5	3.03	2.5721	2	16	0	0	0	0	0	6	4	2	2	0	0	0	0	0	0	0	0	0	0	0	0	0	0	2	0	0	0	0	0	0	0	0	0	0	0	0	0	0	0	0	0	0	0
306	1,2-BENZENEDICARBOXYLIC ACID, DIUNDECYL ESTER	2.3	2.74	2.2657	2	18	0	0	0	0	0	6	4	2	2	0	0	0	0	0	0	0	0	0	0	0	0	0	0	2	0	0	0	0	0	0	0	0	0	0	0	0	0	0	0	0	0	0	0
307	DECANEDIOIC ACID, DIBUTYL ESTER	5.6	5.2	5.6	2	12	0	0	0	0	0	0	0	0	0	0	0	0	0	0	0	0	0	0	0	0	0	0	2	0	0	0	0	0	0	0	0	0	0	0	0	0	0	0	0	0	0	0	0
308	2-PROPENOIC ACID, 2-METHYL-, BUTYL ESTER	8	9.05	8	2	2	0	0	0	0	0	0	0	0	3	1	0	1	0	0	0	0	0	0	0	0	0	0	1	0	0	0	0	0	0	0	0	0	0	0	0	0	0	0	0	0	0	0	0
309	CARBONIC ACID, DIETHYL ESTER	13.9	11.96	13.9	2	0	0	0	0	0	0	0	0	0	0	0	0	0	0	0	0	0	0	0	0	0	0	0	1	0	0	0	0	0	0	0	0	0	0	0	0	0	0	0	0	0	0	0	0
310	PROPANE, 2-METHOXY-2-METHYL-	15.1	11.61	15.1	3	0	1	0	0	0	0	0	0	0	0	0	0	0	0	0	0	0	0	0	0	0	0	0	0	0	0	0	0	0	0	0	0	0	0	0	0	0	0	0	0	0	0	0	0
311	PROPANE, 1-METHOXY-	14.8	13.55	14.8	1	1	0	0	0	0	0	0	0	0	0	0	0	0	0	0	0	0	0	0	0	0	0	0	0	0	0	0	0	0	0	0	0	0	0	0	0	0	0	0	0	0	0	0	0
312	METHANE, DIMETHOXY-	17.6	16.27	17.6	0	0	0	0	0	0	0	0	0	0	0	0	0	0	0	0	0	0	0	0	0	0	0	0	0	0	0	0	0	0	0	0	0	0	0	0	0	0	0	0	0	0	0	0	0
313	ETHANE, 1,1-DIETHOXY-	10.4	10.93	10.4	3	0	0	0	0	0	0	0	0	0	0	0	0	0	0	0	0	0	0	0	0	0	0	0	0	0	0	0	0	0	0	0	0	0	0	0	0	0	0	0	0	0	0	0	0
314	PROPANE, 1-ETHOXY-2-METHYL	9.14	9.75	9.14	3	0	1	0	0	0	0	0	0	0	0	0	0	0	0	0	0	0	0	0	0	0	0	0	0	0	0	0	0	0	0	0	0	0	0	0	0	0	0	0	0	0	0	0	0
315	PROPANE, 1,1'-OXYBIS-	9.5	10.05	9.5001	2	2	0	0	0	0	0	0	0	0	0	0	0	0	0	0	0	0	0	0	0	0	0	0	0	0	0	0	0	0	0	0	0	0	0	0	0	0	0	0	0	0	0	0	0
316	BUTANE, 1-(ETHENYLOXY)-	11.3	9.98	11.3	1	2	0	0	0	0	0	0	0	0	0	1	0	0	0	0	0	0	0	0	0	0	0	0	0	0	0	0	0	0	0	0	0	0	0	0	0	0	0	0	0	0	0	0	0
317	BUTANE, 1-ETHOXY-	9.5	9.57	9.4995	2	2	0	0	0	0	0	0	0	0	0	0	0	0	0	0	0	0	0	0	0	0	0	0	0	0	0	0	0	0	0	0	0	0	0	0	0	0	0	0	0	0	0	0	0
318	2,5,8,11-TETRAOXADODECANE	11.4	10.49	11.4	0	0	0	0	0	0	0	0	0	0	0	0	0	0	0	0	0	0	0	0	0	0	0	0	0	0	0	0	0	0	0	0	0	0	0	0	0	0	0	0	0	0	0	0	0
319	BENZENE, 1,1'-OXYBIS-	6	6.99	6	0	0	0	0	0	0	0	12	10	2	0	0	0	0	0	0	0	0	0	0	0	0	0	0	0	0	0	0	0	0	0	0	0	0	0	0	0	0	0	0	0	0	0	0	0
320	BENZENE, 1-METHYL-3-(1-METHYLETHOXY)	7.52	7.13	7.52	3	1	0	0	0	0	0	6	4	2	0	0	0	0	0	0	0	0	0	0	0	0	0	0	0	0	0	0	0	0	0	0	0	0	0	0	0	0	0	0	0	0	0	0	0
321	2-OXOLAN-2-YLOXOLANE	10.45	9.78	10.45	0	2	2	0	2	2	0	0	0	0	0	0	0	0	0	0	0	0	0	0	0	0	0	0	0	0	0	0	0	0	0	0	0	0	0	0	0	0	0	0	0	0	2	0	0
322	PROPANE, 2-(1,1-DIMETHYLETHOXY)-1-[2-(1,1-DIMETHYLETHOXY)-1-METHYLETHOXY]-	6.66	7.22	6.66	8	2	2	0	0	0	0	0	0	0	0	0	0	0	0	0	0	0	0	0	0	0	0	0	0	0	0	0	0	0	0	0	0	0	0	0	0	0	0	0	0	0	0	0	0
323	PROPANE, 1,2-DIMETHOXY-	13.4	11.78	13.4	1	1	0	0	0	0	0	0	0	0	0	0	0	0	0	0	0	0	0	0	0	0	0	0	0	0	0	0	0	0	0	0	0	0	0	0	0	0	0	0	0	0	0	0	0
324	METHANE, CHLORO-	17.2	19.39	17.2	1	0	0	0	0	0	0	0	0	0	0	0	0	0	0	0	0	0	0	0	0	0	0	0	0	0	0	0	0	0	0	0	0	0	0	0	0	0	0	0	0	0	0	0	0
325	ETHANE, CHLORO-	15.4	15.26	15.4	2	0	0	0	0	0	0	0	0	0	0	0	0	0	0	0	0	0	0	0	0	0	0	0	0	0	0	0	0	0	0	0	0	0	0	0	0	0	0	0	0	0	0	0	0
326	METHANE, DICHLORO-	19.1	19.4	19.1	1	0	0	0	0	0	0	0	0	0	0	0	0	0	0	0	0	0	0	0	0	0	0	0	0	0	0	0	0	0	0	0	0	0	0	0	0	0	0	0	0	0	0	0	0
327	ETHANE, 1,2-DICHLORO-	16	15.73	16	2	0	0	0	0	0	0	0	0	0	0	0	0	0	0	0	0	0	0	0	0	0	0	0	0	0	0	0	0	0	0	0	0	0	0	0	0	0	0	0	0	0	0	0	0
328	PROPANE, 1,2 DICHLORO-	14.5	13.09	14.5	2	1	0	0	0	0	0	0	0	0	0	0	0	0	0	0	0	0	0	0	0	0	0	0	0	0	0	0	0	0	0	0	0	0	0	0	0	0	0	0	0	0	0	0	0
329	PROPANE, 1,2,3-TRICHLORO-	12.6	14.13	12.6	2	1	0	0	0	0	0	0	0	0	0	0	0	0	0	0	0	0	0	0	0	0	0	0	0	0	0	0	0	0	0	0	0	0	0	0	0	0	0	0	0	0	0	0	0
330	BENZENE, (CHLOROMETHYL)-	7.1	7.14	7.1	1	0	0	0	0	0	0	6	5	1	0	0	0	0	0	0	0	0	0	0	0	0	0	0	0	0	0	0	0	0	0	0	0	0	0	0	0	0	0	0	0	0	0	0	0
331	BENZENE, CHLORO-	7.1	7.58	7.1	0	0	0	0	0	0	0	6	5	1	0	0	0	0	0	0	0	0	0	0	0	0	0	0	0	0	0	0	0	0	0	0	0	0	0	0	0	0	0	0	0	0	0	0	0
332	BENZENE, 1,2-DICHLORO-	9.2	7.88	8.2667	0	0	0	0	0	0	0	6	4	2	0	0	0	0	0	0	0	0	0	0	0	0	0	0	0	0	0	0	0	0	0	0	0	0	0	0	0	0	0	0	0	0	0	0	0
333	BENZENE, 1,3-DICHLORO-	7.8	9.18	8.2667	0	0	0	0	0	0	0	6	4	2	0	0	0	0	0	0	0	0	0	0	0	0	0	0	0	0	0	0	0	0	0	0	0	0	0	0	0	0	0	0	0	0	0	0	0
334	BENZENE, 1,4-DICHLORO-	7.8	7.06	8.2667	0	0	0	0	0	0	0	6	4	2	0	0	0	0	0	0	0	0	0	0	0	0	0	0	0	0	0	0	0	0	0	0	0	0	0	0	0	0	0	0	0	0	0	0	0
335	1,3-BUTADIENE, 2-CHLORO-	11	12.3	11	0	0	0	0	0	0	0	0	0	0	4	2	2	0	0	0	0	0	0	0	0	0	0	0	0	0	0	0	0	0	0	0	0	0	0	0	0	0	0	0	0	0	0	0	0
336	BUTANE, 1-CHLORO-	10	10.75	10	2	2	0	0	0	0	0	0	0	0	0	0	0	0	0	0	0	0	0	0	0	0	0	0	0	0	0	0	0	0	0	0	0	0	0	0	0	0	0	0	0	0	0	0	0
337	ETHENE, 1,1-DICHLORO-	16	16.81	16	0	0	0	0	0	0	0	0	0	0	0	2	0	0	0	0	0	0	0	0	0	0	0	0	0	0	0	0	0	0	0	0	0	0	0	0	0	0	0	0	0	0	0	0	0
338	BENZENE, 1,2,4-TRICHLORO-	6.6	7.83	7.05	0	0	0	0	0	0	0	6	3	3	0	0	0	0	0	0	0	0	0	0	0	0	0	0	0	0	0	0	0	0	0	0	0	0	0	0	0	0	0	0	0	0	0	0	0
339	ETHENE, 1,1-DIFLUORO-	21.3	19.13	21.3	0	0	0	0	0	0	0	0	0	0	0	2	0	0	0	0	0	0	0	0	0	0	0	0	0	0	0	0	0	0	0	0	0	0	0	0	0	0	0	0	0	0	0	0	0
340	ETHANE, IODO-	13.5	14.36	13.5	2	0	0	0	0	0	0	0	0	0	0	0	0	0	0	0	0	0	0	0	0	0	0	0	0	0	0	0	0	0	0	0	0	0	0	0	0	0	0	0	0	0	0	0	0
341	PROPANE, 1-IODO-	11	12.49	11	2	1	0	0	0	0	0	0	0	0	0	0	0	0	0	0	0	0	0	0	0	0	0	0	0	0	0	0	0	0	0	0	0	0	0	0	0	0	0	0	0	0	0	0	0
342	METHANAMINE	20.7	17.57	20.7	1	0	0	0	0	0	0	0	0	0	0	0	0	0	0	0	0	0	0	0	0	0	0	0	0	0	0	0	0	0	0	0	0	0	0	0	0	1	0	0	0	0	0	0	0
343	METHANAMINE, N-METHYL-	14.4	15.42	14.4	0	0	0	0	0	0	0	0	0	0	0	0	0	0	0	0	0	0	0	0	0	0	0	0	0	0	0	0	0	0	0	0	0	0	0	0	0	0	0	1	0	0	0	0	0
344	ETHANAMINE	14	15.14	14	2	0	0	0	0	0	0	0	0	0	0	0	0	0	0	0	0	0	0	0	0	0	0	0	0	0	0	0	0	0	0	0	0	0	0	0	0	1	0	0	0	0	0	0	0
345	1-PROPANAMINE, N-PROPYL-	11.4	9.41	11.4	2	2	0	0	0	0	0	0	0	0	0	0	0	0	0	0	0	0	0	0	0	0	0	0	0	0	0	0	0	0	0	0	0	0	0	0	0	0	0	1	0	0	0	0	0
346	1-BUTANAMINE	9.8	11.29	9.8	2	2	0	0	0	0	0	0	0	0	0	0	0	0	0	0	0	0	0	0	0	0	0	0	0	0	0	0	0	0	0	0	0	0	0	0	0	1	0	0	0	0	0	0	0
347	1-PROPANAMINE, 2-METHYL-	11.6	11.85	11.6	3	0	1	0	0	0	0	0	0	0	0	0	0	0	0	0	0	0	0	0	0	0	0	0	0	0	0	0	0	0	0	0	0	0	0	0	0	1	0	0	0	0	0	0	0
348	CYCLOPROPANE AMINE	16.6	14.47	16.6	0	3	0	0	3	0	0	0	0	0	0	0	0	0	0	0	0	0	0	0	0	0	0	0	0	0	0	0	0	0	0	0	0	0	0	0	0	1	0	0	0	0	0	0	0
349	1-PROPANAMINE, 2-METHYL-N-(2-METHYLPROPYL)-	9.1	8.09	9.1	4	0	2	0	0	0	0	0	0	0	0	0	0	0	0	0	0	0	0	0	0	0	0	0	0	0	0	0	0	0	0	0	0	0	0	0	0	0	0	1	0	0	0	0	0
350	1-TETRADECANAMINE	4.1	4.33	4.1	2	12	0	0	0	0	0	0	0	0	0	0	0	0	0	0	0	0	0	0	0	0	0	0	0	0	0	0	0	0	0	0	0	0	0	0	0	1	0	0	0	0	0	0	0
351	ETHANOL, 2,2'-IMINOBIS-	13.4	12.87	13.4	2	0	0	0	0	0	0	0	0	0	0	0	0	0	0	0	0	0	0	0	0	0	0	0	0	0	0	0	2	0	2	0	0	0	0	1	0	0	0	0	0	0	0	0	0
352	2-BUTANAMINE	11.6	11.86	11.6	2	2	0	0	0	0	0	0	0	0	0	0	0	0	0	0	0	0	0	0	0	0	0	0	0	0	0	0	0	0	0	0	0	0	0	0	0	1	0	0	0	0	0	0	0
353	BENZENAMINE, 2-METHYL-	7.6	7.93	7.6	1	0	0	0	0	0	0	6	4	2	0	0	0	0	0	0	0	0	0	0	0	0	0	0	0	0	0	0	0	0	0	0	0	0	0	0	0	0	1	0	0	0	0	0	0
354	BENZENAMINE, 3-METHYL-	7.6	7.68	7.6	1	0	0	0	0	0	0	6	4	2	0	0	0	0	0	0	0	0	0	0	0	0	0	0	0	0	0	0	0	0	0	0	0	0	0	0	0	0	1	0	0	0	0	0	0
355	BENZENAMINE, 4-METHYL-	7.6	7.07	7.6	1	0	0	0	0	0	0	6	4	2	0	0	0	0	0	0	0	0	0	0	0	0	0	0	0	0	0	0	0	0	0	0	0	0	0	0	0	0	1	0	0	0	0	0	0
356	1,2-ETHANEDIAMINE	14.4	15.42	14.4	2	0	0	0	0	0	0	0	0	0	0	0	0	0	0	0	0	0	0	0	0	0	0	0	0	0	0	0	0	0	0	0	0	0	0	0	0	2	0	0	0	0	0	0	0
357	QUINOLINE	7.4	6.86	7.4	0	0	0	0	0	0	0	9	4	2	0	0	0	0	0	0	0	0	0	0	0	0	0	0	0	0	0	0	0	0	0	0	0	0	0	0	0	0	0	0	0	0	0	0	1
358	BENZENAMINE, N,N-DIETHYL-	6.4	6.92	6.4	2	0	0	0	0	0	0	6	5	1	0	0	0	0	0	0	0	0	0	0	0	0	0	0	0	0	0	0	0	0	0	0	0	0	0	0	0	0	0	0	0	0	1	0	0
359	BENZENAMINE, N-PHENYL-	5.4	6.53	5.4	0	0	0	0	0	0	0	12	10	2	0	0	0	0	0	0	0	0	0	0	0	0	0	0	0	0	0	0	0	0	0	0	0	0	0	0	0	0	0	0	1	0	0	0	0
360	HYDRAZINE, PHENYL-	9.5	8.86	9.5	0	0	0	0	0	0	0	6	5	1	0	0	0	0	0	0	0	0	0	0	0	0	0	0	0	0	0	0	0	0	0	0	0	0	0	0	0	0	0	0	0	0	0	1	0
361	QUINOLINE, 2-METHYL-	6.2	6.15	6.2	1	0	0	0	0	0	0	9	4	2	0	0	0	0	0	0	0	0	0	0	0	0	0	0	0	0	0	0	0	0	0	0	0	0	0	0	0	0	0	0	0	0	0	0	0
362	METHANE, NITRO-	22.2	20.57	22.2	0	0	0	0	0	0	0	0	0	0	0	0	0	0	0	0	0	0	0	0	0	0	0	0	0	0	0	0	0	0	0	0	0	0	0	0	0	0	0	0	0	0	0	0	0
363	ETHANE, NITRO-	17.3	17.5	17.3	1	0	0	0	0	0	0	0	0	0	0	0	0	0	0	0	0	0	0	0	0	0	0	0	0	0	0	0	0	0	0	0	0	0	0	0	0	0	0	0	0	0	0	0	0
364	PROPANE, 1-NITRO-	13.8	14.23	13.8	1	1	0	0	0	0	0	0	0	0	0	0	0	0	0	0	0	0	0	0	0	0	0	0	0	0	0	0	0	0	0	0	0	0	0	0	0	0	0	0	0	0	0	0	0
365	BUTANE, 1-NITRO-	10.9	11.18	10.9	1	2	0	0	0	0	0	0	0	0	0	0	0	0	0	0	0	0	0	0	0	0	0	0	0	0	0	0	0	0	0	0	0	0	0	0	0	0	0	0	0	0	0	0	0
366	ACETONITRILE	16	18.09	15.9999	1	0	0	0	0	0	0	0	0	0	0	0	0	0	0	0	0	0	0	0	0	0	0	0	0	0	0	0	0	0	0	0	0	0	0	0	0	0	0	0	0	0	0	0	0
367	PROPANENITRILE	14	15.01	14.0002	1	1	0	0	0	0	0	0	0	0	0	0	0	0	0	0	0	0	0	0	0	0	0	0	0	0	0	0	0	0	0	0	0	0	0	0	0	0	0	0	0	0	0	0	0
368	2-PROPENENITRILE	17.34	16.15	17.34	0	0	0	0	0	0	0	0	0	0	0	1	1	0	0	0	0	0	0	0	0	0	0	0	0	0	0	0	0	0	0	0	0	0	0	0	0	0	0	0	0	0	0	0	0
369	BUTANEDINITRILE	14.4	13.09	14.4001	0	2	0	0	0	0	0	0	0	0	0	0	0	0	0	0	0	0	0	0	0	0	0	0	0	0	0	0	0	0	0	0	0	0	0	0	0	0	0	0	0	0	0	0	0
370	BENZENE, 1-METHYL-4-NITRO-	7.6	9.19	7.6	1	0	0	0	0	0	0	6	4	2	0	0	0	0	0	0	0	0	0	0	0	0	0	0	0	0	0	0	0	0	0	0	0	0	0	0	0	0	0	0	0	0	0	0	0
371	BENZENE, 1-METHYL-3-NITRO-	7.6	8.92	7.6	1	0	0	0	0	0	0	6	4	2	0	0	0	0	0	0	0	0	0	0	0	0	0	0	0	0	0	0	0	0	0	0	0	0	0	0	0	0	0	0	0	0	0	0	0
372	PENTANEDINITRILE	11.5	11.66	11.4999	0	3	0	0	0	0	0	0	0	0	0	0	0	0	0	0	0	0	0	0	0	0	0	0	0	0	0	0	0	0	0	0	0	0	0	0	0	0	0	0	0	0	0	0	0
373	BUTANENITRILE	11.4	12.3	11.4	1	2	0	0	0	0	0	0	0	0	0	0	0	0	0	0	0	0	0	0	0	0	0	0	0	0	0	0	0	0	0	0	0	0	0	0	0	0	0	0	0	0	0	0	0
374	PROPANEDINITRILE	19	19.04	19	0	1	0	0	0	0	0	0	0	0	0	0	0	0	0	0	0	0	0	0	0	0	0	0	0	0	0	0	0	0	0	0	0	0	0	0	0	0	0	0	0	0	0	0	0
375	BENZONITRILE	8	8.11	8	0	0	0	0	0	0	0	6	5	1	0	0	0	0	0	0	0	0	0	0	0	0	0	0	0	0	0	0	0	0	0	0	0	0	0	0	0	0	0	0	0	0	0	0	0
376	PYRIDINE	12.4	10.96	12.4	0	0	0	0	0	0	0	5	0	0	0	0	0	0	0	0	0	0	0	0	0	0	0	0	0	0	0	0	0	0	0	0	0	0	0	0	0	0	0	0	0	0	0	0	0
377	BENZENAMINE, N,N-DIMETHYL-	7	7.97	7	0	0	0	0	0	0	0	6	5	1	0	0	0	0	0	0	0	0	0	0	0	0	0	0	0	0	0	0	0	0	0	0	0	0	0	0	0	0	0	0	0	0	0	0	0
378	ETHANETHIOL	18	14.65	18	2	0	0	0	0	0	0	0	0	0	0	0	0	0	0	0	0	0	0	0	0	0	0	0	0	0	0	0	0	0	0	0	0	0	0	0	0	0	0	0	0	0	0	0	0
379	1-HEXANETHIOL	8.4	7.92	8.4661	2	4	0	0	0	0	0	0	0	0	0	0	0	0	0	0	0	0	0	0	0	0	0	0	0	0	0	0	0	0	0	0	0	0	0	0	0	0	0	0	0	0	0	0	0
380	1-NONANETHIOL	6.1	5.51	6.0497	2	7	0	0	0	0	0	0	0	0	0	0	0	0	0	0	0	0	0	0	0	0	0	0	0	0	0	0	0	0	0	0	0	0	0	0	0	0	0	0	0	0	0	0	0
381	1-OCTANETHIOL	6.7	5.97	6.6816	2	6	0	0	0	0	0	0	0	0	0	0	0	0	0	0	0	0	0	0	0	0	0	0	0	0	0	0	0	0	0	0	0	0	0	0	0	0	0	0	0	0	0	0	0
382	SULFIDE, ETHYL OCTYL	5.66	5.02	5.66	0	0	0	0	0	0	0	0	0	0	0	0	0	0	0	0	0	0	0	0	0	0	0	0	0	0	0	0	0	0	0	0	0	1	0	0	0	0	0	0	0	0	0	0	0
383	1-UNDECANETHIOL	5.2	4.66	5.1703	2	9	0	0	0	0	0	0	0	0	0	0	0	0	0	0	0	0	0	0	0	0	0	0	0	0	0	0	0	0	0	0	0	0	0	0	0	0	0	0	0	0	0	0	0
384	1-DECANETHIOL	5.6	5.07	5.553	2	8	0	0	0	0	0	0	0	0	0	0	0	0	0	0	0	0	0	0	0	0	0	0	0	0	0	0	0	0	0	0	0	0	0	0	0	0	0	0	0	0	0	0	0
385	1-PENTANETHIOL	9.6	8.9	9.7018	2	3	0	0	0	0	0	0	0	0	0	0	0	0	0	0	0	0	0	0	0	0	0	0	0	0	0	0	0	0	0	0	0	0	0	0	0	0	0	0	0	0	0	0	0
386	OCTANE, 1,1'-THIOBIS-	3.8	2.92	3.8	2	12	0	0	0	0	0	0	0	0	0	0	0	0	0	0	0	0	0	0	0	0	0	0	0	0	0	0	0	0	0	0	0	1	0	0	0	0	0	0	0	0	0	0	0
387	1-DODECANETHIOL	4.8	4.28	4.882	2	10	0	0	0	0	0	0	0	0	0	0	0	0	0	0	0	0	0	0	0	0	0	0	0	0	0	0	0	0	0	0	0	0	0	0	0	0	0	0	0	0	0	0	0
388	1-HEPTANETHIOL	7.5	7.18	7.475	2	5	0	0	0	0	0	0	0	0	0	0	0	0	0	0	0	0	0	0	0	0	0	0	0	0	0	0	0	0	0	0	0	0	0	0	0	0	0	0	0	0	0	0	0
389	1-BUTANETHIOL	11.3	10.63	11.2206	2	2	0	0	0	0	0	0	0	0	0	0	0	0	0	0	0	0	0	0	0	0	0	0	0	0	0	0	0	0	0	0	0	0	0	0	0	0	0	0	0	0	0	0	0
390	1,2-PROPANEDIOL, 3-CHLORO-	17.3	15.53	17.3	2	1	0	0	0	0	0	0	0	0	0	0	0	0	0	0	0	0	0	0	0	0	0	0	0	0	0	0	0	0	0	0	0	0	0	0	0	0	0	0	0	0	0	0	0
391	2-PROPANOL, 1,3-DICHLORO-	15.2	17.21	15.2	2	1	0	0	0	0	0	0	0	0	0	0	0	0	0	0	0	0	0	0	0	0	0	0	0	0	0	0	0	0	0	0	0	0	0	0	0	0	0	0	0	0	0	0	0
392	1-PROPANOL, 2,3-DICHLOR-	15.2	14.6	15.2	2	1	0	0	0	0	0	0	0	0	0	0	0	0	0	0	0	0	0	0	0	0	0	0	0	0	0	0	0	0	0	0	0	0	0	0	0	0	0	0	0	0	0	0	0
393	FORMAMIDE, N,N-DIMETHYL-	15.2	16.04	15.2	0	0	0	0	0	0	0	0	0	0	0	0	0	0	0	0	0	0	0	0	0	1	0	0	0	0	0	1	0	0	0	0	0	0	0	0	0	0	0	0	0	0	0	0	0
394	2H-AZEPIN-2-ONE, HEXAHYDRO-	8	9.71	8	0	4	0	0	4	0	0	0	0	0	0	0	0	0	0	0	0	0	0	0	1	0	0	0	0	0	0	1	0	0	0	0	0	0	0	0	0	0	0	0	0	0	0	0	0
395	BENZENE, NITRO-	9.1	10.49	9.1	0	0	0	0	0	0	0	6	5	1	0	0	0	0	0	0	0	0	0	0	0	0	0	0	0	0	0	0	0	0	0	0	0	0	0	0	0	0	0	0	0	0	0	0	0
396	BUTANAL, 3-HYDROXY-	12.2	14.57	12.2	1	2	0	0	0	0	0	0	0	0	0	0	0	0	0	0	0	0	0	0	0	0	0	0	0	0	0	0	0	0	0	1	0	0	0	0	0	0	0	0	0	0	0	0	0
397	1,3-DIOXAN-4-OL,2,6-DIMETHYL-, ACETATE	8.48	10.28	8.48	3	2	0	0	2	0	0	0	0	0	0	0	0	0	0	0	0	0	0	1	0	0	0	0	1	0	0	0	0	0	0	0	0	0	0	0	0	0	0	0	0	0	0	0	0
398	SILANE, DICHLOROETHENYLMETHYL-	12.9	11.41	12.9	0	0	0	0	0	0	0	0	0	0	0	1	0	0	0	0	0	0	0	0	0	0	0	0	0	0	0	0	0	0	0	0	0	1	0	0	0	0	0	0	0	0	0	0	0
399	4-OCTANONE	6.1	6.95	6.9074	2	5	0	0	0	0	0	0	0	0	0	0	0	0	0	0	0	0	0	0	0	0	0	0	0	0	0	0	0	0	0	0	0	1	0	0	0	0	0	0	0	0	0	0	0
400	3-NONANONE	7.45	7.07	6.5974	2	6	0	0	0	0	0	0	0	0	0	0	0	0	0	0	0	0	0	0	0	0	0	0	0	0	0	0	0	0	0	0	0	1	0	0	0	0	0	0	0	0	0	0	0
401	4-NONANONE	7.45	6.7	6.5974	2	6	0	0	0	0	0	0	0	0	0	0	0	0	0	0	0	0	0	0	0	0	0	0	0	0	0	0	0	0	0	0	0	1	0	0	0	0	0	0	0	0	0	0	0
402	4-NONANONE, 2,6,8-TRIMETHYL-	5.03	5.19	5.0301	5	3	3	0	0	0	0	0	0	0	0	0	0	0	0	0	0	0	0	0	0	0	0	0	0	0	0	0	0	0	0	0	0	1	0	0	0	0	0	0	0	0	0	0	0
403	OCTANE, 2,3-DIMETHYL-	5.1	5.31	5.1358	4	4	2	0	0	0	0	0	0	0	0	0	0	0	0	0	0	0	0	0	0	0	0	0	0	0	0	0	0	0	0	0	0	0	0	0	0	0	0	0	0	0	0	0	0
404	OCTANE, 2,4-DIMETHYL-	5.1	4.97	5.1358	4	4	2	0	0	0	0	0	0	0	0	0	0	0	0	0	0	0	0	0	0	0	0	0	0	0	0	0	0	0	0	0	0	0	0	0	0	0	0	0	0	0	0	0	0
405	OCTANE, 2,5-DIMETHYL-	5.1	4.77	5.1358	4	4	2	0	0	0	0	0	0	0	0	0	0	0	0	0	0	0	0	0	0	0	0	0	0	0	0	0	0	0	0	0	0	0	0	0	0	0	0	0	0	0	0	0	0
406	OCTANE, 2,6-DIMETHYL-	5.1	5.61	5.1358	4	4	2	0	0	0	0	0	0	0	0	0	0	0	0	0	0	0	0	0	0	0	0	0	0	0	0	0	0	0	0	0	0	0	0	0	0	0	0	0	0	0	0	0	0
407	OCTANE, 2,7-DIMETHYL-	5.1	5.65	5.1358	4	4	2	0	0	0	0	0	0	0	0	0	0	0	0	0	0	0	0	0	0	0	0	0	0	0	0	0	0	0	0	0	0	0	0	0	0	0	0	0	0	0	0	0	0
408	PHENOL, 3-ETHYL	7.6	7.15	7.3333	1	1	0	0	0	0	0	6	4	2	0	0	0	0	0	0	0	0	0	0	0	0	0	0	0	0	0	0	0	0	0	0	0	0	0	0	0	0	0	0	0	0	0	0	0
409	BENZENEMETHANOL, 2-METHYL-	7.2	7.48	7.4	2	0	0	0	0	0	0	6	4	2	0	0	0	0	0	0	0	0	0	0	0	0	0	0	0	0	0	0	0	0	0	0	0	0	0	0	0	0	0	0	0	0	0	0	0
410	BENZENEMETHANOL, 3-METHYL	7.6	7.32	7.4	2	0	0	0	0	0	0	6	4	2	0	0	0	0	0	0	0	0	0	0	0	0	0	0	0	0	0	0	0	0	0	0	0	0	0	0	0	0	0	0	0	0	0	0	0
411	2,4-PENTANEDIOL	11.2	12.57	11.2001	2	3	0	0	0	0	0	0	0	0	0	0	0	0	0	0	0	0	0	0	0	0	0	0	0	0	0	0	0	0	0	0	0	0	0	0	0	0	0	0	0	0	0	0	0
412	1,10-DECANEDIOL	7.84	7.39	7.8453	2	8	0	0	0	0	0	0	0	0	0	0	0	0	0	0	0	0	0	0	0	0	0	0	0	0	0	0	0	0	0	0	0	0	0	0	0	0	0	0	0	0	0	0	0
413	HEPTENE, 2-METHYL-	6.9	7.26	6.9358	2	4	0	0	0	0	0	0	0	0	0	1	0	1	0	0	0	0	0	0	0	0	0	0	0	0	0	0	0	0	0	0	0	0	0	0	0	0	0	0	0	0	0	0	0
414	PENTADECANOIC ACID	5.1	4.61	4.8201	1	13	0	0	0	0	0	0	0	0	0	0	0	0	0	0	0	0	0	0	0	0	1	0	0	0	0	0	0	0	0	0	0	0	0	0	0	0	0	0	0	0	0	0	0
415	HEPTADECANOIC ACID	4.9	4.03	4.9999	1	15	0	0	0	0	0	0	0	0	0	0	0	0	0	0	0	0	0	0	0	0	1	0	0	0	0	0	0	0	0	0	0	0	0	0	0	0	0	0	0	0	0	0	0
416	NONADECANOIC ACID	4.9	3.48	5.1323	1	17	0	0	0	0	0	0	0	0	0	0	0	0	0	0	0	0	0	0	0	0	1	0	0	0	0	0	0	0	0	0	0	0	0	0	0	0	0	0	0	0	0	0	0
417	CYCLOHEXENE, 1-METHYL-4-VINYL-	5.7	6.66	5.7	1	3	1	0	3	1	0	0	0	0	0	1	2	1	0	0	0	0	0	0	0	0	0	0	0	0	0	0	0	0	0	0	0	0	0	0	0	0	0	0	0	0	0	0	0
418	BUTANEDIOIC ACID, DIETHYL ESTER	10.9	9.32	10.9	2	2	0	0	0	0	0	0	0	0	0	0	0	0	0	0	0	0	0	0	0	0	0	0	2	0	0	0	0	0	0	0	0	0	0	0	0	0	0	0	0	0	0	0	0
419	PROPANE, 2-ETHOXY-	11.6	12.5	11.6001	3	1	0	0	0	0	0	0	0	0	0	0	0	0	0	0	0	0	0	0	0	0	0	0	0	0	0	0	0	0	0	0	0	0	0	0	0	0	0	0	0	0	0	0	0
420	HEXANE, 1-ETHOXY-	7.2	8.01	7.2003	2	4	0	0	0	0	0	0	0	0	0	0	0	0	0	0	0	0	0	0	0	0	0	0	0	0	0	0	0	0	0	0	0	0	0	0	0	0	0	0	0	0	0	0	0
421	ETHANE, 1,2-DIETHOXY-	11.9	10.57	11.9001	2	0	0	0	0	0	0	0	0	0	0	0	0	0	0	0	0	0	0	0	0	0	0	0	0	0	0	0	0	0	0	0	0	0	0	0	0	0	0	0	0	0	0	0	0
422	FURAN, 2,3-DIHYDRO-	14.3	15.02	14.3	0	1	0	0	1	0	0	0	0	0	0	0	1	0	0	0	0	0	0	0	0	0	0	0	0	0	0	0	0	0	0	0	0	0	0	0	0	0	0	0	0	0	0	0	0
423	PROPANE, 1,1-DICHLORO-	14.5	13.09	14.5	2	1	0	0	0	0	0	0	0	0	0	0	0	0	0	0	0	0	0	0	0	0	0	0	0	0	0	0	0	0	0	0	0	0	0	0	1	0	0	0	0	0	0	0	0
424	BENZENE, 1,3,5-TRICHLORO-	7.5	9.13	7.05	0	0	0	0	0	0	0	6	3	3	0	0	0	0	0	0	0	0	0	0	0	0	0	0	0	0	0	0	0	0	0	0	0	0	0	0	0	0	3	0	0	0	0	0	0
425	ETHENE, BROMO-	15	16.23	15	0	0	0	0	0	0	0	0	0	0	0	2	0	0	0	0	0	0	0	0	0	0	0	0	0	0	0	0	0	0	0	0	0	0	0	1	0	0	0	0	0	0	0	0	0
426	ETHANE, 1-CHLORO-1,1-DIFLUORO-	17.9	18.51	17.9	2	0	0	0	0	0	0	0	0	0	0	0	0	0	0	0	0	0	0	0	0	0	0	0	0	0	0	0	0	0	0	0	0	0	0	0	0	1	0	0	0	0	0	0	0
427	ETHENE, FLUORO-	21.7	18.55	21.7	0	0	0	0	0	0	0	0	0	0	0	2	0	0	0	0	0	0	0	0	0	0	0	0	0	0	0	0	0	0	0	0	0	0	0	1	0	0	0	0	0	0	0	0	0
428	2-PROPEN-1-AMINE, N-ETHYL-2-METHYL-	9	9.41	9	2	0	0	0	0	0	0	0	0	0	0	1	0	1	0	0	0	0	0	0	0	0	0	0	0	0	0	0	0	0	0	0	0	0	0	0	0	0	0	1	0	0	0	0	0
429	2-PROPEN-1-AMINE, N,N-DI-2-PROPENYL-	7.5	6.65	7.5	0	0	0	0	0	0	0	0	0	0	0	3	3	0	0	0	0	0	0	0	0	0	0	0	0	0	0	0	0	0	0	0	0	0	0	0	0	0	0	0	0	1	0	0	0
430	1,2-ETHANEDIAMINE, N-(2-AMINOETHYL)-	10	11.69	10	2	0	0	0	0	0	0	0	0	0	0	0	0	0	0	0	0	0	0	0	0	0	0	0	0	0	0	0	0	0	0	0	0	0	0	0	0	2	0	1	0	0	0	0	0
431	BENZENAMINE, 2-ETHYL-	6.7	7.2	6.6999	1	1	0	0	0	0	0	6	4	2	0	0	0	0	0	0	0	0	0	0	0	0	0	0	0	0	0	0	0	0	0	0	0	0	0	0	0	0	1	0	0	0	0	0	0
432	AZIRIDINE, 2-METHYL-	15.1	14.55	15.1	1	1	0	0	1	0	0	0	0	0	0	0	0	0	0	0	0	0	0	0	0	0	0	0	0	0	0	0	0	0	0	0	0	0	0	0	0	0	0	1	1	0	0	0	0
433	BENZENE, ISOCYANATO-	8.4	9.82	8.4	0	0	0	0	0	0	0	6	5	1	0	0	0	0	0	0	1	0	1	0	0	0	0	0	0	0	0	0	0	0	0	0	0	0	0	0	0	0	0	0	0	0	0	0	0
434	PIPERAZINE	12.5	11.95	12.5	0	0	0	0	0	0	0	0	0	0	0	0	0	0	0	0	0	0	0	0	0	0	0	0	0	0	0	0	0	0	0	0	0	0	0	0	0	0	0	2	0	0	0	0	0
435	BENZENAMINE, 2-NITRO-	9.8	11.3	9.8	0	0	0	0	0	0	0	6	4	2	0	0	0	0	0	0	0	0	0	0	0	0	0	0	0	0	0	0	0	0	0	0	0	0	0	0	0	0	1	0	0	0	0	0	0
436	BENZENAMINE, 4-NITRO-	9.8	10.52	9.8	0	0	0	0	0	0	0	6	4	2	0	0	0	0	0	0	0	0	0	0	0	0	0	0	0	0	0	0	0	0	0	0	0	0	0	0	0	0	1	0	0	0	0	0	0
437	BENZENAMINE, 3-NITRO-	9.8	10.39	9.8	0	0	0	0	0	0	0	6	4	2	0	0	0	0	0	0	0	0	0	0	0	0	0	0	0	0	0	0	0	0	0	0	0	0	0	0	0	0	1	0	0	0	0	0	0
438	HYDRAZINE, 1,2-DIPHENYL	7.6	7.26	7.6	0	0	0	0	0	0	0	12	10	2	0	0	0	0	0	0	0	0	0	0	0	0	0	0	0	0	0	0	0	0	0	0	0	0	0	0	0	0	0	0	0	0	0	1	0
439	ISOQUINOLINE	7.4	6.6	7.4	0	0	0	0	0	0	0	9	4	2	0	0	0	0	0	0	0	0	0	0	0	0	0	0	0	0	0	0	0	0	0	0	0	0	0	0	0	0	0	0	0	0	0	0	0
440	(1,1'-BIPHENYL)-4-AMINE	5.5	5.86	5.5	0	0	0	0	0	0	0	12	9	3	0	0	0	0	0	0	0	0	0	0	0	0	0	0	0	0	0	0	0	0	0	0	0	0	0	0	0	0	1	0	0	0	0	0	0
441	BENZENAMINE, 2,6-DIETHYL-	6.6	5.59	6.6	2	2	0	0	0	0	0	6	3	3	0	0	0	0	0	0	0	0	0	0	0	0	0	0	0	0	0	0	0	0	0	0	0	0	0	0	0	0	1	0	0	0	0	0	0
442	PYRIDINE, 4-METHYL-	8.7	8.69	8.7	1	0	0	0	0	0	0	5	0	0	0	0	0	0	0	0	0	0	0	0	0	0	0	0	0	0	0	0	0	0	0	0	0	0	0	0	0	0	0	0	0	0	0	0	0
443	ACETAMIDE, N,N-DIMETHYL-	13.8	14.11	13.8	1	0	0	0	0	0	0	0	0	0	0	0	0	0	0	0	0	0	0	0	0	0	0	0	0	0	0	1	0	0	0	0	0	0	0	0	0	0	0	0	0	0	0	0	0
444	PHENOL, 4-METHOXY-	9.6	9.3	9.6	0	0	0	0	0	0	0	6	4	2	0	0	0	0	0	0	0	0	0	0	0	0	0	0	0	0	0	0	0	0	0	0	0	0	0	0	0	0	0	0	0	0	0	0	0
445	ETHANOL, 2-METHOXY-	14	14.65	14	1	0	0	0	0	0	0	0	0	0	0	0	0	0	0	0	0	0	0	0	0	0	0	0	0	0	0	0	0	0	0	0	0	0	0	0	0	0	0	0	0	0	0	0	0
446	ETHANOL, 2-ETHOXY-	15.6	12.82	15.5997	2	0	0	0	0	0	0	0	0	0	0	0	0	0	0	0	0	0	0	0	0	0	0	0	0	0	0	0	0	0	0	0	0	0	0	0	0	0	0	0	0	0	0	0	0
447	ETHANOL, 2-BUTOXY-	12.7	10.29	12.7033	2	2	0	0	0	0	0	0	0	0	0	0	0	0	0	0	0	0	0	0	0	0	0	0	0	0	0	0	0	0	0	0	0	0	0	0	0	0	0	0	0	0	0	0	0
448	ETHANOL, 2-(2-(2-METHOXYETHOXY)ETHOXY)-	12.3	11.09	12.3	1	0	0	0	0	0	0	0	0	0	0	0	0	0	0	0	0	0	0	0	0	0	0	0	0	0	0	0	0	0	0	0	0	0	0	0	0	0	0	0	0	0	0	0	0
449	2,5-PYRROLIDINEDIONE	14.3	17.79	14.3	0	2	0	0	2	0	0	0	0	0	0	0	0	0	0	0	0	0	0	0	0	0	0	0	0	0	0	0	0	0	0	0	0	0	0	0	0	0	0	0	0	0	0	0	0
450	PROPANOIC ACID, 2-HYDROXY-, METHYL ESTER	13.7	14.35	13.6999	1	1	0	0	0	0	0	0	0	0	0	0	0	0	0	0	0	0	0	0	0	0	0	0	1	0	0	0	0	0	0	0	0	0	0	0	0	0	0	0	0	0	0	0	0
451	BENZAMIDE	8.38	9.5	8.38	0	0	0	0	0	0	0	6	5	1	1	0	0	0	0	0	0	0	0	0	0	0	0	0	0	0	1	0	0	0	0	0	0	0	0	0	0	0	0	0	0	0	0	0	0
452	2-PROPANE, 1-HYDROXY-	15.7	15.62	15.7	2	0	0	0	0	0	0	0	0	0	0	0	0	0	0	0	0	0	0	0	0	0	0	0	0	0	0	0	0	0	0	0	0	0	0	0	0	0	0	0	0	0	0	0	0
453	ETHANOL, 2-CHLORO-	15.9	17.72	15.9	2	0	0	0	0	0	0	0	0	0	0	0	0	0	0	0	0	0	0	0	0	0	0	0	0	0	0	0	0	0	0	0	0	0	0	0	0	0	0	0	0	0	0	0	0
454	6-UNDECANONE	5.48	5.51	5.6409	2	8	0	0	0	0	0	0	0	0	0	0	0	0	0	0	0	0	0	0	0	0	0	0	1	0	0	0	0	0	0	0	0	1	0	0	0	0	0	0	0	0	0	0	0
455	1-TRIDECANOL, 2-METHYL	6.15	4.48	5.9383	3	10	1	0	0	0	0	0	0	0	0	0	0	0	0	0	0	0	0	0	0	0	0	0	0	0	0	0	0	0	0	0	0	0	0	0	0	0	0	0	0	0	0	0	0
456	1-OCTANOL, 6-METHYL-	9.07	6.92	8.8807	3	5	1	0	0	0	0	0	0	0	0	0	0	0	0	0	0	0	0	0	0	0	0	0	0	0	0	0	0	0	0	0	0	0	0	0	0	0	0	0	0	0	0	0	0
457	PHENOL, 5-METHYL-2-(1-METHYLETHYL)-	6.95	6.06	6.95	3	0	1	0	0	0	0	6	3	3	0	0	0	0	0	0	0	0	0	0	0	0	0	0	0	0	0	0	0	0	0	0	0	0	0	0	0	0	0	0	0	0	0	0	0
458	PHENOL, 3-METHYL-4-(1-METHYLETHYL)	6.95	6.27	6.95	3	0	1	0	0	0	0	6	3	3	0	0	0	0	0	0	0	0	0	0	0	0	0	0	0	0	0	0	0	0	0	0	0	0	0	0	0	0	0	0	0	0	0	0	0
459	NONENE, -2-METHYL-	5.8	5.82	5.8498	2	6	0	0	0	0	0	0	0	0	0	1	0	1	0	0	0	0	0	0	0	0	0	0	0	0	0	0	0	0	0	0	0	0	0	0	0	0	0	0	0	0	0	0	0
460	2-DECENE-(Z)	5	5.7	5.5363	2	6	0	0	0	0	0	0	0	0	0	0	2	0	0	0	0	0	0	0	0	0	0	0	0	0	0	0	0	0	0	0	0	0	0	0	0	0	0	0	0	0	0	0	0
461	2-DECENE,(E)-	5	5.7	5.5363	2	6	0	0	0	0	0	0	0	0	0	0	2	0	0	0	0	0	0	0	0	0	0	0	0	0	0	0	0	0	0	0	0	0	0	0	0	0	0	0	0	0	0	0	0
462	2-DODECENE, (Z)-	4.6	5.01	4.5339	2	8	0	0	0	0	0	0	0	0	0	0	2	0	0	0	0	0	0	0	0	0	0	0	0	0	0	0	0	0	0	0	0	0	0	0	0	0	0	0	0	0	0	0	0
463	2-DODECENE, (E)-	4.6	5	4.5339	2	8	0	0	0	0	0	0	0	0	0	0	2	0	0	0	0	0	0	0	0	0	0	0	0	0	0	0	0	0	0	0	0	0	0	0	0	0	0	0	0	0	0	0	0
464	CYCLOPROPANECARBOXYLIC ACID	14.41	15.26	14.41	0	2	1	0	2	1	0	0	0	0	0	0	0	0	0	0	0	1	0	0	0	0	1	0	0	0	0	0	0	0	0	0	0	0	0	0	0	0	0	0	0	0	0	0	0
465	4-HYDROXYMETHYL-BENZOIC ACID	8.62	8.86	8.62	1	0	0	0	0	0	0	6	4	2	1	0	0	0	0	0	0	0	1	0	0	0	0	1	0	0	0	0	0	0	0	0	0	0	0	0	0	0	0	0	0	0	0	0	0
466	DODECANE, 1-BROMO	4.12	4.06	4.12	2	10	0	0	0	0	0	0	0	0	0	0	0	0	0	0	0	0	0	0	0	0	0	0	0	0	0	0	0	0	0	0	0	0	0	0	0	0	0	0	0	0	0	0	0
467	DODECANE, 1,2-DIBROMO	3.92	4.11	3.92	2	10	0	0	0	0	0	0	0	0	0	0	0	0	0	0	0	0	0	0	0	0	0	0	0	0	0	0	0	0	0	0	0	0	0	0	0	0	0	0	0	0	0	0	0
468	METHANE, DIFLUOROMETHOXY-	17	19.36	17	0	0	0	0	0	0	0	0	0	0	0	0	0	0	0	0	0	0	0	0	0	0	0	0	0	0	0	0	0	0	0	0	0	0	0	0	0	0	0	0	0	0	0	0	0
469	CYCLOPROPANECARBOXAMIDE	14.4	15.69	14.4	0	2	1	0	2	1	0	0	0	0	0	0	0	0	0	0	0	0	0	0	0	0	0	0	0	0	1	0	0	0	0	0	0	0	0	0	0	0	0	0	0	0	0	0	0
470	CYCLOPROPANECARBONITRILE	13.7	14.79	13.7	0	2	1	0	2	1	0	0	0	0	0	0	0	0	0	0	0	0	0	0	0	0	0	0	0	0	0	0	0	0	0	0	0	0	0	0	0	0	0	0	0	0	0	0	1
471	HEXANAMIDE, 6-AMINO	9.79	10.41	9.79	1	4	0	0	0	0	0	0	0	0	0	0	0	0	0	0	0	0	0	0	0	0	0	0	0	0	0	0	0	0	0	0	0	0	0	0	0	1	0	0	0	0	0	0	0
472	1,5-PENTANEDIAMINE	8.33	9.83	8.33	2	3	0	0	0	0	0	0	0	0	0	0	0	0	0	0	0	0	0	0	0	0	0	0	0	0	0	0	0	0	0	0	0	0	0	0	0	1	0	0	0	0	0	0	0
473	HEXANAMIDE	8.82	9.79	8.82	1	4	0	0	0	0	0	0	0	0	0	0	0	0	0	0	0	0	0	0	0	0	0	0	0	0	1	0	0	0	0	0	0	0	0	0	0	0	0	0	0	0	0	0	0
474	NAPHTHALENE, 1-PENTYL-	5.1	4.5	5.1987	1	4	0	0	0	0	0	10	7	3	0	0	0	0	0	0	0	0	0	0	0	0	0	0	0	0	0	0	0	0	0	0	0	0	0	0	0	0	0	0	0	0	0	0	0
475	BENZENAMINE, N-ETHYL-	9.5	7.68	9.5	1	0	0	0	0	0	0	6	5	1	0	0	0	0	0	0	0	0	0	0	0	0	0	0	0	0	0	0	0	0	0	0	0	0	0	0	0	0	0	0	1	0	0	0	0
476	DISULFIDE, bis(1,1-DIMETHYLETHYL)	5.74	4.87	5.74	6	0	2	0	0	0	0	0	0	0	0	0	0	0	0	0	0	0	0	0	0	0	0	0	0	0	0	0	0	0	0	0	0	0	0	0	0	0	0	0	0	0	0	0	0
477	2-PENTANETHIOL	8.7	9.91	8.7	2	3	0	0	0	0	0	0	0	0	0	0	0	0	0	0	0	0	0	0	0	0	0	0	0	0	0	0	0	0	0	0	0	0	0	0	0	0	0	0	0	0	0	0	0
478	PHENOTHIAZINE	6.63	6.51	6.63	0	0	0	0	0	0	0	12	8	4	0	0	0	0	0	0	0	0	0	0	0	0	0	0	0	0	0	0	0	0	0	0	0	0	0	0	0	0	0	0	1	0	0	0	0
479	THIOPHENE, 2,5-DIMETHYL	11.7	9.04	11.7	2	0	0	0	0	0	0	4	0	0	0	0	0	0	0	0	0	0	0	0	0	0	0	0	0	0	0	0	0	0	0	0	0	0	0	0	0	0	0	0	0	0	0	0	0
480	BUTANE, 1-1'-THIOBIS-	6.81	6.28	6.81	2	4	0	0	0	0	0	0	0	0	0	0	0	0	0	0	0	0	0	0	0	0	0	0	0	0	0	0	0	0	0	0	0	0	0	0	0	0	0	0	0	0	0	0	0
481	2-PROPANOL, 1-METHOXY	13.1	13.85	13.1	1	1	0	0	0	0	0	0	0	0	0	0	0	0	0	0	0	0	0	0	0	0	0	0	0	0	0	0	0	0	0	0	0	0	0	0	0	0	0	0	0	0	0	0	0
482	ETHANOL, 2-(2-PROPOXYETHOXY)-	12.7	10.65	12.6999	2	1	0	0	0	0	0	0	0	0	0	0	0	0	0	0	0	0	0	0	0	0	0	0	0	0	0	0	0	0	0	0	0	0	0	0	0	0	0	0	0	0	0	0	0
483	ETHANOL, 2-(2-(2-BUTOXYETHOXY)ETHOXY)-	11.9	9.63	11.9001	2	2	0	0	0	0	0	0	0	0	0	0	0	0	0	0	0	0	0	0	0	0	0	0	0	0	0	0	0	0	0	0	0	0	0	0	0	0	0	0	0	0	0	0	0
484	ETHANOL,2-(HEXYLOXY)-	10	8.97	10.0018	2	4	0	0	0	0	0	0	0	0	0	0	0	0	0	0	0	0	0	0	0	0	0	0	0	0	0	0	0	0	0	0	0	0	0	0	0	0	0	0	0	0	0	0	0
485	2-PROPANOL, 1-PROPOXY-	10.6	10.74	10.6	2	2	0	0	0	0	0	0	0	0	0	0	0	0	0	0	0	0	0	0	0	0	0	0	0	0	0	0	0	0	0	0	0	0	0	0	0	0	0	0	0	0	0	0	0
486	ETHANOL, 2-(2-BUTOXYETHOXY)-, ACETATE	10.7	9.45	10.7	2	2	0	0	0	0	0	0	0	0	0	0	0	0	0	0	0	0	0	1	0	0	0	0	1	0	0	0	0	0	0	0	0	0	0	0	0	0	0	0	0	0	0	0	0
487	ETHANOL, 2-[(1-METHYL-2-PROPENYL)OXY]-	10.6	10.91	10.6	2	1	0	0	0	0	0	0	0	0	0	1	1	0	0	0	0	0	0	0	0	0	0	0	0	0	0	0	0	0	0	0	0	0	0	0	0	0	0	0	0	0	0	0	0
488	PROPANOL, (2-ETHOXYMETHYLETHOXY)	9.69	9.11	9.6899	3	2	0	0	0	0	0	0	0	0	0	0	0	0	0	0	0	0	0	0	0	0	0	0	0	0	0	0	0	0	0	0	0	0	0	0	0	0	0	0	0	0	0	0	0
489	PROPANOL, [2-(2-ETHOXYMETHYLETHOXY)-METHYLETHOXY]-	9.15	8.34	9.15	4	3	0	0	0	0	0	0	0	0	0	0	0	0	0	0	0	0	0	0	0	0	0	0	0	0	0	0	0	0	0	0	0	0	0	0	0	0	0	0	0	0	0	0	0
490	2-PROPANOL, 1-ETHOXY	10.9	11.36	10.9001	2	1	0	0	0	0	0	0	0	0	0	0	0	0	0	0	0	0	0	0	0	0	0	0	0	0	0	0	0	0	0	0	0	0	0	0	0	0	0	0	0	0	0	0	0
491	PROPAN-2-OL, 1-[2-(tert-BUTOXY)-ISOPROPOXY]	7.35	8.19	7.35	5	2	1	0	0	0	0	0	0	0	0	0	0	0	0	0	0	0	0	0	0	0	0	0	0	0	0	0	0	0	0	0	0	0	0	0	0	0	0	0	0	0	0	0	0
492	DECAMETHYLCYCLOPENTASILOXANE	13.21	11.25	13.21	0	0	0	0	0	0	0	0	0	0	0	0	0	0	0	0	0	0	0	0	0	0	0	0	0	0	0	0	0	0	0	0	0	0	0	0	0	0	0	0	0	0	0	0	0
493	1,3-BENZENEDIAMINE, 2-METHYL-	9.9	9.56	9.9	1	0	0	0	0	0	0	6	3	3	0	0	0	0	0	0	0	0	0	0	0	0	0	0	0	0	0	0	0	0	0	0	0	0	0	0	0	0	2	0	0	0	0	0	0
494	BENZALDEHYDE, 4-HYDROXY-3-METHOXY-	8.8	8.69	8.8	0	0	0	0	0	0	0	6	3	3	1	0	0	0	0	0	0	0	0	0	0	0	0	0	0	0	0	0	0	0	0	0	1	0	0	0	0	0	0	0	0	0	0	0	0
495	PHOSPHORIC ACID, TRIETHYL ESTER	10	9.98	10	3	0	0	0	0	0	0	0	0	0	0	0	0	0	0	0	0	0	0	0	0	0	0	0	0	0	0	0	0	0	0	0	0	0	0	0	0	0	0	0	0	0	0	0	0
496	2-PROPANOL, 1-AMINO-	16.9	15.02	16.9	2	1	0	0	0	0	0	0	0	0	0	0	0	0	0	0	0	0	0	0	0	0	0	0	0	0	0	0	0	0	0	0	0	0	0	0	0	1	0	0	0	0	0	0	0
497	1,2,3-PROPANETRICARBOXYLIC ACID, 2-HYDROXY-	11.7	9.36	11.7	0	2	1	0	0	0	0	0	0	0	0	0	0	0	0	0	0	0	0	0	0	0	3	0	0	0	0	0	0	0	0	0	0	0	0	0	0	0	0	0	0	0	0	0	0
498	PROPANOIC ACID, 2-HYDROXY-, ETHYL ESTER	10.6	12.08	10.6	2	1	0	0	0	0	0	0	0	0	0	0	0	0	0	0	0	0	0	0	0	0	0	0	1	0	0	0	0	0	0	0	0	0	0	0	0	0	0	0	0	0	0	0	0
499	ETHANOL, 2-ETHOXY-,ACETATE	12.7	11.21	12.6999	2	0	0	0	0	0	0	0	0	0	0	0	0	0	0	0	0	0	0	0	0	0	0	0	1	0	0	0	0	0	0	0	0	0	0	0	0	0	0	0	0	0	0	0	0
500	ETHANOL, 2-MERCAPTO-	18	17.1	18	2	0	0	0	0	0	0	0	0	0	0	0	0	0	0	0	0	0	0	0	0	0	0	0	0	0	0	0	0	0	0	0	0	0	0	0	0	0	0	0	0	0	0	0	0
501	ETHANOL, 2-(METHYL AMINO)-	15.2	14.26	15.2	1	0	0	0	0	0	0	0	0	0	0	0	0	0	0	0	0	0	0	0	0	0	0	0	0	0	0	0	0	0	0	0	0	0	0	0	0	0	0	1	0	0	0	0	0
502	ETHANOL, 2-(DIMETHYLAMINO)-	11.5	12.87	11.5	1	0	0	0	0	0	0	0	0	0	0	0	0	0	0	0	0	0	0	0	0	0	0	0	0	0	0	0	0	0	0	0	0	0	0	0	0	0	0	0	0	1	0	0	0
503	2-PROPANOL, 1,1'-IMINOBIS-	9.8	11.32	9.8	2	2	0	0	0	0	0	0	0	0	0	0	0	0	0	0	0	0	0	0	0	0	0	0	0	0	0	0	0	0	0	0	0	0	0	0	0	0	0	0	0	0	0	0	0
504	ETHANOL, 2-BUTOXY-, ACETATE	8.54	9.77	8.54	2	2	0	0	0	0	0	0	0	0	0	0	0	0	0	0	0	0	0	0	0	0	0	0	1	0	0	0	0	0	0	0	0	0	0	0	0	0	0	0	0	0	0	0	0
505	PROPANOIC ACID, 3-ETHOXY-, ETHYL ESTER	9.8	11.2	9.8001	2	1	0	0	0	0	0	0	0	0	0	0	0	0	0	0	0	0	0	0	0	0	0	0	1	0	0	0	0	0	0	0	0	0	0	0	0	0	0	0	0	0	0	0	0
506	2-PROPENOIC ACID, 2-HYDROXYPROPYL ESTER	12.1	11.1	12.1	1	1	0	0	0	0	0	0	0	0	3	1	1	0	0	0	0	0	0	0	0	0	0	0	1	0	0	0	0	0	0	0	0	0	0	0	0	0	0	0	0	0	0	0	0
507	1-PROPEN-2-OL, ACETATE	13.1	13.41	13.1	2	0	0	0	0	0	0	0	0	0	0	1	1	0	0	0	0	0	0	0	0	0	0	0	1	0	0	0	0	0	0	0	0	0	0	0	0	0	0	0	0	0	0	0	0
508	ETHANOL, 2-PENTYLOXY	10.7	9.59	10.6953	2	3	0	0	0	0	0	0	0	0	0	0	0	0	0	0	0	0	0	0	0	0	0	0	0	0	0	0	0	0	0	0	0	0	0	0	0	0	0	0	0	0	0	0	0
509	1-PROPANOL, 3-CHLORO-	14.8	14.99	14.8	2	1	0	0	0	0	0	0	0	0	0	0	0	0	0	0	0	0	0	0	0	0	0	0	0	0	0	0	0	0	0	0	0	0	0	0	0	0	0	0	0	0	0	0	0
510	1-METHOXY-2-PROPANONE	13.3	14.4	13.3	1	0	0	0	0	0	0	0	0	0	0	0	0	0	0	0	0	0	0	0	0	0	0	0	1	0	0	0	0	0	0	0	0	1	0	0	0	0	0	0	0	0	0	0	0
511	1,4-DIOXANE-2,5-DIONE, 3,6-DIMETHYL-	9.95	11.24	9.95	2	2	0	0	2	0	0	0	0	0	0	0	0	0	0	0	0	0	0	0	0	0	0	0	2	0	0	0	0	0	0	0	0	0	0	0	0	0	0	0	0	0	0	0	0
512	ETHANOL, 2-[2-(PENTYLOXY)ETHOXYL]	11	9.37	11	2	3	0	0	0	0	0	0	0	0	0	0	0	0	0	0	0	0	0	0	0	0	0	0	0	0	0	0	0	0	0	0	0	0	0	0	0	0	0	0	0	0	0	0	0
513	BENZOIC ACID, 4-FORMYL-, METHYL ESTER	8.8	8.61	8.8	0	0	0	0	0	0	0	6	4	2	2	0	0	0	0	0	0	0	0	0	0	0	0	0	0	1	0	0	0	0	0	0	1	0	0	0	0	0	0	0	0	0	0	0	0
514	3,6,9,12-TETRAOXAHEXADECAN-1-OL	11.9	9.49	11.9	2	2	0	0	0	0	0	0	0	0	0	0	0	0	0	0	0	0	0	0	0	0	0	0	0	0	0	0	0	0	0	0	0	0	0	0	0	0	0	0	0	0	0	0	0
515	BENZOIC ACID, 4-METHYL-, METHYL ESTER	9.5	7.7	9.5	1	0	0	0	0	0	0	6	4	2	1	0	0	0	0	0	0	0	0	0	0	0	0	0	0	1	0	0	0	0	0	0	0	0	0	0	0	0	0	0	0	0	0	0	0
[truncated: 37 more columns]

## Sheet: Errors
Y_model	Rrror	Relative error	R^2=0.9964	Coefficients	0
16.5	0	0	variance of error=sigma^2=0.0406	-147.729	0.0199838
12.7453	0.2547	0.0196		218.577	-0.0572066
9.5461	-0.5461	0.0607	Coefficient number=353	1.289	0.0280299
7.4706	0.2094	0.0273		56.2233	-0.0225325
7.8775	-0.1775	0.023	AARD=0.0141	26.2519	-0.0263579
7.1895	-0.1895	0.0271	ARD=8.5531e-004	-0.0065	0.0326921
6.7784	0.2216	0.0317	AAE=0.0987	54.8615	-0.116478
6.791	-0.791	0.1318		12.4935	0.030776
6.791	0.209	0.0299		133.486	-0.0313942
7.0204	-0.2204	0.0324		72.731	0.0520304
6.6538	0.3462	0.0495		0.0018	0.0434057
6.2296	0.2704	0.0416		0.0736	-0.044843
6.0723	-0.2723	0.047		-10.3592	0.185712
6.0723	1.1277	0.1566		-4.804	-0.044843
6.0723	-0.2723	0.047		0	-0.0731691
5.9342	-0.4342	0.0789		-21.443	0.0101183
5.8409	0.0591	0.01		-0.7998	0.0101183
5.8409	0.0591	0.01		-54.3486	0.0101183
5.8409	0.0591	0.01		-16.732	0.0101183
5.8409	0.0591	0.01		-68.8083	-0.032715
5.7894	-0.1894	0.0338		0	0.0726736			AAE		absolut error
4.8477	0.3523	0.0677		-105.747	-0.0752408
4.6823	-0.3523	0.0814		-0.002	0.0790754
5.2823	0.4177	0.0733		0.6923	-0.00656769
5.4357	-0.0357	0.0066		9.7883	2.43908e-05
4.0999	0.0001	0		-20.9819	-0.0101316
5.1522	-0.0522	0.0102		-5.4225	-0.00493471
4.9243	-0.0243	0.005		1.9833	-0.00762231
4.7361	-0.0361	0.0077		0.0464	-0.0151664
4.5693	-0.0693	0.0154		6.1982	-0.0233931
4.403	-0.103	0.024		1.1899	-0.003606
4.2152	-0.0152	0.0036		15.9471	0.00293358
3.9883	0.0117	0.0029		25.0464	0.0403607
3.7487	0.1513	0.0388		0	-0.012474
3.848	-0.048	0.0126		-0.0163	0.00882724
4.758	0.042	0.0088		-1.8574	0.166819
5.485	0.915	0.143		-15.8097	-0.088423
5.485	-0.485	0.097		5.7616	-0.088423
5.485	-0.485	0.097		-6.0013	-0.088423
5.485	-0.485	0.097		-34.5764	0
4.1	0	0		-291.323	-0.0451435
5.6553	-0.2553	0.0473		186.443	0.202412
5.6553	1.1447	0.1683		-488.349	-0.0451435
5.6553	-0.2553	0.0473		90.4901	-0.0345115
5.2823	-0.1823	0.0357		-8.0489	0.0144826
5.7172	0.0828	0.0143		269.095	-0.00473707
10.4495	-0.0495	0.0048		-292.382	0.0177324				Relative absolute error
10.9066	0.1934	0.0174		-502.536	-0.0253007				AARD
9.644	-0.244	0.026		48.3709	3.59294e-05
8.3497	0.0003	0		96.0364	-0.000281171
6.4018	-0.0018	0.0003		-218.58	0.000254302
5.8985	0.0015	0.0003		53.6089	0.00845845
7.9329	0.0671	0.0084		71.442	-0.00887574
6.76	-0.06	0.009		23.9166	0.0218775
6.4587	0.1413	0.0214		-60.7134	0
6.1	0	0		6.6447	-0.0209419
6.0262	-0.1262	0.0214		258.253	0.00413568
5.8757	0.0243	0.0041		122.797	0
7	0	0		203.143	0.00823083
5.4551	0.0449	0.0082		-334.484	0
6	0	0		-492.075	0.0108325
6.6282	0.0718	0.0107		-99.975	-0.00612103
6.3388	-0.0388	0.0062		-21.3159	0.0311444
5.2369	0.1631	0.0302		-102.083	-1.81815e-05
11.0002	-0.0002	0		100.029	-0.00896023
9.7877	-0.0877	0.009		303.826	-0.00896023
9.7877	-0.0877	0.009		-424.809	-0.0269453
9.6603	-0.2603	0.0277		-92.1205	-0.0269453
9.6603	-0.2603	0.0277		275.442	-0.0340206
9.9381	-0.3381	0.0352		-374.395	0.0182958
8.9365	0.1635	0.018		-0.3038	0
9.6	0	0		348.449	-0.0195348				Y with Y_model
8.0574	-0.1574	0.0199		-178.744	0.0354944
8.6915	0.3085	0.0343		-120.128	0.0354944
8.6915	0.3085	0.0343		-43.6036	0.0354944
8.6915	0.3085	0.0343		-168.331	0.0354944
8.6915	0.3085	0.0343		-234.286	0.0311641
8.728	0.272	0.0302		-131.687	0.00479952
9.3551	0.0449	0.0048		-472.096	0.00479952
9.3551	0.0449	0.0048		201.308	0.0121683
8.9906	0.1094	0.012		-95.2672	0
9	0	0		-81.8178	0.00981331
7.7242	0.0758	0.0097		-269.167	0.0021966
7.284	0.016	0.0022		-135.945	0.00775194
7.74	0.06	0.0077		-44.0022	0.00775194
7.74	0.06	0.0077		-424.212	0.00775194
7.74	0.06	0.0077		-233.217	0.00981331
7.7242	0.0758	0.0097		-551.124	-0.0576355
8.5954	-0.4954	0.0612		73.4067	-0.0460013
8.5954	-0.3954	0.0482		-117.232	-0.0804362
7.7863	-0.6263	0.0875		403.302	0.162298
7.7863	1.2637	0.1396		437.37	0
7.4	0	0		298.256	0.00775194
7.74	0.06	0.0077		122.05	0.0221875
6.6524	0.1476	0.0217		47.4212	-8.6949e-05				ARD
6.9006	-0.0006	0.0001		98.7095	-0.0192873
6.118	-0.118	0.0197		-209.89	0.00745873
5.6578	0.0422	0.0074		-150.715	0.00704935
5.2629	0.0371	0.007		-38.3363	0.0141988
4.93	0.07	0.014		-288.679	0.00929843
4.6567	0.0433	0.0092		176.582	0.0138103
4.4387	0.0613	0.0136		112.29	0.00756848
4.2677	0.0323	0.0075		-55.081	-0.00755229
4.1312	-0.0312	0.0076		-294.181	-0.0238138
3.8927	-0.0927	0.0244		-410.848	0
12.1	0	0		-499.979	0
10.1	0	0		-431.846	0.0633803
2.84	0.18	0.0596		-158.288	-0.00390139
3.6141	-0.0141	0.0039		-58.7397	-8.6949e-05
6.9006	-0.0006	0.0001		325.948	-8.6949e-05
6.9006	-0.0006	0.0001		0.0265	-8.6949e-05
6.9006	-0.0006	0.0001		-83.7159	-8.6949e-05
6.9006	-0.0006	0.0001		-119.305	-8.6949e-05
6.9006	-0.0006	0.0001		-339.274	-0.00316495
4.0127	-0.0127	0.0032		-534.644	-0.0137804
3.7517	-0.0517	0.014		-6.8858	0.00398806
3.5857	0.0143	0.004		-201.13	0
8.8	0	0		6.943	-0.0153881
7.1094	-0.1094	0.0156		-47.2155	0
11.5	0	0		324.389	0
9	0	0		-9.1197	0
10.9	0	0		-2.8912	5.00025e-05
7.9996	0.0004	0		43.9534	0.00742086
7.0477	0.0523	0.0074		-100.55	0.00336952
6.6775	0.0225	0.0034		4.2854	-0.0287744
6.8985	-0.1985	0.0296		-16.3486	0.0147133
6.8985	0.1015	0.0145		-212.796	0.0147133
6.8985	0.1015	0.0145		-181.493	-0.0215583
6.1322	-0.1322	0.022		-156.961	-0.0117375
6.5772	-0.0772	0.0119		-11.9346	-0.0277917
5.9658	-0.1658	0.0286		249.018	0.0224949
5.9658	0.1342	0.022		109.944	0.00573268
5.9658	0.0342	0.0057		132.018	-0.0569947
6.9989	-0.3989	0.0604		179.818	0.0144451
6.9989	0.1011	0.0142		263.539	0.0415923
6.9989	0.2911	0.0399		143.213	0.0095384
5.7452	0.0548	0.0094		140.127	-0.064167
6.4114	-0.4114	0.0686		155.881	0.076208
6.4114	0.4886	0.0708		-90.607	0
5.7	0	0		251.889	-0.0275229
5.45	-0.15	0.0283		-25.7353	0.0275229
5.45	0.15	0.0268		-14.2269	-0.0526981
5.7004	-0.3004	0.0556		-40.4492	-0.0176128
5.7004	-0.1004	0.0179		89.1203	0.0701003
5.7004	0.3996	0.0655		180.559	0.000181851
6.5988	0.0012	0.0002		-117.058	0.000181851
6.5988	0.0012	0.0002		141.248	0.000181851
6.5988	0.0012	0.0002		203.652	0
4.6	0	0		309.864	-0.00011289
6.2007	-0.0007	0.0001		149.455	0
4.3	0	0		92.6839	0
5.4	0	0		43.5767	0
5.4	0	0		31.8352	-1.72411e-05
5.8001	-0.0001	0		23.0172	-0.0133333
3.75	-0.05	0.0135		83.5296	0.0133333
3.75	0.05	0.0132		107.226	0
5.2	0	0		153.908	2.08338e-05
4.7999	0.0001	0		-253.039	0
6.1	0	0		128.36	0
6.7	0	0		186.233	0
6.7	0	0		75.4816	0
5.9	0	0		95.5823	0.00987787
6.3374	0.0626	0.0098		-136.379	-0.0208078
5.3105	-0.1105	0.0213		-151.79	0
5	0	0		-16.762	0.0202449
4.9988	0.1012	0.0198		171.39	0.0315325
4.9441	0.1559	0.0306		-111.18	-0.0208078
5.3105	-0.1105	0.0213		-108.068	0
5.2	0	0		-112.265	-0.00437499
5.5543	-0.0243	0.0044		210.082	-0.000968006
16.1156	-0.0156	0.001		7.2421	0.018048
12.2784	0.2216	0.0177		-129.829	-0.0316202
9.8102	-0.3102	0.0327		-22.8072	0.00656393
7.0537	0.0463	0.0065		113.753	-0.00879844
8.1719	-0.0719	0.0089		-58.6029	0.0194329
6.278	0.122	0.0191		6.7747	0.0101362
5.7418	0.0582	0.01		-150.294	-0.0253807
7.3875	-0.1875	0.026		0.38	0
21.1	0	0		25.1345	0.0108384
7.1228	0.0772	0.0107		85.8485	1.38891e-05
7.1999	0.0001	0		2.4273	0
10.7	0	0		132.532	0
8.1	0	0		27.8327	0.0029904
5.3839	0.0161	0.003		74.2484	0.00669842
5.1654	0.0346	0.0066		-288.656	-0.0116819
5.0591	-0.0591	0.0118		-33.3444	-0.0083497
5.0421	-0.0421	0.0084		-69.6115	-0.0428571
7	-0.3	0.0448		-14.6133	0
7.8	0	0		52.9769	0
8.4	0	0		328.103	0
8.4	0	0		47.4351	0.0428571
7	0.3	0.0411		-26.963	0.0134558
8.1898	0.1102	0.0133		-143.293	3.1251e-05
12.7996	0.0004	0		-181.293	0.0370644
7.0391	0.2609	0.0357		-247.51	0.00431857
7.9656	0.0344	0.0043		-173.007	-0.00890729
7.971	-0.071	0.009		17.6321	4.83894e-05
6.1997	0.0003	0.0001		-41.5809	0
12.24	0	0		88.6269	-3.88083e-05
7.7303	-0.0003	0		-191.472	-0.151181
6.5974	-0.9974	0.1781		186.764	0.00610484
5.8642	0.0358	0.0061		351.487	0
11.4	0	0		338.087	0
9.4	0	0		162.574	0
6.7	0	0		159.821	-3.1578e-05
19.0006	-0.0006	0		268.243	-0.0396927
12.496	-0.496	0.0413		-30.6628	3.14971e-05
12.6996	0.0004	0		80.2322	0.0326959
10.8454	0.3546	0.0317		405.347	0.0112255
10.779	0.121	0.0111		-185.348	0.0651783
9.3881	0.6119	0.0612		43.8242	0
13.2	0	0		-70.3684	-0.05602
9.5341	-0.5341	0.0593		288.018	-0.00317283
8.2261	-0.0261	0.0032		-72.9168	-0.00578206
8.0767	-0.0467	0.0058		183.324	0.053298
9.1617	0.4883	0.0506		363.003	0.028785
9.5258	0.2742	0.028		0.4249	0.00590129
8.9472	0.0528	0.0059		115.818	-0.0148107
9.1353	-0.1353	0.015		-14.6925	0
10.9	0	0		-269.872	-0.0159229
7.3165	-0.1165	0.0162		19.9015	0.0195747
7.3462	0.1438	0.0192		8.0985	-0.0317407
6.6098	-0.2098	0.0328		10.6268	-0.020905
7.1801	-0.1501	0.0214		17.951	0.00517418
6.0686	0.0314	0.0051		-87.6115	0.00798494
6.5874	0.0526	0.0079		-2.329	-0.0292119
5.6655	-0.1655	0.0301		725.372	-0.0332416
5.3788	-0.1788	0.0344		641.776	-0.0371872
8.8283	-0.3283	0.0386		330.769	-0.017038
5.1884	-0.0884	0.0173		547.087	-0.0145259
5.0737	-0.0737	0.0147		336.12	-0.00249377
5.0125	-0.0125	0.0025		-294.548	0.0440928
4.9804	0.2196	0.0422		73.2445	0.0098562
4.9512	0.0488	0.0098		-390.221	0.0207831
4.8982	0.1018	0.0204		8.4188	0
7.2	0	0		250.331	0
6.55	0	0		118.04	-0.0475924
7.1398	-0.3398	0.05		57.2082	0
9.7	0	0		171.413	0
18	0	0		-0.988	0
6.4	0	0		128.667	0
6.4	0	0		-244.011	0
6.4	0	0		283.157	0
6.4	0	0		20.7799	0
6.4	0	0		-10.5989	0
9.1	0	0		205.992	0
7.6	0	0		-485.059	0
7.6	0	0		156.501	0
7.6	0	0		-10.2635	-0.0181774
7.3333	-0.1333	0.0185		13.6419	-0.0181774
7.3333	-0.1333	0.0185		-45.6501	-7.40735e-06
13.5001	-0.0001	0		-30.5206	-7.69225e-06
13.0001	-0.0001	0		225.46	7.93657e-06
12.5999	0.0001	0		224.388	0
13.2	0	0		-124.428	0
7.72	0	0		-334.601	0
11.5	0	0		-224.491	7.29932e-06
13.6999	0.0001	0		-69.2121	0.00192795
13.1746	0.0254	0.0019		-0.0327	-0.0065531
10.9719	-0.0719	0.0066		6.5614	0.00565132
9.1483	0.0517	0.0056		-1.6447	0
9.8	0	0		-30.1342	0
9.8	0	0		36.0682	0
9.7	0	0		-49.4017	0.0389543
15.4001	0.5999	0.0375		-1.0676	-0.0389673
15.4001	-0.6001	0.0405		-213.915	0.0566573
12.6815	0.7185	0.0536		-54.3709	-0.0671189
10.2907	-0.6907	0.072		-121.306	2.04086e-05
9.7998	0.0002	0		-77.9049	-0.0493746
8.6259	-0.4259	0.0519		-82.3437	-0.000174969
8.0014	-0.0014	0.0002		-67.1815	0
8.22	0	0		299.908	0.0421562
4.8937	0.2063	0.0404		-101.804	0.0223456
4.7929	0.1071	0.0219		19.2854	0.0679734
4.7754	0.3246	0.0636		193.544	-0.000673016
4.9033	-0.0033	0.0007		-5.2621	-0.016835
14.85	-0.25	0.0171		205.07	0.016835
14.85	0.25	0.0166		81.5219	0.000180484
6.6488	0.0012	0.0002		-120.062	-0.036192
5.084	-0.184	0.0376		-5.5482	0
17	0	0		242.286	0
8	0	0		-173.808	0
8.06	0	0		26.7698	0
8.6	0	0		24.9637	0
9.6	0	0		-24.0455	0
7.7	0	0		-132.37	0
7.7	0	0		245.593	0
11.9	0	0		-137.202	0
7.6	0	0		-164.28	0
20	0	0		119.308	0
13.5	0	0		19.4475	8.84964e-06
11.2999	0.0001	0		-209.649	0
16	0	0		-102.655	-9.52372e-06
10.5001	-0.0001	0		92.0466	0
11.8	0	0		-506.898	0
13.4	0	0		32.3168	-7.69225e-06
13.0001	-0.0001	0		178.827	9.09099e-06
10.9999	0.0001	0		-17.5489	0
9.9	0	0		-105.272	0.131222
11.05	1.45	0.116		142.441	-0.131222
11.05	-1.45	0.151		682.233	0
7.59	0	0		3.2957	0.014951
2.5617	0.0383	0.0147		68.4122	-0.000113195
5.3006	-0.0006	0.0001		35.5093	-0.0280316
2.5721	-0.0721	0.0288		1.0028	0.0151388
2.2657	0.0343	0.0149		36.5816	0
5.6	0	0		161.411	0
8	0	0		-251.374	0
13.9	0	0		-152.002	0
15.1	0	0		84.9341	0
14.8	0	0		-147.714	0
17.6	0	0		-45.2074	0
10.4	0	0		-17.5087	0
9.14	0	0		-44.6461	-1.05262e-05
9.5001	-0.0001	0		-27.1213	0
11.3	0	0		94.3769	5.26343e-05
9.4995	0.0005	0.0001		-59.0989	0
11.4	0	0		-114.51	0
6	0	0		35.5578	0
7.52	0	0		225.684	0
10.45	0	0		-242.533	0
6.66	0	0		35.8247	0
13.4	0	0		64.4807	0
17.2	0	0		125.591	0
15.4	0	0		117.904	0
19.1	0	0		5.517	0
16	0	0		1.0664	0
14.5	0	0		-169.25	0
12.6	0	0		83.3333	0
7.1	0	0		-44.3372	0
7.1	0	0		-58.68	0.112899
8.2667	0.9333	0.1015		38.0389	-0.0564554
8.2667	-0.4667	0.0598		-234.657	-0.0564554
8.2667	-0.4667	0.0598		204.714	0
11	0	0		497.537	0
10	0	0		356.793	0
16	0	0		138.274	-0.0638298
7.05	-0.45	0.0682		-27.9405	0
21.3	0	0		-26.2105	0
13.5	0	0		215.385	0
11	0	0		170.376	0
20.7	0	0		43.1615	0
14.4	0	0		-75.7828	0
14	0	0		-197.752	0
11.4	0	0		-125.443	0
9.8	0	0		-178.228	0
11.6	0	0		-365.692	0
16.6	0	0		99.5636	0
9.1	0	0		-159.731	0
4.1	0	0		21.7487	0
13.4	0	0		57.2458	0
11.6	0	0		0.6496	0
7.6	0	0		0.5788	0
7.6	0	0			0
7.6	0	0			0
14.4	0	0			0
7.4	0	0			0
6.4	0	0			0
5.4	0	0			0
9.5	0	0			0
6.2	0	0			0
22.2	0	0			0
17.3	0	0			0
13.8	0	0			0
10.9	0	0			6.25004e-06
15.9999	0.0001	0			-1.42855e-05
14.0002	-0.0002	0			0
17.34	0	0			-6.9444e-06
14.4001	-0.0001	0			0
7.6	0	0			0
7.6	0	0			8.69573e-06
11.4999	0.0001	0			0
11.4	0	0			0
19	0	0			0
8	0	0			0
12.4	0	0			0
7	0	0			0
18	0	0			-0.00780761
8.4661	-0.0661	0.0079			0.00831446
6.0497	0.0503	0.0082			0.00275383
6.6816	0.0184	0.0028			0
5.66	0	0			0.00574435
5.1703	0.0297	0.0057			0.00846389
5.553	0.047	0.0084			-0.0104929
9.7018	-0.1018	0.0106			0
3.8	0	0			-0.0167964
4.882	-0.082	0.0171			0.00334448
7.475	0.025	0.0033			0.00707627
11.2206	0.0794	0.007			0
17.3	0	0			0
15.2	0	0			0
15.2	0	0			0
15.2	0	0			0
8	0	0			0
9.1	0	0			0
12.2	0	0			0
8.48	0	0			0
12.9	0	0			-0.116889
6.9074	-0.8074	0.1324			0.129233
6.5974	0.8526	0.1144			0.129233
6.5974	0.8526	0.1144			-1.98803e-05
5.0301	-0.0001	0			-0.00697068
5.1358	-0.0358	0.007			-0.00697068
5.1358	-0.0358	0.007			-0.00697068
5.1358	-0.0358	0.007			-0.00697068
5.1358	-0.0358	0.007			-0.00697068
5.1358	-0.0358	0.007			0.0363683
7.3333	0.2667	0.0351			-0.027027
7.4	-0.2	0.0278			0.027027
7.4	0.2	0.0263			-8.92849e-06
11.2001	-0.0001	0			-0.000675564
7.8453	-0.0053	0.0007			-0.00516163
6.9358	-0.0358	0.0052			0.0580693
4.8201	0.2799	0.0549			-0.0199804
4.9999	-0.0999	0.0204			-0.0452624
5.1323	-0.2323	0.0474			0
5.7	0	0			0
10.9	0	0			-8.62062e-06
11.6001	-0.0001	0			-4.16649e-05
7.2003	-0.0003	0			-8.40329e-06
11.9001	-0.0001	0			0
14.3	0	0			0
14.5	0	0			0.0638298
7.05	0.45	0.06			0
15	0	0			0
17.9	0	0			0
21.7	0	0			0
9	0	0			0
7.5	0	0			0
10	0	0			1.49256e-05
6.6999	0.0001	0			0
15.1	0	0			0
8.4	0	0			0
12.5	0	0			0
9.8	0	0			0
9.8	0	0			0
9.8	0	0			0
7.6	0	0			0
7.4	0	0			0
5.5	0	0			0
6.6	0	0			0
8.7	0	0			0
13.8	0	0			0
9.6	0	0			0
14	0	0			1.92311e-05
15.5997	0.0003	0			-0.000259775
12.7033	-0.0033	0.0003			0
12.3	0	0			0
14.3	0	0			7.29932e-06
13.6999	0.0001	0			0
8.38	0	0			0
15.7	0	0			0
15.9	0	0			-0.0285238
5.6409	-0.1609	0.0294			0.0356499
5.9383	0.2117	0.0344			0.0213159
8.8807	0.1893	0.0209			0
6.95	0	0			0
6.95	0	0			-0.00851311
5.8498	-0.0498	0.0086			-0.0968698
5.5363	-0.5363	0.1073			-0.0968698
5.5363	-0.5363	0.1073			0.0145791
4.5339	0.0661	0.0144			0.0145791
4.5339	0.0661	0.0144			0
14.41	0	0			0
8.62	0	0			0
4.12	0	0			0
3.92	0	0			0
17	0	0			0
14.4	0	0			0
13.7	0	0			0
9.79	0	0			0
8.33	0	0			0
8.82	0	0			-0.0189855
5.1987	-0.0987	0.0193			0
9.5	0	0			0
5.74	0	0			0
8.7	0	0			0
6.63	0	0			0
11.7	0	0			0
6.81	0	0			0
13.1	0	0			7.87408e-06
12.6999	0.0001	0			-8.40329e-06
11.9001	-0.0001	0			-0.000179968
10.0018	-0.0018	0.0002			0
10.6	0	0			0
10.7	0	0			0
10.6	0	0			1.032e-05
9.6899	0.0001	0			0
9.15	0	0			-9.17423e-06
10.9001	-0.0001	0			0
7.35	0	0			0
13.21	0	0			0
9.9	0	0			0
8.8	0	0			0
10	0	0			0
16.9	0	0			0
11.7	0	0			0
10.6	0	0			7.87408e-06
12.6999	0.0001	0			0
18	0	0			0
15.2	0	0			0
11.5	0	0			0
9.8	0	0			0
8.54	0	0			-1.0204e-05
9.8001	-0.0001	0			0
12.1	0	0			0
13.1	0	0			0.000439445
10.6953	0.0047	0.0004			0
14.8	0	0			0
13.3	0	0			0
9.95	0	0			0
11	0	0			0
8.8	0	0			0
11.9	0	0			0
9.5	0	0			#DIV/0!
					#DIV/0!
					#DIV/0!
					#DIV/0!
					#DIV/0!

## Sheet: Comparison
	Comparison and statistical parameters for UFL model
	Polynomial	R2 =0.743
		Sigma2=1.9481
						Training set (20%)	Testing set (80%)	The whole dataset
	Multiple liear regression	R2=0.8473			No. of compounds	412	103	515
		Sigmal2=1.0551			R2 (%)	99.34	99.33	99.64
					ARD (%)	0.088	0.084	0.09
					AARD (%)	1.76	1.78	1.41
	Multiple liear regression with Logarithm transformation --> log(1+MLR)	R2=0.7655			AAE (%)	11.68	11.75	9.87
		Sigmal2=1.6446				0.033	0.033	0.041
	Hybrid model= MLR+Log+Poly+intercation	R2=0.9964
		Sigmal2=0.041

## Sheet: Functional groups
	Functional groups (molecular descriptors) used in developing UFL model (Reference [43]; Dragon for Windows (Software for Molecular Descriptor Calculations), Version 5.4. Talete S.R.L.; 2006 (http://www.talete.mi.it/))
	NO.	ID	Name	Description
	1	UFL001	nCp	Number of terminal primary C(sp3)
	2	UFL002	nCs	Number of total secondary C(sp3)
	3	UFL003	nCt	Number of total tertiary C(sp3)
	4	UFL004	nCq	Number of total quaternary C(sp3)
	5	UFL005	nCrs	Number of ring secondary C(sp3)
	6	UFL006	nCrt	Number of ring tertiary C(sp3)
	7	UFL007	nCrq	Number of ring quaternary C(sp3)
	8	UFL008	nCar	Number of aromatic C(sp2)
	9	UFL009	nCbH	Number of unsubstituted benzene C(sp2)
	10	UFL010	nCb-	Number of substituted benzene C(sp2)
	11	UFL011	nCconj	Number of non-aromatic conjugated C(sp2)
	12	UFL012	nR=Cp	Number of terminal primary C(sp2)
	13	UFL013	nR=Cs	Number of aliphatic secondary C(sp2)
	14	UFL014	nR=Ct	Number of aliphatic tertiary C(sp2)
	15	UFL015	n=C=	Number of allenes groups
	16	UFL016	nR#CH/X	Number of terminal C(sp)
	17	UFL018	nROCN	Number of cyanates (aliphatic)
	18	UFL019	nArOCN	Number of cyanates (aromatic)
	19	UFL020	nRNCO	Number of isocyanates (aliphatic)
	20	UFL021	nArNCO	Number of isocyanates (aromatic)
	21	UFL024	nRNCS	Number of isothiocyanates (aliphatic)
	22	UFL025	nArNCS	Number of isothiocyanates (aromatic)
	23	UFL026	nRCOOH	Number of carboxylic acids (aliphatic)
	24	UFL027	nArCOOH	Number of carboxylic acids (aromatic)
	25	UFL028	nRCOOR	Number of esters (aliphatic)
	26	UFL029	nArCOOR	Number of esters (aromatic)
	27	UFL031	nArCONH2	Number of primary amides (aromatic)
	28	UFL034	nRCONR2	Number of tertiary amides (aliphatic)
	29	UFL041	nArCSOH	Number of thioacids (aromatic)
	30	UFL042	nRCSSH	Number of dithioacids (aliphatic)
	31	UFL043	nArCSSH	Number of dithioacids (aromatic)
	32	UFL048	nRCHO	Number of aldehydes (aliphatic)
	33	UFL049	nArCHO	Number of aldehydes (aromatic)
	34	UFL050	nRCO	Number of ketones (aliphatic)
	35	UFL051	nArCO	Number of ketones (aromatic)
	36	UFL056	nRC=N	Number of imines (aliphatic)
	37	UFL058	nRCNO	Number of oximes (aliphatic)
	38	UFL060	nRNH2	Number of primary amines (aliphatic)
	39	UFL061	nArNH2	Number of primary amines (aromatic)
	40	UFL062	nRNHR	Number of secondary amines (aliphatic)
	41	UFL063	nArNHR	Number of secondary amines (aromatic)
	42	UFL064	nRNR2	Number of tertiary amines (aliphatic)
	43	UFL065	nArNR2	Number of tertiary amines (aromatic)
	44	UFL066	nN-N	Number of N hydrazines
	45	UFL068	nRCN	Number of nitriles (aliphatic)
	46	UFL070	nN+	Number of positively charged N
	47	UFL074	nRNNOx	Number of N-nitroso groups (aliphatic)
	48	UFL078	nRNO2	Number of nitro groups (aliphatic)
	49	UFL079	nArNO2	Number of nitro groups (aromatic)
	50	UFL080	nN(CO)2	Number of imides
	51	UFL081	nC=N-N<	Number of hydrazones
	52	UFL082	nROH	Number of hydroxyl groups
	53	UFL083	nArOH	Number of aromatic hydroxyls
	54	UFL084	nOHp	Number of primary alcohols
	55	UFL085	nOHs	Number of secondary alcohols
	56	UFL086	nOHt	Number of tertiary alcohols
	57	UFL087	nROR	Number of ethers (aliphatic)
	58	UFL088	nArOR	Number of ethers (aromatic)
	59	UFL089	nROX	Number of hypohalogenydes (aliphatic)
	60	UFL090	nArOX	Number of hypohalogenydes (aromatic)
	61	UFL091	nO(C=O)2	Number of anhydrides (thio-)
	62	UFL093	nSH	Number of thiols
	63	UFL095	nRSR	Number of sulfides
	64	UFL096	nRSSR	Number of disulfides
	65	UFL108	nPO4	Number of phosphates/thiophosphates
	66	UFL112	nCH2RX	Number of CH2RX
	67	UFL113	nCHR2X	Number of CHR2X
	68	UFL114	nCR3X	Number of CR3X
	69	UFL116	nR=CRX	Number of R=CRX
	70	UFL117	nR#CX	Number of R#CX
	71	UFL120	nR=CX2	Number of R=CX2
	72	UFL121	nCRX3	Number of CRX3
	73	UFL122	nArX	Number of X on aromatic ring
	74	UFL125	nCconjX	Number of X on exo-conjugated C
	75	UFL127	nOxiranes	Number of Oxiranes
	76	UFL129	nAzetidines	Number of Azetidines
	77	UFL132	nBeta-Lactams	Number of Beta-Lactams
	78	UFL133	nPyrrolidines	Number of Pyrrolidines
	79	UFL134	nOxolanes	Number of Oxolanes
	80	UFL146	nPyridines	Number of Pyridines
	81	UFL152	nHDon	Number of donor atoms for H-bonds (N and O)
	82	UFL153	nHAcc	Number of acceptor atoms for H-bonds (N,O,F)
