# Supplementary material for: Highly accurate prediction of flammability limits of chemical compounds using novel integrated hybrid models
Source: PLoS One. 2019 Nov 14;14(11):e0224807. doi: 10.1371/journal.pone.0224807 (PMC6855467; doi:10.1371/journal.pone.0224807)
Supplement: S4 Table — (XLS) [file pone.0224807.s004.xls]

## Sheet: Gharagheizi  (31)  
ID	Compound Name	Status	UFLP (%vol)			Molecular descriptors					Reference
			DIPPR 801	Eq. (1)		Jhetv	PW5	SIC0	MATS4m	MLOGP		RefID in DIPPR 801	Title	Page	Journal	Date	Book	Vol	Publisher	Notes	Issue
1	METHANE	Training	16.5	15.33		0	0	0.311	0	1.115		8584	Entwicklung einer Standard-Apparatur zur Messung von Explosiongrenzen	126	Chem.-Ing. Tech.	1984		56			2
2	ETHANE	Training	13	12.82		1	0	0.27	0	1.757		4037	Tables of Physical Constants of Paraffin Hydrocarbons and Other Components of Natural Gas			1988	Publication No. 2145-88		Gas Processor's Association, Tulsa, OK
3	BUTANE	Training	9	10.04		1.975	0	0.227	0	2.729		4037	Tables of Physical Constants of Paraffin Hydrocarbons and Other Components of Natural Gas			1988	Publication No. 2145-88		Gas Processor's Association, Tulsa, OK
4	BUTANE, 2-METHYL-	Training	8	8.75		2.54	0	0.214	0	3.138		4037	Tables of Physical Constants of Paraffin Hydrocarbons and Other Components of Natural Gas			1988	Publication No. 2145-88		Gas Processor's Association, Tulsa, OK
5	HEXANE	Training	7.68	8.16		2.339	0.033	0.204	1	3.516		7320		79-1		May 4-8, 1992	Development of a Standard Method for Flammability Limits of Vapour-Air Mixtures		7th Intl. Sym. on Loss Prevention and Safety Promotion in the Process Industries, Taormina, Italy
6	PENTANE, 3-METHYL-	Training	7.7	9.01		2.754	0	0.204	1	3.516		47	Selected Values of Properties of Hydrocarbons and Related Compounds			1980-extant	American Petroleum Institute Research Project 44		Thermodynamic Research Center, Texas A&M University, College Station, Texas	loose-leaf data sheets
7	BUTANE, 2,2-DIMETHYL-	Training	7	7.46		3.168	0	0.204	0	3.516		256				1962	Fire Protection Handbook, 12th ed.		National Fire Protection Association, Boston, Massachusetts
8	HEPTANE	Training	7	7.2		2.447	0.043	0.196	1	3.869		4037	Tables of Physical Constants of Paraffin Hydrocarbons and Other Components of Natural Gas			1988	Publication No. 2145-88		Gas Processor's Association, Tulsa, OK
9	HEXANE, 2-METHYL-	Training	6	6.85		2.678	0.044	0.196	1	3.869		1558				1979	Dangerous Properties of Industrial Materials, 5th ed.		VanNostrand Reinhold Company, New York
10	HEXANE, 3-METHYL-	Training	7	7.57		2.832	0.022	0.196	1	3.869		43				1992-extant	Technical Data Book-Petroleum Refining, 5th Edition		American Petroleum Institute, Washington, D.C.
11	PENTANE, 3-ETHYL-	Training	7	8.3		2.992	0	0.196	1	3.869		43				1992-extant	Technical Data Book-Petroleum Refining, 5th Edition		American Petroleum Institute, Washington, D.C.
12	PENTANE, 2,3-DIMETHYL-	Training	6.8	8.09		3.144	0	0.196	1	3.869		6303	Investigation of Fire and Explosion Accidents in the Chemical, Mining, and Fuel-related Industries - A Manual			1985	U.S. Bur. Mines Bull. No. 680		Washington, D.C.
13	PENTANE, 3,3-DIMETHYL-	Training	7	7.79		3.36	0	0.196	1	3.869		43				1992-extant	Technical Data Book-Petroleum Refining, 5th Edition		American Petroleum Institute, Washington, D.C.
14	OCTANE	Training	6.5	6.52		2.53	0.048	0.189	1	4.203		4037	Tables of Physical Constants of Paraffin Hydrocarbons and Other Components of Natural Gas			1988	Publication No. 2145-88		Gas Processor's Association, Tulsa, OK
15	HEPTANE, 2-METHYL-	Training	5.8	6.48		2.716	0.043	0.189	1	4.203		3172				1990	Manual for Predicting Chemical Process Design Data		AIChE, New York, NY
16	HEPTANE, 3-METHYL-	Training	7.2	6.11		2.862	0.047	0.189	1	4.203		8004	Group Contribution Method for Predicting the Lower and Upper Flammable Limits of Vapors in Air	169	J. Hazard. Materials	1991		27
17	HEPTANE, 4-METHYL-	Training	5.8	6.67		2.92	0.032	0.189	1	4.203		3172				1990	Manual for Predicting Chemical Process Design Data		AIChE, New York, NY
18	HEXANE, 3-ETHYL-	Test	5.8	6.29		3.074	0.036	0.189	1	4.203		3172				1990	Manual for Predicting Chemical Process Design Data		AIChE, New York, NY
19	HEXANE, 2,2-DIMETHYL-	Training	5.5	5.78		3.112	0.047	0.189	1	4.203		3172				1990	Manual for Predicting Chemical Process Design Data		AIChE, New York, NY
20	HEXANE, 2,3-DIMETHYL-	Training	5.9	6.33		3.171	0.032	0.189	1	4.203		3172				1990	Manual for Predicting Chemical Process Design Data		AIChE, New York, NY
21	HEXANE, 2,4-DIMETHYL-	Training	5.9	6.56		3.099	0.029	0.189	1	4.203		3172				1990	Manual for Predicting Chemical Process Design Data		AIChE, New York, NY
22	HEXANE, 2,5-DIMETHYL-	Training	5.9	5.51		2.928	0.059	0.189	1	4.203		3172				1990	Manual for Predicting Chemical Process Design Data		AIChE, New York, NY
23	HEXANE, 3,4-DIMETHYL-	Training	5.9	6.89		3.292	0.015	0.189	1	4.203		3172				1990	Manual for Predicting Chemical Process Design Data		AIChE, New York, NY
24	NONANE	Training	5.6	6.04		2.595	0.05	0.184	1	4.52		4037	Tables of Physical Constants of Paraffin Hydrocarbons and Other Components of Natural Gas			1988	Publication No. 2145-88		Gas Processor's Association, Tulsa, OK
25	HEXANE, 2,2,5-TRIMETHYL-	Training	5.2	4.51		3.281	0.064	0.184	1	4.52		3172				1990	Manual for Predicting Chemical Process Design Data		AIChE, New York, NY
26	HEPTANE, 3,3,5-TRIMETHYL-	Test	4.33	4.7		3.642	0.041	0.179	1	4.823		12964	Estimation of Upper Flammability Limit			June 1996	Technical Support Document, DIPPR Project 912		Michigan Technical University Houghton, MI
27	HEXANE,2,4,4-TRIMETHYL-	Training	5.2	5.94		3.577	0.021	0.184	1	4.52		3172				1990	Manual for Predicting Chemical Process Design Data		AIChE, New York, NY
28	PENTANE, 3,3-DIETHYL-	Training	5.7	6.5		3.825	0	0.184	1	4.52		256				1962	Fire Protection Handbook, 12th ed.		National Fire Protection Association, Boston, Massachusetts
29	DECANE	Test	5.4	5.62		2.648	0.051	0.179	1	4.823		4037	Tables of Physical Constants of Paraffin Hydrocarbons and Other Components of Natural Gas			1988	Publication No. 2145-88		Gas Processor's Association, Tulsa, OK
30	HEXANE, 2,2,5,5-TETRAMETHYL-	Training	4.1	3.62		3.563	0.069	0.179	1	4.823		12964	Estimation of Upper Flammability Limit			June 1996	Technical Support Document, DIPPR Project 912		Michigan Technical University Houghton, MI
31	UNDECANE	Training	5.1	5.25		2.691	0.052	0.175	1	5.115		8004	Group Contribution Method for Predicting the Lower and Upper Flammable Limits of Vapors in Air	169	J. Hazard. Materials	1991		27
32	DODECANE	Training	4.9	4.89		2.727	0.053	0.171	1	5.396		8004	Group Contribution Method for Predicting the Lower and Upper Flammable Limits of Vapors in Air	169	J. Hazard. Materials	1991		27
33	TRIDECANE	Training	4.7	4.56		2.758	0.054	0.168	1	5.668		8004	Group Contribution Method for Predicting the Lower and Upper Flammable Limits of Vapors in Air	169	J. Hazard. Materials	1991		27
34	TETRADECANE	Training	4.5	4.29		2.785	0.054	0.165	1	5.931		8004	Group Contribution Method for Predicting the Lower and Upper Flammable Limits of Vapors in Air	169	J. Hazard. Materials	1991		27
35	PENTADECANE	Training	4.3	4		2.808	0.055	0.163	1	6.187		8004	Group Contribution Method for Predicting the Lower and Upper Flammable Limits of Vapors in Air	169	J. Hazard. Materials	1991		27
36	HEXADECANE	Training	4.2	3.75		2.828	0.055	0.16	1	6.437		8004	Group Contribution Method for Predicting the Lower and Upper Flammable Limits of Vapors in Air	169	J. Hazard. Materials	1991		27
37	HEPTADECANE	Training	4	3.48		2.846	0.056	0.158	1	6.68		8004	Group Contribution Method for Predicting the Lower and Upper Flammable Limits of Vapors in Air	169	J. Hazard. Materials	1991		27
38	OCTADECANE	Training	3.9	3.25		2.862	0.056	0.156	1	6.918		8004	Group Contribution Method for Predicting the Lower and Upper Flammable Limits of Vapors in Air	169	J. Hazard. Materials	1991		27
39	NONADECANE	Training	3.8	2.99		2.877	0.057	0.154	1	7.15		8004	Group Contribution Method for Predicting the Lower and Upper Flammable Limits of Vapors in Air	169	J. Hazard. Materials	1991		27
40	OCTANE, 2,2-DIMETHYL-	Training	4.8	5.47		3.044	0.042	0.179	1	4.823		3172				1990	Manual for Predicting Chemical Process Design Data		AIChE, New York, NY
41	NONANE, 3-METHYL-	Training	6.4	5.55		2.886	0.045	0.179	1	4.823		8004	Group Contribution Method for Predicting the Lower and Upper Flammable Limits of Vapors in Air	169	J. Hazard. Materials	1991		27
42	NONANE, 2-METHYL-	Training	5	5.67		2.773	0.046	0.179	1	4.823		3172				1990	Manual for Predicting Chemical Process Design Data		AIChE, New York, NY
43	NONANE, 4-METHYL-	Test	5	5.32		2.968	0.048	0.179	1	4.823		3172				1990	Manual for Predicting Chemical Process Design Data		AIChE, New York, NY
44	NONANE, 5-METHYL	Training	5	4.51		2.998	0.066	0.179	1	4.823		3172				1990	Manual for Predicting Chemical Process Design Data		AIChE, New York, NY
45	NONANE, 2,2,4,4,6,8,8-HEPTAMETHYL-	Training	4.1	2.84		4.258	0.03	0.16	1	6.437		12964	Estimation of Upper Flammability Limit			June 1996	Technical Support Document, DIPPR Project 912		Michigan Technical University Houghton, MI
46	OCTANE, 2-METHYL-	Test	5.4	6.04		2.747	0.045	0.184	1	4.52		3172				1990	Manual for Predicting Chemical Process Design Data		AIChE, New York, NY
47	OCTANE, 3-METHYL-	Training	6.8	5.9		2.877	0.044	0.184	1	4.52		8004	Group Contribution Method for Predicting the Lower and Upper Flammable Limits of Vapors in Air	169	J. Hazard. Materials	1991		27
48	OCTANE, 4-METHYL-	Test	5.4	5.47		2.955	0.052	0.184	1	4.52		3172				1990	Manual for Predicting Chemical Process Design Data		AIChE, New York, NY
49	3-ETHYLHEPTANE	Training	5.4	5.36		3.092	0.05	0.184	1	4.52		3172				1990	Manual for Predicting Chemical Process Design Data		AIChE, New York, NY
50	HEPTANE, 2,2-DIMETHYL-	Training	5.1	5.73		3.073	0.042	0.184	1	4.52		3172				1990	Manual for Predicting Chemical Process Design Data		AIChE, New York, NY
51	UNDECANE, 3-METHYL-	Training	5.8	4.9		2.902	0.047	0.171	1	5.396		8004	Group Contribution Method for Predicting the Lower and Upper Flammable Limits of Vapors in Air	169	J. Hazard. Materials	1991		27
52	CYCLOPROPANE	Training	10.4	11.42		2.25	0	0.29	0	1.884		43				1992-extant	Technical Data Book-Petroleum Refining, 5th Edition		American Petroleum Institute, Washington, D.C.
53	CYCLOBUTANE	Training	11.1	10.8		2	0	0.256	0	2.337		3172				1990	Manual for Predicting Chemical Process Design Data		AIChE, New York, NY
54	CYCLOPENTANE	Training	9.4	10.03		2.083	0	0.235	0	2.746		3172				1990	Manual for Predicting Chemical Process Design Data		AIChE, New York, NY
55	CYCLOPENTANE, METHYL-	Training	8.35	8.38		2.184	0.023	0.22	0	3.124		43				1992-extant	Technical Data Book-Petroleum Refining, 5th Edition		American Petroleum Institute, Washington, D.C.
56	CYCLOPENTANE, PROPYL-	Test	6.4	7.46		2.058	0.052	0.2	1	3.811		3172				1990	Manual for Predicting Chemical Process Design Data		AIChE, New York, NY
57	CYCLOPENTANE,(1-METHYLETHYL)-	Test	6.5	7.72		2.242	0.04	0.2	1	3.811		3172				1990	Manual for Predicting Chemical Process Design Data		AIChE, New York, NY
58	CYCLOPENTANE, 1-BUTYL-	Training	5.9	6.85		1.979	0.061	0.193	1	4.128		3172				1990	Manual for Predicting Chemical Process Design Data		AIChE, New York, NY
59	CYCLOHEXANE	Test	8	6.94		2	0.063	0.22	0	3.124		256				1962	Fire Protection Handbook, 12th ed.		National Fire Protection Association, Boston, Massachusetts
60	CYCLOHEXANE, METHYL-	Test	6.7	7.35		2.123	0.062	0.209	1	3.477		6303	Investigation of Fire and Explosion Accidents in the Chemical, Mining, and Fuel-related Industries - A Manual			1985	U.S. Bur. Mines Bull. No. 680		Washington, D.C.
61	CYCLOHEXANE, ETHYL-	Training	6.6	6.7		2.125	0.068	0.2	1	3.811		256				1962	Fire Protection Handbook, 12th ed.		National Fire Protection Association, Boston, Massachusetts
62	CYCLOHEXANE, 1,1-DIMETHYL-	Training	6.1	6.97		2.328	0.055	0.2	1	3.811		3172				1990	Manual for Predicting Chemical Process Design Data		AIChE, New York, NY
63	CYCLOHEXANE, PROPYL-	Test	5.9	5.99		2.078	0.078	0.193	1	4.128		3172				1990	Manual for Predicting Chemical Process Design Data		AIChE, New York, NY
64	CYCLOHEXANE, (1-METHYL ETHYL)-	Training	5.9	6.3		2.228	0.066	0.193	1	4.128		3172				1990	Manual for Predicting Chemical Process Design Data		AIChE, New York, NY
65	CYCLOHEXANE,-1,2,3,4-TETRAMETHYL-	Training	7	5.71		2.516	0.063	0.187	1	4.431		8004	Group Contribution Method for Predicting the Lower and Upper Flammable Limits of Vapors in Air	169	J. Hazard. Materials	1991		27
66	CYCLOHEXANE, BUTYL-	Training	5.5	5.54		2.017	0.083	0.187	1	4.431		3172				1990	Manual for Predicting Chemical Process Design Data		AIChE, New York, NY
67	1,1'-BICYCLOHEXYL	Training	5.1	4.88		1.8	0.095	0.184	1	5.004		1978				1978	Fire Protection Guide on Hazardous Materials, 7th Ed.		National Fire Protection Association, Boston, MA
68	CYCLOHEXANE, 1,1-DIETHYL-	Training	6	5.9		2.441	0.061	0.187	1	4.431		6956				1991	Fire Protection Guide on Hazardous Materials, 10th ed.		National Fire Protection Assoc., Boston, MA
69	CYCLOHEXANE, DECYL-	Test	4.7	4.94		1.767	0.069	0.164	1	6.045		0								Predicted by Project Staff at The Pennsylvania State University using either published or internal methods
70	CYCLOHEPTANE	Training	6.7	6.43		2.042	0.063	0.209	0	3.477		6956				1991	Fire Protection Guide on Hazardous Materials, 10th ed.		National Fire Protection Assoc., Boston, MA
71	CYCLOOCTANE	Training	6.3	7.08		2	0.063	0.2	1	3.811		3172				1990	Manual for Predicting Chemical Process Design Data		AIChE, New York, NY
72	HEPTANE, 2,6-DIMETHYL-	Test	5.4	6.11		2.915	0.038	0.184	1	4.52		3172				1990	Manual for Predicting Chemical Process Design Data		AIChE, New York, NY
73	1-PROPENE	Training	11	11.96		2.187	0	0.29	0	1.219		1571				1980	Hazardous Chemicals Data Book		Noyes Data Corporation, Park Ridge, New Jersey
74	2-BUTENE, (Z)-	Test	9.7	10.52		2.549	0	0.256	0	1.672		456				1980	Matheson Gas Data Book, 6th ed.		Matheson Company, Inc., Lyndhurst, New Jersey
75	2-BUTENE, (E)-	Training	9.7	10.52		2.549	0	0.256	0	1.672		256				1962	Fire Protection Handbook, 12th ed.		National Fire Protection Association, Boston, Massachusetts
76	2-PENTENE, (Z)-	Training	9.4	10.74		2.622	0	0.235	1	2.081		13016								Calculated by project staff at Brigham Young University using either internal or published prediction methods
77	2-PENTENE, (E)-	Training	9.4	10.74		2.622	0	0.235	1	2.081		13016								Calculated by project staff at Brigham Young University using either internal or published prediction methods
78	1-BUTENE, 2-METHYL-	Training	9.6	9.44		2.847	0	0.235	0	2.081		3172				1990	Manual for Predicting Chemical Process Design Data		AIChE, New York, NY
79	1-BUTENE, 3-METHYL-	Test	9.1	9.47		2.826	0	0.235	0	2.081		398				1974	Matheson Gas Data Book, unabridged ed.		Matheson Company, Inc., East Rutherford, New Jersey	4 vols.
80	2-BUTENE, 2-METHYL-	Training	9.6	9.04		3.143	0	0.235	0	2.081		3172				1990	Manual for Predicting Chemical Process Design Data		AIChE, New York, NY
81	1-HEXENE	Training	7.9	8.99		2.488	0.033	0.22	1	2.459		13016								Calculated by project staff at Brigham Young University using either internal or published prediction methods
82	2-HEXENE, (Z)-	Training	9	8.75		2.658	0.033	0.22	1	2.459		3172				1990	Manual for Predicting Chemical Process Design Data		AIChE, New York, NY
83	2-HEXENE, (E)-	Training	9	8.75		2.658	0.033	0.22	1	2.459		3172				1990	Manual for Predicting Chemical Process Design Data		AIChE, New York, NY
84	3-HEXENE, (Z)-	Training	9	8.64		2.734	0.033	0.22	1	2.459		3172				1990	Manual for Predicting Chemical Process Design Data		AIChE, New York, NY
85	3-HEXENE, (E)-	Training	9	8.64		2.734	0.033	0.22	1	2.459		3172				1990	Manual for Predicting Chemical Process Design Data		AIChE, New York, NY
86	1-PENTENE, 2-METHYL-	Training	9	9.92		2.831	0	0.22	1	2.459		3172				1990	Manual for Predicting Chemical Process Design Data		AIChE, New York, NY
87	1-PENTENE, 3-METHYL	Training	9.4	9.73		2.965	0	0.22	1	2.459		3172				1990	Manual for Predicting Chemical Process Design Data		AIChE, New York, NY
88	1-PENTENE, 4-METHYL-	Training	9.4	9.94		2.814	0	0.22	1	2.459		3172				1990	Manual for Predicting Chemical Process Design Data		AIChE, New York, NY
89	2-PENTENE, 2-METHYL-	Training	9.4	9.5		3.137	0	0.22	1	2.459		3172				1990	Manual for Predicting Chemical Process Design Data		AIChE, New York, NY
90	2-PENTENE, 3-METHYL-,(Z)-	Training	8.6	9.39		3.219	0	0.22	1	2.459		3172				1990	Manual for Predicting Chemical Process Design Data		AIChE, New York, NY
91	1-HEXENE, 4-METHYL-	Training	8.1	8.33		2.98	0.022	0.209	1	2.812		3172				1990	Manual for Predicting Chemical Process Design Data		AIChE, New York, NY
92	2-PENTENE, 4-METHYL-, (Z)-	Training	9.1	9.64		3.032	0	0.22	1	2.459		3172				1990	Manual for Predicting Chemical Process Design Data		AIChE, New York, NY
93	2-PENTENE, 4-METHYL-, (E)-	Test	9.1	9.64		3.032	0	0.22	1	2.459		3172				1990	Manual for Predicting Chemical Process Design Data		AIChE, New York, NY
94	PENTANE, 3-METHYLENE-	Training	9	9.7		2.988	0	0.22	1	2.459		3172				1990	Manual for Predicting Chemical Process Design Data		AIChE, New York, NY
95	1-BUTENE, 2,3-DIMETHYL-	Training	9.1	8.34		3.258	0	0.22	0	2.459		3172				1990	Manual for Predicting Chemical Process Design Data		AIChE, New York, NY
96	1-BUTENE, 3,3-DIMETHYL-	Training	9	8.08		3.446	0	0.22	0	2.459		3172				1990	Manual for Predicting Chemical Process Design Data		AIChE, New York, NY
97	1-PENTENE, 2-ETHYL-	Training	7.8	8.3		3.003	0.022	0.209	1	2.812		3172				1990	Manual for Predicting Chemical Process Design Data		AIChE, New York, NY
98	1-HEPTENE	Test	7.3	8.01		2.559	0.043	0.209	1	2.812		13016								Calculated by project staff at Brigham Young University using either internal or published prediction methods
99	2-HEPTENE, (Z)-	Training	7.8	7.84		2.689	0.043	0.209	1	2.812		3172				1990	Manual for Predicting Chemical Process Design Data		AIChE, New York, NY
100	2-HEPTENE, (E)-	Training	7.8	7.84		2.689	0.043	0.209	1	2.812		3172				1990	Manual for Predicting Chemical Process Design Data		AIChE, New York, NY
101	3-HEPTENE, (E)-	Training	7.8	7.72		2.777	0.043	0.209	1	2.812		3172				1990	Manual for Predicting Chemical Process Design Data		AIChE, New York, NY
102	1-HEXENE, 2-METHYL-	Training	7.8	7.62		2.822	0.044	0.209	1	2.812		3172				1990	Manual for Predicting Chemical Process Design Data		AIChE, New York, NY
103	1-PENTENE, 3-ETHYL-	Training	8.1	9.02		3.165	0	0.209	1	2.812		3172				1990	Manual for Predicting Chemical Process Design Data		AIChE, New York, NY
104	1-HEXENE, 3-METHYL-	Training	8.2	8.33		2.984	0.022	0.209	1	2.812		3172				1990	Manual for Predicting Chemical Process Design Data		AIChE, New York, NY
105	1-HEXENE, 3-ETHYL-	Training	7.16	7.04		3.208	0.036	0.2	1	3.146		3172				1990	Manual for Predicting Chemical Process Design Data		AIChE, New York, NY
106	1-HEPTENE, 4-METHYL-	Training	9.05	7.43		3.035	0.032	0.2	1	3.146		8004	Group Contribution Method for Predicting the Lower and Upper Flammable Limits of Vapors in Air	169	J. Hazard. Materials	1991		27
107	1-BUTENE, 2,3,3-TRIMETHYL-	Training	7.4	7.18		3.791	0	0.209	0	2.812		3172				1990	Manual for Predicting Chemical Process Design Data		AIChE, New York, NY
108	3-HEPTENE, (Z)-	Training	7.8	7.72		2.777	0.043	0.209	1	2.812		3172				1990	Manual for Predicting Chemical Process Design Data		AIChE, New York, NY
109	1-OCTENE	Training	6.8	7.33		2.616	0.048	0.2	1	3.146		3558				Oct. 1982	Item No. 82030		Engineering Science Data
110	2-OCTENE, (E)-	Training	6.9	7.19		2.719	0.048	0.2	1	3.146		3172				1990	Manual for Predicting Chemical Process Design Data		AIChE, New York, NY
111	HEPTANE, 3-METHYLENE-	Training	6.9	6.87		2.989	0.047	0.2	1	3.146		3172				1990	Manual for Predicting Chemical Process Design Data		AIChE, New York, NY
112	NONENE	Training	6	6.21		2.664	0.05	0.193	1	4.375		8004	Group Contribution Method for Predicting the Lower and Upper Flammable Limits of Vapors in Air	169	J. Hazard. Materials	1991		27
113	1-DECENE	Training	5.7	5.8		2.704	0.051	0.187	1	4.678		3558				Oct. 1982	Item No. 82030		Engineering Science Data
114	1-UNDECENE	Training	5.3	5.42		2.738	0.052	0.182	1	4.97		8004	Group Contribution Method for Predicting the Lower and Upper Flammable Limits of Vapors in Air	169	J. Hazard. Materials	1991		27
115	1-DODECENE	Test	5	5.07		2.767	0.053	0.178	1	5.251		8004	Group Contribution Method for Predicting the Lower and Upper Flammable Limits of Vapors in Air	169	J. Hazard. Materials	1991		27
116	1-TRIDECENE	Training	4.7	4.73		2.792	0.054	0.174	1	5.523		8004	Group Contribution Method for Predicting the Lower and Upper Flammable Limits of Vapors in Air	169	J. Hazard. Materials	1991		27
117	1-TETRADECENE	Test	4.5	4.45		2.814	0.054	0.17	1	5.786		8004	Group Contribution Method for Predicting the Lower and Upper Flammable Limits of Vapors in Air	169	J. Hazard. Materials	1991		27
118	1-PENTADECENE	Training	4.3	4.14		2.834	0.055	0.167	1	6.042		8004	Group Contribution Method for Predicting the Lower and Upper Flammable Limits of Vapors in Air	169	J. Hazard. Materials	1991		27
119	1-HEXADECENE	Training	4.1	3.89		2.851	0.055	0.164	1	6.292		8004	Group Contribution Method for Predicting the Lower and Upper Flammable Limits of Vapors in Air	169	J. Hazard. Materials	1991		27
120	1-OCTADECENE	Training	3.8	3.41		2.88	0.056	0.16	1	6.773		8004	Group Contribution Method for Predicting the Lower and Upper Flammable Limits of Vapors in Air	169	J. Hazard. Materials	1991		27
121	CYCLOPENTENE	Training	12.1	10.88		2.324	0	0.26	0	1.689		3172				1990	Manual for Predicting Chemical Process Design Data		AIChE, New York, NY
122	CYCLOHEXENE	Test	10.1	7.67		2.255	0.063	0.239	0	2.067		3172				1990	Manual for Predicting Chemical Process Design Data		AIChE, New York, NY
123	trans-2-EICOSENE	Training	3.02	2.9		2.922	0.057	0.155	1	7.233		8004	Group Contribution Method for Predicting the Lower and Upper Flammable Limits of Vapors in Air	169	J. Hazard. Materials	1991		27
124	trans-2-PENTADECENE	Training	3.6	4.11		2.864	0.055	0.167	1	6.042		8004	Group Contribution Method for Predicting the Lower and Upper Flammable Limits of Vapors in Air	169	J. Hazard. Materials	1991		27
125	CYCLOHEPTENE	Training	8.6	7.21		2.203	0.063	0.224	0	2.42		3172				1990	Manual for Predicting Chemical Process Design Data		AIChE, New York, NY
126	CYCLOOCTENE	Training	7.5	7.79		2.172	0.063	0.212	1	2.754		3172				1990	Manual for Predicting Chemical Process Design Data		AIChE, New York, NY
127	2-OCTENE, (Z)	Training	6.9	7.19		2.719	0.048	0.2	1	3.146		3172				1990	Manual for Predicting Chemical Process Design Data		AIChE, New York, NY
128	3-OCTENE, (E)-	Test	6.9	7.08		2.8	0.048	0.2	1	3.146		3172				1990	Manual for Predicting Chemical Process Design Data		AIChE, New York, NY
129	4-OCTENE, (Z)-	Training	6.9	7.04		2.832	0.048	0.2	1	3.146		3172				1990	Manual for Predicting Chemical Process Design Data		AIChE, New York, NY
130	4-OCTENE, (E)-	Training	6.9	7.04		2.832	0.048	0.2	1	3.146		3172				1990	Manual for Predicting Chemical Process Design Data		AIChE, New York, NY
131	3-OCTENE, (Z)-	Training	6.9	7.08		2.8	0.048	0.2	1	3.146		3172				1990	Manual for Predicting Chemical Process Design Data		AIChE, New York, NY
132	1-HEPTADECENE	Test	4	3.63		2.866	0.056	0.162	1	6.535		8004	Group Contribution Method for Predicting the Lower and Upper Flammable Limits of Vapors in Air	169	J. Hazard. Materials	1991		27
133	1-NONADECENE	Training	3.7	3.13		2.893	0.057	0.157	1	7.005		8004	Group Contribution Method for Predicting the Lower and Upper Flammable Limits of Vapors in Air	169	J. Hazard. Materials	1991		27
134	1-EICOSENE	Test	3.6	2.93		2.904	0.057	0.155	1	7.233		8004	Group Contribution Method for Predicting the Lower and Upper Flammable Limits of Vapors in Air	169	J. Hazard. Materials	1991		27
135	CYCLOHEXENE, 4-ETHENYL-	Training	8.8	7.62		2.371	0.068	0.225	1	2.646		3172				1990	Manual for Predicting Chemical Process Design Data		AIChE, New York, NY
136	CYCLOPENTENE, 1-METHYL-	Training	9.8	9.09		2.45	0.023	0.239	0	2.067		3172				1990	Manual for Predicting Chemical Process Design Data		AIChE, New York, NY
137	CYCLOPENTENE, 3-METHYL-	Training	10.2	9.19		2.377	0.023	0.239	0	2.067		3172				1990	Manual for Predicting Chemical Process Design Data		AIChE, New York, NY
138	CYCLOPENTENE, 4-METHYL-	Training	10.2	9.27		2.32	0.023	0.239	0	2.067		3172				1990	Manual for Predicting Chemical Process Design Data		AIChE, New York, NY
139	HEXENE, 2,3-DIMETHYL-	Training	7	7.06		3.318	0.032	0.2	1	3.146		3172				1990	Manual for Predicting Chemical Process Design Data		AIChE, New York, NY
140	CYCLOHEXENE, 1-METHYL-4-(1-METHYLETHENYL)-, (R)-	Training	6.1	6.47		2.495	0.072	0.204	1	3.267		1978				1978	Fire Protection Guide on Hazardous Materials, 7th Ed.		National Fire Protection Association, Boston, MA
141	CYCLOHEXENE, 1-METHYL-4-(1-METHYLETHYLIDENE)-	Training	6.8	6.23		2.669	0.072	0.204	1	3.267		3172				1990	Manual for Predicting Chemical Process Design Data		AIChE, New York, NY
142	CYCLOHEXENE,1-(2-PROPENYL)	Training	6.1	6.78		2.363	0.078	0.213	1	2.964		12964	Estimation of Upper Flammability Limit			June 1996	Technical Support Document, DIPPR Project 912		Michigan Technical University Houghton, MI
143	1,2-BUTADIENE	Training	12	10.49		3.109	0	0.292	0	1.565		43				1992-extant	Technical Data Book-Petroleum Refining, 5th Edition		American Petroleum Institute, Washington, D.C.
144	1,3-BUTADIENE	Training	11.5	11.01		2.732	0	0.292	0	1.565		256				1962	Fire Protection Handbook, 12th ed.		National Fire Protection Association, Boston, Massachusetts
145	1,2-PENTADIENE	Training	12.3	10.83		2.934	0	0.26	1	1.974		3172				1990	Manual for Predicting Chemical Process Design Data		AIChE, New York, NY
146	1,3-PENTADIENE, (Z)-	Training	13.1	10.84		2.924	0	0.26	1	1.974		3172				1990	Manual for Predicting Chemical Process Design Data		AIChE, New York, NY
147	1,3-PENTADIENE, (E)-	Test	13.1	10.86		2.924	0	0.26	1	1.974		3172				1990	Manual for Predicting Chemical Process Design Data		AIChE, New York, NY
148	1,4-PENTADIENE	Training	13.1	11.21		2.653	0	0.26	1	1.974		3172				1990	Manual for Predicting Chemical Process Design Data		AIChE, New York, NY
149	2,3-PENTADIENE	Training	12.1	10.38		3.263	0	0.26	1	1.974		3172				1990	Manual for Predicting Chemical Process Design Data		AIChE, New York, NY
150	ISOPRENE	Training	9	9.5		3.205	0	0.26	0	1.974		1571				1980	Hazardous Chemicals Data Book		Noyes Data Corporation, Park Ridge, New Jersey
151	1,5-HEXADIENE	Training	10.9	9.17		2.656	0.033	0.239	1	2.352		3172				1990	Manual for Predicting Chemical Process Design Data		AIChE, New York, NY
152	1,3-CYCLOHEXADIENE, 2-METHYL-5-(1-METHYLETHYL)-	Training	7.1	6.43		2.521	0.072	0.204	1	3.267		3172				1990	Manual for Predicting Chemical Process Design Data		AIChE, New York, NY
153	CYCLOHEXENE, 3-METHYLENE-6-(1-METHYLETHYL)-	Training	7.1	6.43		2.526	0.072	0.204	1	3.267		3172				1990	Manual for Predicting Chemical Process Design Data		AIChE, New York, NY
154	1,5-HEXADIENE, 2,5-DIMETHYL-	Training	8	6.39		3.182	0.059	0.212	1	3.038		3172				1990	Manual for Predicting Chemical Process Design Data		AIChE, New York, NY
155	1,5-CYCLOOCTADIENE	Training	8.6	7.95		2.286	0.063	0.225	1	2.646		3172				1990	Manual for Predicting Chemical Process Design Data		AIChE, New York, NY
156	BENZENE, 1,1'-(1,2-ETHYNEDIYL)BIS-	Training	5.3	5.78		2.236	0.084	0.214	1	4.332		0								Predicted by Project Staff at The Pennsylvania State University using either published or internal methods
157	BENZENE	Training	8	7.27		3	0.063	0.279	0	2.255		8368	Flash Temperature - Explosive Limit Relational Diagram	152	Anzen Kogyo (Safety Engineering)	1985		24			3
158	BENZENE, METHYL-	Training	7.1	7.58		3.021	0.062	0.255	1	2.608		256				1962	Fire Protection Handbook, 12th ed.		National Fire Protection Association, Boston, Massachusetts
159	BENZENE, ETHYL-	Training	6.7	7.04		2.832	0.068	0.238	1	2.942		256				1962	Fire Protection Handbook, 12th ed.		National Fire Protection Association, Boston, Massachusetts
160	BENZENE, 1,2-DIMETHYL-	Training	6.7	7.1		3.135	0.057	0.238	1	2.942		6956				1991	Fire Protection Guide on Hazardous Materials, 10th ed.		National Fire Protection Assoc., Boston, MA
161	BENZENE, 1,3-DIMETHYL-	Training	7	7.04		3.078	0.06	0.238	1	2.942		256				1962	Fire Protection Handbook, 12th ed.		National Fire Protection Association, Boston, Massachusetts
162	BENZENE, 1,4-DIMETHYL-	Training	7	6.25		3.032	0.08	0.238	1	2.942		256				1962	Fire Protection Handbook, 12th ed.		National Fire Protection Association, Boston, Massachusetts
163	BENZENE, PROPYL-	Training	6	6.43		2.615	0.078	0.224	1	3.259		3558				Oct. 1982	Item No. 82030		Engineering Science Data
164	BENZENE, 1-METHYLETHYL-	Test	6.5	6.62		2.848	0.066	0.224	1	3.259		43				1992-extant	Technical Data Book-Petroleum Refining, 5th Edition		American Petroleum Institute, Washington, D.C.
165	BENZENE, 1-ETHYL-2-METHYL-	Training	5.8	6.54		3.007	0.063	0.224	1	3.259		12964	Estimation of Upper Flammability Limit			June 1996	Technical Support Document, DIPPR Project 912		Michigan Technical University Houghton, MI
166	BENZENE, 1-ETHYL-3-METHYL-	Training	6.1	6.17		2.937	0.074	0.224	1	3.259		12964	Estimation of Upper Flammability Limit			June 1996	Technical Support Document, DIPPR Project 912		Michigan Technical University Houghton, MI
167	BENZENE, 1-ETHYL-4-METHYL-	Training	6	6.07		2.882	0.078	0.224	1	3.259		12964	Estimation of Upper Flammability Limit			June 1996	Technical Support Document, DIPPR Project 912		Michigan Technical University Houghton, MI
168	BENZENE, 1,2,3-TRIMETHYL-	Test	6.6	6.59		3.248	0.054	0.224	1	3.259		6956				1991	Fire Protection Guide on Hazardous Materials, 10th ed.		National Fire Protection Assoc., Boston, MA
169	BENZENE, 1,2,4-TRIMETHYL-	Training	7.1	5.97		3.172	0.071	0.224	1	3.259		12964	Estimation of Upper Flammability Limit			June 1996	Technical Support Document, DIPPR Project 912		Michigan Technical University Houghton, MI
170	BENZENE, 1,3,5-TRIMETHYL-	Training	7.29	6.53		3.166	0.058	0.224	1	3.259		7320		79-1		May 4-8, 1992	Development of a Standard Method for Flammability Limits of Vapour-Air Mixtures		7th Intl. Sym. on Loss Prevention and Safety Promotion in the Process Industries, Taormina, Italy
171	BENZENE, BUTYL-	Training	5.8	6.08		2.427	0.083	0.214	1	3.562		256				1962	Fire Protection Handbook, 12th ed.		National Fire Protection Association, Boston, Massachusetts
172	BENZENE, (2-METHYLPROPYL)-	Test	6	6.2		2.587	0.075	0.214	1	3.562		1558				1979	Dangerous Properties of Industrial Materials, 5th ed.		VanNostrand Reinhold Company, New York
173	BENZENE, (1-METHYLPROPYL)-	Training	6.9	6.2		2.747	0.07	0.214	1	3.562		256				1962	Fire Protection Handbook, 12th ed.		National Fire Protection Association, Boston, Massachusetts
174	BENZENE, (1,1-DIMETHYLETHYL)-	Test	5.7	6.24		2.966	0.062	0.214	1	3.562		256				1962	Fire Protection Handbook, 12th ed.		National Fire Protection Association, Boston, Massachusetts
175	BENZENE, 1-METHYL-3-(1-METHYLETHYL)-	Training	5.3	5.58		2.955	0.078	0.214	1	3.562		12964	Estimation of Upper Flammability Limit			June 1996	Technical Support Document, DIPPR Project 912		Michigan Technical University Houghton, MI
176	BENZENE, 1-METHYL-4-(1-METHYLETHYL)-	Training	5.6	5.92		2.894	0.072	0.214	1	3.562		1571				1980	Hazardous Chemicals Data Book		Noyes Data Corporation, Park Ridge, New Jersey
177	BENZENE, 1,2-DIETHYL-	Training	5.4	5.61		2.964	0.077	0.214	1	3.562		12964	Estimation of Upper Flammability Limit			June 1996	Technical Support Document, DIPPR Project 912		Michigan Technical University Houghton, MI
178	BENZENE, 1,3-DIETHYL-	Training	5.6	5.48		2.871	0.083	0.214	1	3.562		12964	Estimation of Upper Flammability Limit			June 1996	Technical Support Document, DIPPR Project 912		Michigan Technical University Houghton, MI
179	BENZENE, 1,4-DIETHYL-	Training	6.1	5.83		2.797	0.077	0.214	1	3.562		324	Limits of Flammability of of Gases and Vapors			1952	Bureau of Mines Bulletin 503
180	BENZENE, 1,2,3,4-TETRAMETHYL-	Training	6.6	5.68		3.342	0.063	0.214	1	3.562		12964	Estimation of Upper Flammability Limit			June 1996	Technical Support Document, DIPPR Project 912		Michigan Technical University Houghton, MI
181	BENZENE, 1,2,3,5-TETRAMETHYL-	Training	6.6	5.64		3.311	0.065	0.214	1	3.562		12964	Estimation of Upper Flammability Limit			June 1996	Technical Support Document, DIPPR Project 912		Michigan Technical University Houghton, MI
182	BENZENE,-1,2,4,5-TETRAMETHYL-	Training	6.6	5.21		3.282	0.076	0.214	1	3.562		12964	Estimation of Upper Flammability Limit			June 1996	Technical Support Document, DIPPR Project 912		Michigan Technical University Houghton, MI
183	BENZENE, 1,4-BIS(1,1-DIMETHYLETHYL)-	Training	4.6	5.24		3.016	0.054	0.186	1	4.67		3172				1990	Manual for Predicting Chemical Process Design Data		AIChE, New York, NY
184	BENZENE, PENTAMETHYL-	Training	6.2	4.95		3.456	0.068	0.205	1	3.854		12964	Estimation of Upper Flammability Limit			June 1996	Technical Support Document, DIPPR Project 912		Michigan Technical University Houghton, MI
185	BENZENE, 1,3-bis(1-METHYLETHYL)-	Test	4.3	4.8		2.958	0.08	0.198	1	4.135		12964	Estimation of Upper Flammability Limit			June 1996	Technical Support Document, DIPPR Project 912		Michigan Technical University Houghton, MI
186	BENZENE, 1,2,4-TRIETHYL-	Test	5.4	4.21		3.018	0.092	0.198	1	4.135		12964	Estimation of Upper Flammability Limit			June 1996	Technical Support Document, DIPPR Project 912		Michigan Technical University Houghton, MI
187	BENZENE, HEXAMETHYL-	Training	5.8	4.38		3.604	0.069	0.198	1	4.135		12964	Estimation of Upper Flammability Limit			June 1996	Technical Support Document, DIPPR Project 912		Michigan Technical University Houghton, MI
188	BENZENE, 1,2,3-TRIETHYL-	Training	5.4	4.1		3.126	0.091	0.198	1	4.135		12964	Estimation of Upper Flammability Limit			June 1996	Technical Support Document, DIPPR Project 912		Michigan Technical University Houghton, MI
189	BENZENE, HEPTYL-	Training	5.1	5.47		2.065	0.071	0.192	1	5.319		8004	Group Contribution Method for Predicting the Lower and Upper Flammable Limits of Vapors in Air	169	J. Hazard. Materials	1991		27
190	BENZENE, DECYL-	Test	4.6	5.01		1.887	0.069	0.178	1	6.088		8004	Group Contribution Method for Predicting the Lower and Upper Flammable Limits of Vapors in Air	169	J. Hazard. Materials	1991		27
191	BENZENE, CYCLOHEXYL-	Training	5.4	5.75		2.083	0.095	0.205	1	3.743		3172				1990	Manual for Predicting Chemical Process Design Data		AIChE, New York, NY
192	BIPHENYL	Training	5.8	5.48		2.457	0.095	0.223	1	3.876		256				1962	Fire Protection Handbook, 12th ed.		National Fire Protection Association, Boston, Massachusetts
193	1,1':3', 1''-TERPHENYL	Test	3.7	4.39		2.054	0.102	0.198	1	5.165		12964	Estimation of Upper Flammability Limit			June 1996	Technical Support Document, DIPPR Project 912		Michigan Technical University Houghton, MI
194	1,1':2', 1''-TERPHENYL	Training	3.8	3.8		2.177	0.112	0.198	1	5.165		12964	Estimation of Upper Flammability Limit			June 1996	Technical Support Document, DIPPR Project 912		Michigan Technical University Houghton, MI
195	BENZENE, 1,1'-ETHYLIDENEBIS-	Training	5.2	5.23		2.296	0.091	0.208	1	4.411		0								Predicted by Project Staff at The Pennsylvania State University using either published or internal methods
196	BENZENE, 1,1'-METHYLENEBIS-	Training	4.8	5.77		2.161	0.09	0.215	1	4.148		12964	Estimation of Upper Flammability Limit			June 1996	Technical Support Document, DIPPR Project 912		Michigan Technical University Houghton, MI
197	BENZENE, (PHENYLETHYL)-	Training	5.2	5.99		1.957	0.084	0.208	1	4.411		0								Predicted by Project Staff at The Pennsylvania State University using either published or internal methods
198	BENZENE, PENTYL-	Training	5.5	6.22		2.276	0.076	0.205	1	3.854		8004	Group Contribution Method for Predicting the Lower and Upper Flammable Limits of Vapors in Air	169	J. Hazard. Materials	1991		27
199	BENZENE, HEXYL-	Training	5.3	6.19		2.158	0.073	0.198	1	4.135		8004	Group Contribution Method for Predicting the Lower and Upper Flammable Limits of Vapors in Air	169	J. Hazard. Materials	1991		27
200	BENZENE, OCTYL-	Training	4.9	5.32		1.992	0.07	0.186	1	5.582		8004	Group Contribution Method for Predicting the Lower and Upper Flammable Limits of Vapors in Air	169	J. Hazard. Materials	1991		27
201	BENZENE, NONYL-	Test	4.7	5.19		1.934	0.069	0.182	1	5.838		8004	Group Contribution Method for Predicting the Lower and Upper Flammable Limits of Vapors in Air	169	J. Hazard. Materials	1991		27
202	BENZENE, UNDECYL-	Training	4.4	4.87		1.848	0.068	0.174	1	6.331		8004	Group Contribution Method for Predicting the Lower and Upper Flammable Limits of Vapors in Air	169	J. Hazard. Materials	1991		27
203	BENZENE, TRIDECYL-	Training	4.2	4.52		1.789	0.068	0.168	1	6.801		8004	Group Contribution Method for Predicting the Lower and Upper Flammable Limits of Vapors in Air	169	J. Hazard. Materials	1991		27
204	BENZENE, TETRADECYL-	Training	4.1	4.34		1.767	0.068	0.165	1	7.028		8004	Group Contribution Method for Predicting the Lower and Upper Flammable Limits of Vapors in Air	169	J. Hazard. Materials	1991		27
205	BENZENE, DODECYL-	Training	4.3	4.7		1.816	0.068	0.171	1	6.568		8004	Group Contribution Method for Predicting the Lower and Upper Flammable Limits of Vapors in Air	169	J. Hazard. Materials	1991		27
206	1-ETHYL-3,5-DIMETHYL BENZENE	Test	6.4	5.39		3.062	0.079	0.214	1	3.562		12964	Estimation of Upper Flammability Limit			June 1996	Technical Support Document, DIPPR Project 912		Michigan Technical University Houghton, MI
207	2-ETHYL-1,3-DIMETHYL BENZENE	Training	6.4	6.09		3.169	0.059	0.214	1	3.562		12964	Estimation of Upper Flammability Limit			June 1996	Technical Support Document, DIPPR Project 912		Michigan Technical University Houghton, MI
208	BENZENE, 2-ETHYL-1,4-DIMETHYL-	Training	6.4	5.22		3.091	0.082	0.214	1	3.562		12964	Estimation of Upper Flammability Limit			June 1996	Technical Support Document, DIPPR Project 912		Michigan Technical University Houghton, MI
209	BENZENE, 1-ETHYL-,2,4-DIMETHYL-	Test	6.4	5.68		3.07	0.072	0.214	1	3.562		12964	Estimation of Upper Flammability Limit			June 1996	Technical Support Document, DIPPR Project 912		Michigan Technical University Houghton, MI
210	4-ETHYL-1,2-DIMETHYLBENZENE	Training	6.4	5.45		3.044	0.078	0.214	1	3.562		12964	Estimation of Upper Flammability Limit			June 1996	Technical Support Document, DIPPR Project 912		Michigan Technical University Houghton, MI
211	BENZENE, 1-ETHYL-2,3-DIMETHYL-	Training	6.4	5.83		3.143	0.066	0.214	1	3.562		12964	Estimation of Upper Flammability Limit			June 1996	Technical Support Document, DIPPR Project 912		Michigan Technical University Houghton, MI
212	BENZENE, 1,1'-(1,1,2,2-TETRAMETHYL-1,2-ETHANEDIYL)bis-	Training	5.2	4.18		2.467	0.085	0.187	1	5.398		0								Predicted by Project Staff at The Pennsylvania State University using either published or internal methods
213	BENZENE, (1-METHYLENEPROPYL)-	Training	6.2	6.28		2.853	0.07	0.223	1	3.472		3172				1990	Manual for Predicting Chemical Process Design Data		AIChE, New York, NY
214	BENZENE, (1-METHYL-1-PROPENYL)-,(E)-	Training	6	6.14		2.963	0.07	0.223	1	3.472		3172				1990	Manual for Predicting Chemical Process Design Data		AIChE, New York, NY
215	BENZENE, (1-METHYL-1-PROPENYL)-, (Z)	Training	6	6.14		2.963	0.07	0.223	1	3.472		3172				1990	Manual for Predicting Chemical Process Design Data		AIChE, New York, NY
216	BENZENE, 1-METHYL-2-PROPYL-	Test	5.4	5.6		2.811	0.082	0.214	1	3.562		12964	Estimation of Upper Flammability Limit			June 1996	Technical Support Document, DIPPR Project 912		Michigan Technical University Houghton, MI
217	BENZENE, 1-METHYL-3-PROPYL-	Test	5.6	5.78		2.746	0.08	0.214	1	3.562		12964	Estimation of Upper Flammability Limit			June 1996	Technical Support Document, DIPPR Project 912		Michigan Technical University Houghton, MI
218	BENZENE, 1-METHYL-4-PROPYLBENZENE	Training	5.5	5.64		2.694	0.085	0.214	1	3.562		12964	Estimation of Upper Flammability Limit			June 1996	Technical Support Document, DIPPR Project 912		Michigan Technical University Houghton, MI
219	BENZENE, 1-ETHYL-4-(2 PHENYLETHYL)-	Training	5.4	5.39		1.945	0.085	0.196	1	4.917		3172				1990	Manual for Predicting Chemical Process Design Data		AIChE, New York, NY
220	BENZENE, 1,2-DIMETHYL-3-PROPYL-	Training	4.7	5.08		2.963	0.081	0.205	1	3.854		3172				1990	Manual for Predicting Chemical Process Design Data		AIChE, New York, NY
221	1,1'-(1,2-ETHANEDIYL)BIS(4-ETHYL-) BENZENE	Training	5.23	4.91		1.928	0.085	0.187	1	5.398		8004	Group Contribution Method for Predicting the Lower and Upper Flammable Limits of Vapors in Air	169	J. Hazard. Materials	1991		27
222	BENZENE, ETHENYL-	Training	6.1	7.11		2.991	0.068	0.25	1	2.851		256				1962	Fire Protection Handbook, 12th ed.		National Fire Protection Association, Boston, Massachusetts
223	BENZENE, 1-ETHENYL-2-METHYL-	Test	6.7	6.61		3.148	0.063	0.235	1	3.169		3172				1990	Manual for Predicting Chemical Process Design Data		AIChE, New York, NY
224	BENZENE, 1-ETHENYL-2-ETHYL-	Training	6.96	5.68		3.077	0.077	0.223	1	3.472		12964	Estimation of Upper Flammability Limit			June 1996	Technical Support Document, DIPPR Project 912		Michigan Technical University Houghton, MI
225	BENZENE, 1-ETHENYL-3-ETHYL-	Training	6.96	5.56		2.975	0.083	0.223	1	3.472		12964	Estimation of Upper Flammability Limit			June 1996	Technical Support Document, DIPPR Project 912		Michigan Technical University Houghton, MI
226	BENZENE, 1-ETHENYL-4-ETHYL-	Test	6.96	5.93		2.895	0.077	0.223	1	3.472		12964	Estimation of Upper Flammability Limit			June 1996	Technical Support Document, DIPPR Project 912		Michigan Technical University Houghton, MI
227	BENZENE, (1-METHYLETHENYL)-	Training	6.1	6.71		2.981	0.066	0.235	1	3.169		256				1962	Fire Protection Handbook, 12th ed.		National Fire Protection Association, Boston, Massachusetts
228	BENZENE, 1,3-DIETHENYL-	Training	6.1	5.62		3.087	0.083	0.231	1	3.386		0								Predicted by Project Staff at The Pennsylvania State University using either published or internal methods
229	BENZENE, 1-ETHENYL-4-(2-METHYLPROPYL)	Training	5.7	5.37		2.708	0.079	0.205	1	4.044		3172				1990	Manual for Predicting Chemical Process Design Data		AIChE, New York, NY
230	BENZENE, 1-PROPENYL-,(Z)-	Training	6.7	6.38		2.848	0.078	0.235	1	3.169		3172				1990	Manual for Predicting Chemical Process Design Data		AIChE, New York, NY
231	BENZENE, 1-PROPENYL-,(E)-	Training	6.7	6.38		2.848	0.078	0.235	1	3.169		3172				1990	Manual for Predicting Chemical Process Design Data		AIChE, New York, NY
232	BENZENE, 1-ETHENYL-4-(1-METHYLETHENYL)-	Test	6.5	5.86		3.001	0.071	0.221	1	3.677		3172				1990	Manual for Predicting Chemical Process Design Data		AIChE, New York, NY
233	BENZENE, 1-(1,1-DIMETHYLETHYL)-4-ETHENYL-	Training	6.1	5.57		2.999	0.065	0.205	1	4.044		3172				1990	Manual for Predicting Chemical Process Design Data		AIChE, New York, NY
234	NAPHTHALENE	Training	5.9	5.51		2.888	0.095	0.238	1	3.386		1028	Naphthalene			October 1978	API Monograph Series, Publication 707		American Petroleum Institute, Washington, D. C.
235	NAPHTHALENE, 1-METHYL-	Training	6.4	5.11		2.913	0.094	0.227	1	3.677		12964	Estimation of Upper Flammability Limit			June 1996	Technical Support Document, DIPPR Project 912		Michigan Technical University Houghton, MI
236	NAPHTHALENE, 1-ETHYL-	Training	5.2	4.54		2.791	0.103	0.218	1	3.958		3172				1990	Manual for Predicting Chemical Process Design Data		AIChE, New York, NY
237	NAPHTHALENE, 1,2,3,4-TETRAHYDRO-	Training	5	5.77		2.414	0.095	0.223	1	3.562		43				1992-extant	Technical Data Book-Petroleum Refining, 5th Edition		American Petroleum Institute, Washington, D.C.
238	NAPHTHALENE, 2,6-DIMETHYL-	Training	5	4.42		2.787	0.106	0.218	1	3.958		3172				1990	Manual for Predicting Chemical Process Design Data		AIChE, New York, NY
239	NAPHTHALENE, 1-PHENYL-	Training	5.1	4		2.323	0.112	0.205	1	4.76		0								Predicted by Project Staff at The Pennsylvania State University using either published or internal methods
240	NAPHTHALENE, 1-BUTYL-	Training	5.1	4.21		2.43	0.107	0.203	1	4.494		0								Predicted by Project Staff at The Pennsylvania State University using either published or internal methods
241	NAPHTHALENE, 1-HEXYL-	Test	5.1	4.61		2.111	0.095	0.192	1	4.999		0								Predicted by Project Staff at The Pennsylvania State University using either published or internal methods
242	NAPHTHALENE, 2,7-DIMETHYL-	Test	5	4.45		2.798	0.105	0.218	1	3.958		3172				1990	Manual for Predicting Chemical Process Design Data		AIChE, New York, NY
243	NAPHTHALENE, 1-HEXYL-1,2,3,4-TETRAHYDRO-	Training	5.1	4.57		1.912	0.095	0.182	1	5.176		0								Predicted by Project Staff at The Pennsylvania State University using either published or internal methods
244	NAPHTHALENE, 1-PROPYL-	Training	5.1	4.15		2.614	0.11	0.21	1	4.23		3172				1990	Manual for Predicting Chemical Process Design Data		AIChE, New York, NY
245	NAPHTHALENE, 2-ETHYL	Training	5.2	4.74		2.674	0.102	0.218	1	3.958		3172				1990	Manual for Predicting Chemical Process Design Data		AIChE, New York, NY
246	1H-INDENE, 1-METHYL-	Training	5.5	6.11		2.591	0.086	0.231	1	3.472		12964	Estimation of Upper Flammability Limit			June 1996	Technical Support Document, DIPPR Project 912		Michigan Technical University Houghton, MI
247	1H-INDENE, 2-METHYL-	Test	5.4	5.8		2.543	0.095	0.231	1	3.472		12964	Estimation of Upper Flammability Limit			June 1996	Technical Support Document, DIPPR Project 912		Michigan Technical University Houghton, MI
248	1H-INDENE, 1,2,3-TRIMETHYL-	Training	4.2	4.79		2.649	0.098	0.212	1	4.044		12964	Estimation of Upper Flammability Limit			June 1996	Technical Support Document, DIPPR Project 912		Michigan Technical University Houghton, MI
249	INDENE, 1-PHENYL-	Test	4.2	4.76		2.086	0.106	0.208	1	4.588		12964	Estimation of Upper Flammability Limit			June 1996	Technical Support Document, DIPPR Project 912		Michigan Technical University Houghton, MI
250	BENZENE, 1,1'-(1,2-ETHENEDIYL)BIS-, (Z)-	Training	5.3	5.84		2.159	0.084	0.212	1	4.332		0								Predicted by Project Staff at The Pennsylvania State University using either published or internal methods
251	BENZENE, 1,1'-(1,2-ETHENEDIYL)BIS-, (E)-	Test	5.3	5.84		2.159	0.084	0.212	1	4.332		0								Predicted by Project Staff at The Pennsylvania State University using either published or internal methods
252	BENZENE, 1,3-DIMETHOXY-5-(2-PHENYLETHENYL)-,(E)-	Training	5.62	6.11		1.978	0.097	0.248	0.303	3.475		3172				1990	Manual for Predicting Chemical Process Design Data		AIChE, New York, NY
253	9H-FLUORENE	Training	5.3	4.49		2.321	0.116	0.218	1	4.148		0								Predicted by Project Staff at The Pennsylvania State University using either published or internal methods
254	1H-INDENE	Training	6.4	6.85		2.625	0.078	0.244	1	3.169		12964	Estimation of Upper Flammability Limit			June 1996	Technical Support Document, DIPPR Project 912		Michigan Technical University Houghton, MI
255	ANTHRACENE	Training	5.2	4.1		2.524	0.114	0.214	1	4.332		3172				1990	Manual for Predicting Chemical Process Design Data		AIChE, New York, NY
256	ACENAPHTHYLENE, 1,2-DIHYDRO-	Training	5.3	4.67		2.58	0.109	0.223	1	3.958		0								Predicted by Project Staff at The Pennsylvania State University using either published or internal methods
257	BICYCLO(2.2.1)HEPT-2-ENE, 5-ETHENYL-	Training	6	6.93		2.186	0.085	0.224	1	2.964		12964	Estimation of Upper Flammability Limit			June 1996	Technical Support Document, DIPPR Project 912		Michigan Technical University Houghton, MI
258	1H-INDENE, 2,3-DIHYDRO-	Training	6.2	6.75		2.535	0.078	0.235	1	3.259		12964	Estimation of Upper Flammability Limit			June 1996	Technical Support Document, DIPPR Project 912		Michigan Technical University Houghton, MI
259	1,3-CYCLOHEXADIENE, 1-METHYL-4-(1-METHYLETHYL)-	Training	6.8	6.27		2.643	0.072	0.204	1	3.267		3172				1990	Manual for Predicting Chemical Process Design Data		AIChE, New York, NY
260	1,4-CYCLOHEXADIENE, 1-METHYL-4-(1-METHYLETHYL)-	Training	6.8	6.41		2.539	0.072	0.204	1	3.267		3172				1990	Manual for Predicting Chemical Process Design Data		AIChE, New York, NY
261	(1-METHYLPROPYL)CYCLOHEXANE	Training	5.53	5.79		2.24	0.07	0.187	1	4.431		3031	Methods of Calculation of Lower Concentration Limits of Combustion of Gases and Vapors in Air	311-314	Sov. Chem. Ind.	1983		15			3
262	PROPANAL	Training	16.1	14.77		1.987	0	0.39	0	0.202		734	Propionaldehyde			1977	Publication No. C-103A		Eastman Chemical Products, Inc. Kingsport, Tennessee
263	BUTANAL	Training	12.5	12.17		2.199	0	0.335	-1	0.655		1558				1979	Dangerous Properties of Industrial Materials, 5th ed.		VanNostrand Reinhold Company, New York
264	PENTANAL	Test	9.5	10.24		2.345	0.033	0.3	-0.4	1.064		3172				1990	Manual for Predicting Chemical Process Design Data		AIChE, New York, NY
265	HEPTANAL	Training	7.1	8.29		2.534	0.048	0.256	-0.143	1.795		3172				1990	Manual for Predicting Chemical Process Design Data		AIChE, New York, NY
266	HEXANAL	Test	8.1	9.12		2.452	0.043	0.275	-0.222	1.442		3172				1990	Manual for Predicting Chemical Process Design Data		AIChE, New York, NY
267	OCTANAL	Training	6.4	7.04		2.598	0.05	0.242	-0.1	3.041		3172				1990	Manual for Predicting Chemical Process Design Data		AIChE, New York, NY
268	NONANAL	Training	5.8	6.52		2.65	0.051	0.23	-0.074	3.358		3172				1990	Manual for Predicting Chemical Process Design Data		AIChE, New York, NY
269	HEXANAL, 2-ETHYL-	Training	7.2	6.84		3.097	0.05	0.242	-0.25	2.129		1978				1978	Fire Protection Guide on Hazardous Materials, 7th Ed.		National Fire Protection Association, Boston, MA
270	ETHANEDIAL	Training	21.1	19.91		2	0	0.613	0	-1.306		3172				1990	Manual for Predicting Chemical Process Design Data		AIChE, New York, NY
271	HEXANAL, 2-METHYL-	Training	7.2	7.88		2.867	0.047	0.256	-0.143	1.795		3172				1990	Manual for Predicting Chemical Process Design Data		AIChE, New York, NY
272	HEXANAL, 3-METHYL-	Training	7.2	8.27		2.925	0.032	0.256	-0.314	1.795		3172				1990	Manual for Predicting Chemical Process Design Data		AIChE, New York, NY
273	2-PENTENAL, 2-METHYL-	Test	10.7	9.39		3.295	0.022	0.299	-0.222	1.335		12964	Estimation of Upper Flammability Limit			June 1996	Technical Support Document, DIPPR Project 912		Michigan Technical University Houghton, MI
274	2-HEXENAL, 2-ETHYL-	Training	8.1	6.66		3.484	0.05	0.257	-0.25	2.021		12964	Estimation of Upper Flammability Limit			June 1996	Technical Support Document, DIPPR Project 912		Michigan Technical University Houghton, MI
275	DECANAL	Training	5.4	6.06		2.693	0.052	0.221	-0.057	3.661		3172				1990	Manual for Predicting Chemical Process Design Data		AIChE, New York, NY
276	UNDECANAL	Training	5.2	5.63		2.729	0.053	0.213	-0.045	3.953		3172				1990	Manual for Predicting Chemical Process Design Data		AIChE, New York, NY
277	1-DODECANAL	Training	5	5.23		2.76	0.054	0.206	-0.037	4.234		3172				1990	Manual for Predicting Chemical Process Design Data		AIChE, New York, NY
278	TRIDECANAL	Training	5	4.9		2.786	0.054	0.2	-0.031	4.506		3172				1990	Manual for Predicting Chemical Process Design Data		AIChE, New York, NY
279	2-PROPENAL, 2-METHYL-	Training	14.6	13.2		2.862	0	0.382	0	0.548		3172				1990	Manual for Predicting Chemical Process Design Data		AIChE, New York, NY
280	BENZENEACETALDEHYDE, alpha-METHYL-	Test	8	7.31		2.751	0.07	0.286	-0.206	2.152		12964	Estimation of Upper Flammability Limit			June 1996	Technical Support Document, DIPPR Project 912		Michigan Technical University Houghton, MI
281	BENZALDEHYDE, 2-METHYL-	Training	6.7	7.38		3.013	0.063	0.309	-0.55	2.102		3172				1990	Manual for Predicting Chemical Process Design Data		AIChE, New York, NY
282	BENZALDEHYDE, 4-METHYL-	Training	6.7	7.03		2.887	0.078	0.309	-0.438	2.102		8004	Group Contribution Method for Predicting the Lower and Upper Flammable Limits of Vapors in Air	169	J. Hazard. Materials	1991		27
283	BENZALDEHYDE	Training	7.8	8.14		2.839	0.068	0.34	-0.619	1.769		3172				1990	Manual for Predicting Chemical Process Design Data		AIChE, New York, NY
284	BENZALDEHYDE, 2-HYDROXY-	Test	8.4	9.76		2.768	0.063	0.366	0.157	1.667		3172				1990	Manual for Predicting Chemical Process Design Data		AIChE, New York, NY
285	BENZALDEHYDE, 4-HYDROXY-	Training	8.4	8.79		2.668	0.078	0.366	-0.679	1.156		3172				1990	Manual for Predicting Chemical Process Design Data		AIChE, New York, NY
286	1,4-BENZENEDICARBOXALDEHYDE	Training	7.3	8.3		2.806	0.077	0.351	-0.583	1.404		3172				1990	Manual for Predicting Chemical Process Design Data		AIChE, New York, NY
287	OCTANAL, 2-METHYL-	Training	8.3	7.06		2.889	0.045	0.23	-0.074	2.446		8004	Group Contribution Method for Predicting the Lower and Upper Flammable Limits of Vapors in Air	169	J. Hazard. Materials	1991		27
288	2-PROPANONE	Training	12.8	14.3		2.342	0	0.39	0	0.202		256				1962	Fire Protection Handbook, 12th ed.		National Fire Protection Association, Boston, Massachusetts
289	3-HEPTANONE	Training	7.3	7.88		2.868	0.047	0.256	-0.143	1.795		3558				Oct. 1982	Item No. 82030		Engineering Science Data
290	2-HEXANONE	Training	8	8.77		2.684	0.044	0.275	-0.222	1.442		2088				1971	Handbook of Laboratory Safety, 2nd Ed.		CRC Press Inc., Boca Raton, FL
291	2-HEPTANONE	Training	7.9	8.24		2.72	0.043	0.256	-0.143	1.795		1978				1978	Fire Protection Guide on Hazardous Materials, 7th Ed.		National Fire Protection Association, Boston, MA
292	2-HEXANONE, 5-METHYL-	Training	8.2	7.27		2.933	0.059	0.256	-0.143	1.795		1978				1978	Fire Protection Guide on Hazardous Materials, 7th Ed.		National Fire Protection Association, Boston, MA
293	4-HEPTANONE, 2,6-DIMETHYL-	Training	6.2	6.75		3.342	0.031	0.23	-0.383	2.446		2088				1971	Handbook of Laboratory Safety, 2nd Ed.		CRC Press Inc., Boca Raton, FL
294	2-PYRROLIDINONE	Test	14.4	14.86		1.895	0.023	0.425	0	-0.212		12964	Estimation of Upper Flammability Limit			June 1996	Technical Support Document, DIPPR Project 912		Michigan Technical University Houghton, MI
295	2-PYRROLIDINONE, 1-METHYL-	Test	12.24	13.34		1.908	0.029	0.373	0	0.198		1670				1972	M-Pyrol Handbook		GAF Corporation, New York
296	3-HEPTANONE, 6-METHYL-	Training	7.73	6.9		3.066	0.053	0.242	-0.1	2.129		3031	Methods of Calculation of Lower Concentration Limits of Combustion of Gases and Vapors in Air	311-314	Sov. Chem. Ind.	1983		15			3
297	5-NONANONE	Training	5.6	5.9		3.002	0.066	0.23	-0.206	2.446		3172				1990	Manual for Predicting Chemical Process Design Data		AIChE, New York, NY
298	2-NONANONE	Training	5.9	6.56		2.776	0.046	0.23	-0.074	3.358		3558				Oct. 1982	Item No. 82030		Engineering Science Data
299	2,4-PENTANEDIONE	Training	11.4	13.17		2.968	0	0.358	0.225	0.076		15545				1999	Acetylacetone, Material Safety Data Sheet		Aldrich Chemical Co., Inc.
300	CYCLOHEXANONE	Training	9.4	8.7		2.128	0.062	0.299	-1	1.05		9074		49	J. Japan Soc. Fire Safety Eng.	1986		25
301	METHANONE, DIPHENYL-	Test	5.4	5.57		2.299	0.091	0.261	-0.231	3.587		3172				1990	Manual for Predicting Chemical Process Design Data		AIChE, New York, NY
302	ETHANONE, 1-PHENYL-	Training	6.7	7.69		2.854	0.066	0.309	-0.325	2.102		3172				1990	Manual for Predicting Chemical Process Design Data		AIChE, New York, NY
303	2(3H)-FURANONE, DIHYDRO-	Test	12.6	14.58		1.648	0.023	0.407	0	0.194		3172				1990	Manual for Predicting Chemical Process Design Data		AIChE, New York, NY
304	2-OXEPANONE	Test	9.6	9.74		1.715	0.063	0.324	-1	0.981		3172				1990	Manual for Predicting Chemical Process Design Data		AIChE, New York, NY
305	2(3H)-FURANONE, DIHYDRO-5-METHYL-	Training	10.6	11.38		1.692	0.046	0.358	-1	0.604		3172				1990	Manual for Predicting Chemical Process Design Data		AIChE, New York, NY
306	(1,1'-BICYCLOHEXYL)-2-ONE	Test	5.7	5.74		1.887	0.095	0.222	-0.167	2.93		3172				1990	Manual for Predicting Chemical Process Design Data		AIChE, New York, NY
307	2-OXETANONE, 4-METHYLENE-	Training	16.8	15.22		1.916	0	0.458	-1	0.087		3172				1990	Manual for Predicting Chemical Process Design Data		AIChE, New York, NY
308	ETHANOL	Training	19	16.1		1.111	0	0.386	0	-0.172		256				1962	Fire Protection Handbook, 12th ed.		National Fire Protection Association, Boston, Massachusetts
309	1-PROPANOL	Training	12	14.18		1.57	0	0.332	0	0.347		256				1962	Fire Protection Handbook, 12th ed.		National Fire Protection Association, Boston, Massachusetts
310	2-PROPANOL	Training	12.7	13.89		1.775	0	0.332	0	0.347		17277	Predictioin of flammability of gases by using F-number analysis	113-128	J Hazard Mat	2001		A82
311	1-BUTANOL	Training	11.2	11.8		1.886	0	0.297	-1	0.8		256				1962	Fire Protection Handbook, 12th ed.		National Fire Protection Association, Boston, Massachusetts
312	1-PROPANOL, 2-METHYL-	Training	10.9	12.44		2.141	0	0.297	0	0.8		256				1962	Fire Protection Handbook, 12th ed.		National Fire Protection Association, Boston, Massachusetts
313	1-PENTANOL	Training	10	9.94		2.106	0.033	0.272	-0.4	1.209		256				1962	Fire Protection Handbook, 12th ed.		National Fire Protection Association, Boston, Massachusetts
314	2-BUTANOL, 2-METHYL-	Test	13.2	10.88		2.737	0	0.272	0	1.209		8004	Group Contribution Method for Predicting the Lower and Upper Flammable Limits of Vapors in Air	169	J. Hazard. Materials	1991		27
315	1-BUTANOL, 2-METHYL-	Training	9	10.32		2.437	0	0.272	-1	1.209		2331				1984	Dangerous Properties of Industrial Materials, 6th ed.		Van Nostrand Reinhold Company, New York
316	1-HEXANOL	Training	8.2	8.89		2.266	0.043	0.254	-0.222	1.587		3172				1990	Manual for Predicting Chemical Process Design Data		AIChE, New York, NY
317	2-HEXANOL	Training	8.03	8.59		2.453	0.044	0.254	-0.222	1.587		8004	Group Contribution Method for Predicting the Lower and Upper Flammable Limits of Vapors in Air	169	J. Hazard. Materials	1991		27
318	1-PENTANOL, 2-METHYL-	Training	9.65	9.34		2.589	0.022	0.254	-0.222	1.587		6956				1991	Fire Protection Guide on Hazardous Materials, 10th ed.		National Fire Protection Assoc., Boston, MA
319	1-PENTANOL, 3-METHYL-	Training	9.8	8.94		2.593	0.022	0.254	-0.611	1.587		8004	Group Contribution Method for Predicting the Lower and Upper Flammable Limits of Vapors in Air	169	J. Hazard. Materials	1991		27
320	1-HEXANOL, 2-METHYL-	Test	9	7.74		2.675	0.047	0.24	-0.143	1.94		8004	Group Contribution Method for Predicting the Lower and Upper Flammable Limits of Vapors in Air	169	J. Hazard. Materials	1991		27
321	1-BUTANOL, 3-METHYL-	Training	9	10.45		2.341	0	0.272	-1	1.209		1571				1980	Hazardous Chemicals Data Book		Noyes Data Corporation, Park Ridge, New Jersey
322	2-BUTANOL, 3-METHYL-	Training	10.9	11.05		2.613	0	0.272	0	1.209		8004	Group Contribution Method for Predicting the Lower and Upper Flammable Limits of Vapors in Air	169	J. Hazard. Materials	1991		27
323	1-HEPTANOL	Training	7.2	8.09		2.385	0.048	0.24	-0.143	1.94		3172				1990	Manual for Predicting Chemical Process Design Data		AIChE, New York, NY
324	2-HEPTANOL	Test	7.49	8.09		2.542	0.043	0.24	-0.143	1.94		8004	Group Contribution Method for Predicting the Lower and Upper Flammable Limits of Vapors in Air	169	J. Hazard. Materials	1991		27
325	1-HEXANOL, 5-METHYL-	Training	7.3	8.08		2.551	0.043	0.24	-0.143	1.94		3172				1990	Manual for Predicting Chemical Process Design Data		AIChE, New York, NY
326	1-OCTANOL	Training	6.4	6.85		2.477	0.05	0.228	-0.1	3.186		3172				1990	Manual for Predicting Chemical Process Design Data		AIChE, New York, NY
327	2-OCTANOL	Training	7.03	7.51		2.609	0.045	0.228	-0.1	2.274		8004	Group Contribution Method for Predicting the Lower and Upper Flammable Limits of Vapors in Air	169	J. Hazard. Materials	1991		27
328	1-NONANOL	Test	6.1	6.35		2.549	0.051	0.219	-0.074	3.503		1571				1980	Hazardous Chemicals Data Book		Noyes Data Corporation, Park Ridge, New Jersey
329	2-NONANOL	Training	6.64	6.41		2.661	0.046	0.219	-0.074	3.503		8004	Group Contribution Method for Predicting the Lower and Upper Flammable Limits of Vapors in Air	169	J. Hazard. Materials	1991		27
330	1-DECANOL	Training	5.5	5.89		2.608	0.052	0.211	-0.057	3.806		3172				1990	Manual for Predicting Chemical Process Design Data		AIChE, New York, NY
331	1-UNDECANOL	Training	5.2	5.46		2.657	0.053	0.204	-0.045	4.098		3172				1990	Manual for Predicting Chemical Process Design Data		AIChE, New York, NY
332	1-NONANOL, 8-METHYL-	Training	8.5	6.54		2.708	0.048	0.211	-0.057	2.894		8004	Group Contribution Method for Predicting the Lower and Upper Flammable Limits of Vapors in Air	169	J. Hazard. Materials	1991		27
333	1-DODECANOL	Training	5.1	5.07		2.697	0.054	0.198	-0.037	4.379		3172				1990	Manual for Predicting Chemical Process Design Data		AIChE, New York, NY
334	1-TRIDECANOL	Training	5	4.75		2.732	0.054	0.193	-0.031	4.651		3172				1990	Manual for Predicting Chemical Process Design Data		AIChE, New York, NY
335	1-TETRADECANOL	Test	5	4.42		2.761	0.055	0.189	-0.026	4.914		3172				1990	Manual for Predicting Chemical Process Design Data		AIChE, New York, NY
336	1-PENTADECANOL	Training	5.2	4.13		2.787	0.055	0.185	-0.022	5.17		3172				1990	Manual for Predicting Chemical Process Design Data		AIChE, New York, NY
337	1-HEXADECANOL	Training	5	3.81		2.809	0.056	0.181	-0.019	5.42		0								Predicted by Project Staff at The Pennsylvania State University using either published or internal methods
338	1-HEPTADECANOL	Training	5	3.54		2.829	0.056	0.177	-0.017	5.663		0								Predicted by Project Staff at The Pennsylvania State University using either published or internal methods
339	CYCLOHEXANOL, 1-METHYL-	Test	7.2	8.41		2.139	0.055	0.256	-0.429	1.548		12964	Estimation of Upper Flammability Limit			June 1996	Technical Support Document, DIPPR Project 912		Michigan Technical University Houghton, MI
340	alpha,alpha,4-TRIMETHYL-3-CYCLOHEXENE-1-METHANOL	Test	6.45	6.8		2.416	0.066	0.231	-0.175	2.357		3172				1990	Manual for Predicting Chemical Process Design Data		AIChE, New York, NY
341	CYCLOHEXANOL, 1-METHYL-4-(1-METHYLETHENYL)	Training	6.55	6.85		2.313	0.071	0.231	-0.057	2.357		3172				1990	Manual for Predicting Chemical Process Design Data		AIChE, New York, NY
342	1-UNDECANOL, 2-METHYL-	Training	6.8	5.12		2.84	0.048	0.198	-0.037	4.379		8004	Group Contribution Method for Predicting the Lower and Upper Flammable Limits of Vapors in Air	169	J. Hazard. Materials	1991		27
343	2-FURANMETHANOL, TETRAHYDRO-	Training	9.7	11.82		1.56	0.037	0.326	-1	-0.063		1558				1979	Dangerous Properties of Industrial Materials, 5th ed.		VanNostrand Reinhold Company, New York
344	2-PROPEN-1-OL	Training	18	15.04		1.774	0	0.39	0	0.202		256				1962	Fire Protection Handbook, 12th ed.		National Fire Protection Association, Boston, Massachusetts
345	BENZENEMETHANOL, alpha,alpha-DIMETHYL-	Training	6.1	7.29		2.771	0.062	0.271	-0.206	2.242		3172				1990	Manual for Predicting Chemical Process Design Data		AIChE, New York, NY
346	PHENOL, 2,3-DIMETHYL-	Training	6.4	7.53		2.971	0.054	0.291	-0.438	2.193		3172				1990	Manual for Predicting Chemical Process Design Data		AIChE, New York, NY
347	PHENOL, 2,4-DIMETHYL	Training	6.4	7.17		2.909	0.071	0.291	-0.156	2.193		3172				1990	Manual for Predicting Chemical Process Design Data		AIChE, New York, NY
348	PHENOL, 2,5-DIMETHYL-	Training	6.4	6.9		2.906	0.071	0.291	-0.438	2.193		3172				1990	Manual for Predicting Chemical Process Design Data		AIChE, New York, NY
349	PHENOL, 3,4-DIMETHYL-	Test	6.4	6.89		2.911	0.071	0.291	-0.438	2.193		3172				1990	Manual for Predicting Chemical Process Design Data		AIChE, New York, NY
350	PHENOL, 3,5-DIMETHYL-	Training	6.4	7.45		2.904	0.058	0.291	-0.438	2.193		3172				1990	Manual for Predicting Chemical Process Design Data		AIChE, New York, NY
351	PHENOL	Training	9.1	8.73		2.651	0.062	0.355	-1	1.506		3172				1990	Manual for Predicting Chemical Process Design Data		AIChE, New York, NY
352	PHENOL, 2-METHYL-	Training	7.6	8.35		2.816	0.057	0.318	-0.429	1.859		3172				1990	Manual for Predicting Chemical Process Design Data		AIChE, New York, NY
353	PHENOL, 3-METHYL-	Training	7.6	8.1		2.773	0.06	0.318	-0.619	1.859		3172				1990	Manual for Predicting Chemical Process Design Data		AIChE, New York, NY
354	PHENOL, 4-METHYL-	Training	7.6	7.48		2.738	0.08	0.318	-0.429	1.859		3172				1990	Manual for Predicting Chemical Process Design Data		AIChE, New York, NY
355	PHENOL, 2-ETHYL-	Training	7.2	7.54		2.762	0.063	0.291	-0.325	2.193		12964	Estimation of Upper Flammability Limit			June 1996	Technical Support Document, DIPPR Project 912		Michigan Technical University Houghton, MI
356	PHENOL, 4-ETHYL-	Training	7.2	7.21		2.664	0.078	0.291	-0.156	2.193		12964	Estimation of Upper Flammability Limit			June 1996	Technical Support Document, DIPPR Project 912		Michigan Technical University Houghton, MI
357	PHENOL, NONYL-	Training	4.2	5.01		2.01	0.069	0.208	-0.097	5.089		12964	Estimation of Upper Flammability Limit			June 1996	Technical Support Document, DIPPR Project 912		Michigan Technical University Houghton, MI
358	ETHANOL, 2,2'-(OXYBIS(2,1-ETHANEDIYLOXY))BIS-	Test	11	11.22		1.693	0.054	0.279	-0.458	-1.038		3172				1990	Manual for Predicting Chemical Process Design Data		AIChE, New York, NY
359	1,3-PROPANEDIOL	Test	16.6	16.67		1.651	0	0.361	1.5	-0.534		3172				1990	Manual for Predicting Chemical Process Design Data		AIChE, New York, NY
360	PROPANOL, OXYBIS-	Training	11.5	11.56		1.938	0.038	0.293	-0.1	-0.129		3172				1990	Manual for Predicting Chemical Process Design Data		AIChE, New York, NY
361	2-BUTYNE-1,4-DIOL	Training	14.8	12.6		2.276	0.033	0.407	-1	-0.226		2032	Thermal Conductivity of Liquid Glycols, Glycerol and their Aqueous Solutions			1978	Item 78033		Engineering Sciences Data, London
362	PROPANOL,((1-METHYL-1,2-ETHANEDIYL)bis(oxy))bis-	Test	8.7	9.78		2.1	0.057	0.261	-0.133	0.067		3172				1990	Manual for Predicting Chemical Process Design Data		AIChE, New York, NY
363	1,3-PROPANEDIOL, 2-METHYL-	Training	13.5	15.51		2.181	0	0.325	2	-0.081		3172				1990	Manual for Predicting Chemical Process Design Data		AIChE, New York, NY
364	1,2-BUTANEDIOL	Training	13	12.53		2.166	0	0.325	-1	-0.081		3172				1990	Manual for Predicting Chemical Process Design Data		AIChE, New York, NY
365	1,3-BUTANEDIOL	Training	12.6	14.12		2.095	0	0.325	0.5	-0.081		3172				1990	Manual for Predicting Chemical Process Design Data		AIChE, New York, NY
366	1,2,3-PROPANETRIOL	Training	19	16.48		1.958	0	0.371	1	-1.37		3172				1990	Manual for Predicting Chemical Process Design Data		AIChE, New York, NY
367	1,2,4-BUTANETRIOL	Training	13.2	13.15		2.194	0.022	0.338	-0.222	-0.917		8004	Group Contribution Method for Predicting the Lower and Upper Flammable Limits of Vapors in Air	169	J. Hazard. Materials	1991		27
368	1,3-PENTANEDIOL, 2,2,4-TRIMETHYL	Training	7.72	9.06		3.591	0.016	0.249	0.562	1.393		8004	Group Contribution Method for Predicting the Lower and Upper Flammable Limits of Vapors in Air	169	J. Hazard. Materials	1991		27
369	1,3-PENTANEDIOL, 2-METHYL	Training	11.5	11.23		2.824	0.015	0.278	0.667	0.706		8004	Group Contribution Method for Predicting the Lower and Upper Flammable Limits of Vapors in Air	169	J. Hazard. Materials	1991		27
370	2,3-BUTANEDIOL	Training	13.7	13.32		2.313	0	0.325	0	-0.081		3172				1990	Manual for Predicting Chemical Process Design Data		AIChE, New York, NY
371	2-BUTENE-1,4-DIOL, (Z)-	Training	13.3	11.91		2.172	0.033	0.362	-1	-0.226		2032	Thermal Conductivity of Liquid Glycols, Glycerol and their Aqueous Solutions			1978	Item 78033		Engineering Sciences Data, London
372	2-BUTENE-1,4-DIOL, (E)-	Test	13.3	11.92		2.172	0.033	0.362	-1	-0.226		2032	Thermal Conductivity of Liquid Glycols, Glycerol and their Aqueous Solutions			1978	Item 78033		Engineering Sciences Data, London
373	1,4-BUTANEDIOL	Test	13.2	11.48		1.913	0.033	0.325	-1	-0.081		3172				1990	Manual for Predicting Chemical Process Design Data		AIChE, New York, NY
374	1,5-PENTANEDIOL	Test	10.9	10.47		2.107	0.043	0.298	-0.533	0.329		3172				1990	Manual for Predicting Chemical Process Design Data		AIChE, New York, NY
375	1,6-HEXANEDIOL	Training	9.2	9.63		2.254	0.048	0.278	-0.333	0.706		3172				1990	Manual for Predicting Chemical Process Design Data		AIChE, New York, NY
376	1,2-BENZENEDIOL	Training	9.8	9.98		2.551	0.057	0.381	-1	0.893		3172				1990	Manual for Predicting Chemical Process Design Data		AIChE, New York, NY
377	1,3-BENZENEDIOL	Test	9.8	11.21		2.519	0.06	0.381	0.333	0.893		3172				1990	Manual for Predicting Chemical Process Design Data		AIChE, New York, NY
378	1,3-PROPANEDIOL, 2,2-BIS(HYDROXYMETHYL)-	Training	12.5	14.49		2.958	0	0.321	1.25	-1.315		3172				1990	Manual for Predicting Chemical Process Design Data		AIChE, New York, NY
379	1,3-PROPANEDIOL, 2-ETHYL-2-(HYDROXYMETHYL)-	Training	9.7	12.16		3.139	0	0.293	0.5	-0.129		20039				2004	Material Safety Data Sheet for trimethylolpropane		Celanse	accessed 6-15-2004 from www.chemvip.com
380	1,2,3-BENZENETRIOL	Test	10.8	11.43		2.528	0.054	0.39	-0.25	0.325		3172				1990	Manual for Predicting Chemical Process Design Data		AIChE, New York, NY
381	MYO-INOSITOL	Training	14.4	12.53		2.152	0.069	0.327	0	-2.889		3172				1990	Manual for Predicting Chemical Process Design Data		AIChE, New York, NY
382	ACETIC ACID	Training	16	17.51		1.786	0	0.5	0	-0.386		256				1962	Fire Protection Handbook, 12th ed.		National Fire Protection Association, Boston, Massachusetts
383	PROPANOIC ACID	Training	14.8	15.09		2.136	0	0.415	0	0.133		1571				1980	Hazardous Chemicals Data Book		Noyes Data Corporation, Park Ridge, New Jersey
384	BUTANOIC ACID	Training	13.4	12.53		2.333	0	0.362	-1	0.586		1571				1980	Hazardous Chemicals Data Book		Noyes Data Corporation, Park Ridge, New Jersey
385	BUTANOIC ACID, 2-METHYL-, (+ -)	Training	9.8	10.91		2.847	0	0.326	-1	0.996		3172				1990	Manual for Predicting Chemical Process Design Data		AIChE, New York, NY
386	PENTANOIC ACID	Training	9.6	10.02		2.458	0.044	0.326	-0.533	0.996		3172				1990	Manual for Predicting Chemical Process Design Data		AIChE, New York, NY
387	BUTANOIC ACID, 3-METHYL-	Test	9.8	11.11		2.692	0	0.326	-1	0.996		3172				1990	Manual for Predicting Chemical Process Design Data		AIChE, New York, NY
388	HEXANOIC ACID	Training	8.2	9.4		2.546	0.043	0.3	-0.333	1.373		3172				1990	Manual for Predicting Chemical Process Design Data		AIChE, New York, NY
389	HEXANOIC ACID, 2-METHYL-	Training	8	8.18		2.978	0.046	0.28	-0.229	1.727		3172				1990	Manual for Predicting Chemical Process Design Data		AIChE, New York, NY
390	1,4-CYCLOHEXANEDICARBOXYLIC ACID, trans-	Training	8.22	9.4		2.138	0.066	0.318	-0.7	0.729		3172				1990	Manual for Predicting Chemical Process Design Data		AIChE, New York, NY
391	PROPANOIC ACID, 2,2'-OXYBIS-	Training	11	11.52		2.479	0.049	0.346	-0.083	-0.353		12964	Estimation of Upper Flammability Limit			June 1996	Technical Support Document, DIPPR Project 912		Michigan Technical University Houghton, MI
392	DODECANOIC ACID	Training	5.1	5.63		2.796	0.051	0.222	-0.067	4.165		3172				1990	Manual for Predicting Chemical Process Design Data		AIChE, New York, NY
393	TRIDECANOIC ACID	Training	4.9	5.31		2.818	0.051	0.216	-0.056	4.437		3031	Methods of Calculation of Lower Concentration Limits of Combustion of Gases and Vapors in Air	311-314	Sov. Chem. Ind.	1983		15			3
394	TETRADECANOIC ACID	Training	5.1	4.94		2.837	0.052	0.209	-0.048	4.701		3172				1990	Manual for Predicting Chemical Process Design Data		AIChE, New York, NY
395	HEXADECANOIC ACID	Test	4.9	4.33		2.87	0.053	0.199	-0.036	5.206		3172				1990	Manual for Predicting Chemical Process Design Data		AIChE, New York, NY
396	2-BUTENOIC ACID, (Z)-	Training	14.6	13		2.653	0	0.407	-1	0.479		3172				1990	Manual for Predicting Chemical Process Design Data		AIChE, New York, NY
397	2-BUTENOIC ACID, (E)-	Training	15.1	13		2.653	0	0.407	-1	0.479		1617	Crotonic Acid			1976	Publication No. A-1013		Eastman Chemical Products, Inc., Kingsport, Tennessee
398	OCTANOIC ACID, 2-METHYL	Training	6.65	7.4		2.992	0.043	0.251	-0.127	2.377		8004	Group Contribution Method for Predicting the Lower and Upper Flammable Limits of Vapors in Air	169	J. Hazard. Materials	1991		27
399	OCTADECANOIC ACID	Training	4.9	3.77		2.896	0.054	0.191	-0.028	5.687		3172				1990	Manual for Predicting Chemical Process Design Data		AIChE, New York, NY
400	2-PROPENOIC ACID	Training	17	16.14		2.341	0	0.483	0	0.026		12346				1990	The Handbook for Flammability and Explosability of Chemicals and Substances, and Means of Extinguishing		Khimia, Moscow
401	BENZOIC ACID	Test	8	8.9		2.639	0.066	0.366	-0.743	1.7		3172				1990	Manual for Predicting Chemical Process Design Data		AIChE, New York, NY
402	BENZOIC ACID, 2-METHYL-	Test	6.8	8.03		2.837	0.062	0.334	-0.687	2.034		3172				1990	Manual for Predicting Chemical Process Design Data		AIChE, New York, NY
403	BENZOIC ACID, 4-METHYL-	Training	8.06	7.88		2.717	0.072	0.334	-0.583	2.034		8004	Group Contribution Method for Predicting the Lower and Upper Flammable Limits of Vapors in Air	169	J. Hazard. Materials	1991		27
404	BENZOIC ACID, 2-HYDROXY-	Training	8.6	10.02		2.654	0.062	0.376	0.012	1.643		3172				1990	Manual for Predicting Chemical Process Design Data		AIChE, New York, NY
405	HEXANEDIOIC ACID	Training	9.6	10.62		2.68	0.042	0.344	-0.444	0.434		3172				1990	Manual for Predicting Chemical Process Design Data		AIChE, New York, NY
406	1,2-BENZENEDICARBOXYLIC ACID	Training	7.7	7.94		2.809	0.088	0.367	-0.786	1.384		3172				1990	Manual for Predicting Chemical Process Design Data		AIChE, New York, NY
407	1,3-BENZENEDICARBOXYLIC ACID	Training	7.7	8.61		2.705	0.08	0.367	-0.591	1.384		3172				1990	Manual for Predicting Chemical Process Design Data		AIChE, New York, NY
408	ETHANEPEROXOIC ACID	Training	20.5	17.76		1.341	0	0.483	0	-0.41		3172				1990	Manual for Predicting Chemical Process Design Data		AIChE, New York, NY
409	PROPANOIC ACID, ANHYDRIDE	Test	11.9	11.1		2.254	0.044	0.337	0.25	1.242		1571				1980	Hazardous Chemicals Data Book		Noyes Data Corporation, Park Ridge, New Jersey
410	BUTANOIC ACID, ANHYDRIDE	Test	7.6	8.99		2.457	0.046	0.293	-0.221	1.929		1308	n-Butyric Anhydride			1977	Publication No. A-111-2B		Eastman Chemical Products, Inc., Kingsport, Tennessee
411	2H-PYRAN-2,6(3H)-DIONE, DIHYDRO-	Training	13.1	12.42		1.8	0.06	0.402	-0.111	0.472		3172				1990	Manual for Predicting Chemical Process Design Data		AIChE, New York, NY
412	5-ISOBENZOFURANCARBOXYLIC ACID, 1,3-DIHYDRO-1,3-DIOXO-	Training	9.5	8.27		2.207	0.096	0.359	-0.399	1.911		3172				1990	Manual for Predicting Chemical Process Design Data		AIChE, New York, NY
413	FORMIC ACID, METHYL ESTER	Training	20	18.29		1.176	0	0.5	0	-0.386		256				1962	Fire Protection Handbook, 12th ed.		National Fire Protection Association, Boston, Massachusetts
414	FORMIC ACID, ETHYL ESTER	Test	13.5	15.16		1.354	0	0.415	-1	0.133		256				1962	Fire Protection Handbook, 12th ed.		National Fire Protection Association, Boston, Massachusetts
415	FORMIC ACID, PROPYL ESTER	Training	11.3	12.94		1.564	0.033	0.362	-0.25	0.586		3172				1990	Manual for Predicting Chemical Process Design Data		AIChE, New York, NY
416	FORMIC ACID, ETHENYL ESTER	Training	18.8	16.36		1.433	0	0.483	-1	0.026		3172				1990	Manual for Predicting Chemical Process Design Data		AIChE, New York, NY
417	ACETIC ACID, METHYL ESTER	Training	16	15.74		1.649	0	0.415	0	0.133		256				1962	Fire Protection Handbook, 12th ed.		National Fire Protection Association, Boston, Massachusetts
418	ACETIC ACID, 2-METHYLPROPYL ESTER	Training	10.5	9.74		2.034	0.059	0.3	0	1.373		1978				1978	Fire Protection Guide on Hazardous Materials, 7th Ed.		National Fire Protection Association, Boston, MA
419	ACETIC ACID, 2-PROPENYL ESTER	Training	11.8	11.96		1.86	0.044	0.358	-0.067	0.888		3172				1990	Manual for Predicting Chemical Process Design Data		AIChE, New York, NY
420	ACETIC ACID, ETHENYL ESTER	Training	13.4	14.97		1.766	0	0.407	-0.25	0.479		256				1962	Fire Protection Handbook, 12th ed.		National Fire Protection Association, Boston, Massachusetts
421	PROPANOIC ACID, METHYL ESTER	Training	13	14.51		1.979	0	0.362	0.5	0.586		256				1962	Fire Protection Handbook, 12th ed.		National Fire Protection Association, Boston, Massachusetts
422	PROPANOIC ACID, ETHYL ESTER	Training	11	12.1		1.954	0.022	0.326	-0.067	0.996		256				1962	Fire Protection Handbook, 12th ed.		National Fire Protection Association, Boston, Massachusetts
423	PROPANOIC ACID, ETHENYL ESTER	Training	11.8	12.67		2.023	0.022	0.358	-0.067	0.888		3172				1990	Manual for Predicting Chemical Process Design Data		AIChE, New York, NY
424	ACRYLIC ACID, ETHYL ESTER	Training	11.8	12.66		2.029	0.022	0.358	-0.067	0.888		3172				1990	Manual for Predicting Chemical Process Design Data		AIChE, New York, NY
425	2-PROPENOIC ACID, PROPYL ESTER	Training	9.9	10.74		2.057	0.047	0.324	0	1.266		3172				1990	Manual for Predicting Chemical Process Design Data		AIChE, New York, NY
426	2-PROPENOIC ACID, BUTYL ESTER	Training	9.9	9.85		2.122	0.044	0.299	-0.229	1.619		1623	Butyl Acrylate			October 1978	material safety data sheet		Rohm and Haas, Philadelphia
427	NONANOIC ACID, BUTYL ESTER	Training	5.8	5.17		2.601	0.057	0.216	-0.231	4.437		8004	Group Contribution Method for Predicting the Lower and Upper Flammable Limits of Vapors in Air	169	J. Hazard. Materials	1991		27
428	PENTANOIC ACID, BUTYL ESTER	Training	7.5	7.25		2.316	0.062	0.251	-0.389	2.377		8004	Group Contribution Method for Predicting the Lower and Upper Flammable Limits of Vapors in Air	169	J. Hazard. Materials	1991		27
429	BUTANOIC ACID, 3-METHYL-, ETHYL ESTER	Training	8.3	9.08		2.426	0.033	0.28	-0.633	1.727		8004	Group Contribution Method for Predicting the Lower and Upper Flammable Limits of Vapors in Air	169	J. Hazard. Materials	1991		27
430	2-PROPENOIC ACID, 2-METHYL-, METHYL ESTER	Training	12.5	13.4		2.512	0	0.358	0.4	0.888		947				1979	Methacrylate Monomers		DuPont Company, Wilmington, Delaware
431	METHACRYLIC ACID, ETHYL ESTER	Training	9.6	10.95		2.373	0.032	0.324	0	1.266		3172				1990	Manual for Predicting Chemical Process Design Data		AIChE, New York, NY
432	1,2-BENZENEDICARBOXYLIC ACID, BIS(2-ETHYLHEXYL) ESTER	Training	2.9	3.55		2.064	0.088	0.204	-0.386	5.426		12964	Estimation of Upper Flammability Limit			June 1996	Technical Support Document, DIPPR Project 912		Michigan Technical University Houghton, MI
433	PROPANOIC ACID, 2-METHYL-, 2-METHYLPROPYL ESTER	Training	7.59	8.67		2.389	0.047	0.264	0.042	2.06		1978				1978	Fire Protection Guide on Hazardous Materials, 7th Ed.		National Fire Protection Association, Boston, MA
434	BUTANOIC ACID, 3-METHYL-, 3-METHYLBUTYL ESTER	Training	6.9	7.29		2.489	0.04	0.24	-0.64	2.681		8004	Group Contribution Method for Predicting the Lower and Upper Flammable Limits of Vapors in Air	169	J. Hazard. Materials	1991		27
435	1,2-BENZENEDICARBOXYLIC ACID, DINONYL ESTER	Training	2.6	3.33		1.832	0.077	0.197	-0.359	6.75		12964	Estimation of Upper Flammability Limit			June 1996	Technical Support Document, DIPPR Project 912		Michigan Technical University Houghton, MI
436	1,2-BENZENEDICARBOXYLIC ACID, DIPROPYL ESTER	Test	5.3	5.67		2.128	0.099	0.267	-0.464	3.112		3172				1990	Manual for Predicting Chemical Process Design Data		AIChE, New York, NY
437	1,2-BENZENEDICARBOXYLIC ACID, DIDECYL ESTER	Training	2.5	3.03		1.811	0.076	0.191	-0.338	7.15		12964	Estimation of Upper Flammability Limit			June 1996	Technical Support Document, DIPPR Project 912		Michigan Technical University Houghton, MI
438	1,2-BENZENEDICARBOXYLIC ACID, DIUNDECYL ESTER	Training	2.3	2.74		1.794	0.075	0.185	-0.32	7.538		12964	Estimation of Upper Flammability Limit			June 1996	Technical Support Document, DIPPR Project 912		Michigan Technical University Houghton, MI
439	1,4-BENZENEDICARBOXYLIC ACID, DIOCTYL ESTER	Training	3	3.64		1.856	0.078	0.204	-0.382	6.338		12964	Estimation of Upper Flammability Limit			June 1996	Technical Support Document, DIPPR Project 912		Michigan Technical University Houghton, MI
440	DECANEDIOIC ACID, DIBUTYL ESTER	Training	5.6	5.2		2.726	0.06	0.213	-0.267	3.836		8004	Group Contribution Method for Predicting the Lower and Upper Flammable Limits of Vapors in Air	169	J. Hazard. Materials	1991		27
441	2-PROPENOIC ACID, 2-METHYL-, BUTYL ESTER	Training	8	9.05		2.343	0.043	0.279	-0.167	1.953		947				1979	Methacrylate Monomers		DuPont Company, Wilmington, Delaware
442	CARBONIC ACID, DIETHYL ESTER	Test	13.9	11.96		1.694	0.032	0.339	-0.68	0.566		12964	Estimation of Upper Flammability Limit			June 1996	Technical Support Document, DIPPR Project 912		Michigan Technical University Houghton, MI
443	ETHANEDIOIC ACID, DIETHYL ESTER	Training	12	10.68		2.213	0.052	0.344	-0.583	0.434		12964	Estimation of Upper Flammability Limit			June 1996	Technical Support Document, DIPPR Project 912		Michigan Technical University Houghton, MI
444	PROPANEDIOIC ACID, DIETHYL ESTER	Test	11.3	11.39		2.334	0.046	0.321	0.729	0.787		12964	Estimation of Upper Flammability Limit			June 1996	Technical Support Document, DIPPR Project 912		Michigan Technical University Houghton, MI
445	TETRADECANOIC ACID, 1-METHYLETHYL ESTER	Training	4.9	4.09		2.816	0.052	0.195	-0.145	5.449		8004	Group Contribution Method for Predicting the Lower and Upper Flammable Limits of Vapors in Air	169	J. Hazard. Materials	1991		27
446	1,2-BENZENE DICARBOXYLIC ACID, HEPTYL, UNDECYL ESTER	Training	2.6	3.34		1.821	0.077	0.197	-0.359	6.75		13016								Calculated by project staff at Brigham Young University using either internal or published prediction methods
447	BUTANE, 1,1'-OXYBIS-	Training	7.6	8		1.923	0.05	0.228	-0.325	2.274		256				1962	Fire Protection Handbook, 12th ed.		National Fire Protection Association, Boston, Massachusetts
448	PROPANE, 2-METHOXY-2-METHYL-	Training	15.1	11.61		2.183	0	0.272	0	1.209		1101	Methyl tert-Butyl Ether			1979	Material Safety Data Sheet		Petro-Tex Chemical Corp., Houston, Texas
449	PROPANE, 1-METHOXY-	Training	14.8	13.55		1.489	0	0.297	0.25	0.8		3558				Oct. 1982	Item No. 82030		Engineering Science Data
450	BUTANE, 1-(1-METHYLETHOXY)-	Training	8.3	8.93		1.924	0.043	0.24	-0.143	1.94		8004	Group Contribution Method for Predicting the Lower and Upper Flammable Limits of Vapors in Air	169	J. Hazard. Materials	1991		27
451	PROPANE, 2-METHOXY-	Training	14.3	13.09		1.644	0	0.297	0	0.8		3172				1990	Manual for Predicting Chemical Process Design Data		AIChE, New York, NY
452	HEXANE, 1,1'-OXYBIS-	Training	5.5	6.22		2.221	0.054	0.198	-0.157	3.467		3172				1990	Manual for Predicting Chemical Process Design Data		AIChE, New York, NY
453	BUTANE, 1-METHOXY-	Training	11.4	10.41		1.754	0.033	0.272	-0.4	1.209		3172				1990	Manual for Predicting Chemical Process Design Data		AIChE, New York, NY
454	BENZENE, 1-METHOXY-4-(1-PROPENYL)-	Training	7.2	6.62		2.425	0.083	0.267	-0.037	2.723		3172				1990	Manual for Predicting Chemical Process Design Data		AIChE, New York, NY
455	PENTANE, 1,1'-OXYBIS	Training	6	7.06		2.092	0.052	0.211	-0.214	2.894		3172				1990	Manual for Predicting Chemical Process Design Data		AIChE, New York, NY
456	PENTANE, 1-METHOXY-	Training	9.5	9.29		1.964	0.043	0.254	-0.222	1.587		3172				1990	Manual for Predicting Chemical Process Design Data		AIChE, New York, NY
457	METHANE, DIMETHOXY-	Training	17.6	16.27		1.121	0	0.361	0.667	-0.128		1385					Methylal		Celanese Chemical Company, Inc., Dallas, Texas	Celanese Product Bulletin
458	ETHANE, 1,1-DIETHOXY-	Training	10.4	10.93		1.691	0.032	0.278	-0.2	1.112		256				1962	Fire Protection Handbook, 12th ed.		National Fire Protection Association, Boston, Massachusetts
459	PROPANE, 2-METHYL-1-(1-METHYLETHOXY)-	Test	8	8.38		2.032	0.059	0.24	0.143	1.94		8004	Group Contribution Method for Predicting the Lower and Upper Flammable Limits of Vapors in Air	169	J. Hazard. Materials	1991		27
460	PROPANE, 1-ETHOXY-2-METHYL	Training	9.14	9.75		1.88	0.044	0.254	0.167	1.587		8004	Group Contribution Method for Predicting the Lower and Upper Flammable Limits of Vapors in Air	169	J. Hazard. Materials	1991		27
461	OXIRANE, (PHENOXYMETHYL)-	Test	8.96	10.64		1.288	0.065	0.309	-0.127	1.237		3172				1990	Manual for Predicting Chemical Process Design Data		AIChE, New York, NY
462	PROPANE, 1,1'-OXYBIS-	Test	9.5	10.05		1.69	0.043	0.254	0.167	1.587		3172				1990	Manual for Predicting Chemical Process Design Data		AIChE, New York, NY
463	BUTANE, 1-(ETHENYLOXY)-	Training	11.3	9.98		1.816	0.043	0.275	-0.222	1.442		3172				1990	Manual for Predicting Chemical Process Design Data		AIChE, New York, NY
464	BUTANE, 1-ETHOXY-	Training	9.5	9.57		1.76	0.043	0.254	-0.222	1.587		3172				1990	Manual for Predicting Chemical Process Design Data		AIChE, New York, NY
465	2,5,8,11-TETRAOXADODECANE	Training	11.4	10.49		1.656	0.053	0.273	-0.625	-0.251		3172				1990	Manual for Predicting Chemical Process Design Data		AIChE, New York, NY
466	2,5,8,11,14-PENTAOXAPENTADECANE	Training	9.9	10.22		1.709	0.055	0.258	-0.591	-0.418		3172				1990	Manual for Predicting Chemical Process Design Data		AIChE, New York, NY
467	ETHANE, 1,1'-OXYBIS(2-ETHOXY-	Training	10.1	10.03		1.65	0.052	0.263	-0.411	0.557		3172				1990	Manual for Predicting Chemical Process Design Data		AIChE, New York, NY
468	BUTANE, 1,1'-(OXYBIS(2,1-ETHANEDIYLOXY))bis-	Test	7	8.13		1.831	0.055	0.226	-0.432	1.75		3172				1990	Manual for Predicting Chemical Process Design Data		AIChE, New York, NY
469	BENZENE, (ETHOXYMETHYL)-	Training	6.7	7.54		1.889	0.083	0.271	-0.259	2.242		3172				1990	Manual for Predicting Chemical Process Design Data		AIChE, New York, NY
470	BENZENE, METHOXY-	Training	9	8.95		2.167	0.068	0.318	-0.238	1.859		3172				1990	Manual for Predicting Chemical Process Design Data		AIChE, New York, NY
471	BENZENE, ETHOXY-	Test	7.8	8.3		1.9	0.078	0.291	-0.1	2.193		3172				1990	Manual for Predicting Chemical Process Design Data		AIChE, New York, NY
472	BENZENE, 1,1'-(OXYBIS(METHYLENE))BIS-	Training	6	6.99		1.385	0.08	0.243	-0.318	3.394		3172				1990	Manual for Predicting Chemical Process Design Data		AIChE, New York, NY
473	BENZENE, 1,1'-OXYBIS-	Test	6	6.99		1.529	0.09	0.267	-0.133	3.395		6956				1991	Fire Protection Guide on Hazardous Materials, 10th ed.		National Fire Protection Assoc., Boston, MA
474	BENZENE, 1-METHYL-3-(1-METHYLETHOXY)	Training	7.52	7.13		1.986	0.076	0.255	-0.144	2.813		8004	Group Contribution Method for Predicting the Lower and Upper Flammable Limits of Vapors in Air	169	J. Hazard. Materials	1991		27
475	2-OXOLAN-2-YLOXOLANE	Training	10.45	9.78		1.598	0.06	0.279	-0.375	1.001		3172				1990	Manual for Predicting Chemical Process Design Data		AIChE, New York, NY
476	HYDROPEROXIDE,1-METHYL-1-(4METHYLCYCLOHEXYL)ETHYL	Training	6.9	7.33		2.034	0.066	0.24	-0.28	2.434		3172				1990	Manual for Predicting Chemical Process Design Data		AIChE, New York, NY
477	FURAN	Training	14.3	15.3		2.299	0	0.439	0	0.156		39				1970	Organic Solvents: Physical Properties and Methods of Purification, 3rd ed.		Wiley Interscience, New York
478	DIBENZOFURAN	Test	6.4	5.31		2.345	0.116	0.273	-0.083	2.859		3172				1990	Manual for Predicting Chemical Process Design Data		AIChE, New York, NY
479	PEROXIDE, bis(1,1-DIMETHYL ETHYL)	Test	8.2	8.42		1.758	0.069	0.249	0.25	2.205		3172				1990	Manual for Predicting Chemical Process Design Data		AIChE, New York, NY
480	HYDROPEROXIDE, bis(1-METHYLETHYL)PHENYL	Training	6	6.14		2.59	0.074	0.25	-0.144	3.049		3172				1990	Manual for Predicting Chemical Process Design Data		AIChE, New York, NY
481	alpha-METHYLBENZOFURAN	Training	8.6	7.03		2.456	0.095	0.3	-0.074	2.152		3172				1990	Manual for Predicting Chemical Process Design Data		AIChE, New York, NY
482	HYDROPEROXIDE, 1-METHYL-1-(4-(1-METHYLETHYL)PHENYL)ETHYL	Training	6	6.82		2.506	0.06	0.25	-0.167	3.049		3172				1990	Manual for Predicting Chemical Process Design Data		AIChE, New York, NY
483	PROPANE, 2-(1,1-DIMETHYLETHOXY)-1-[2-(1,1-DIMETHYLETHOXY)-1-METHYLETHOXY]-	Training	6.66	7.22		2.363	0.054	0.214	-0.071	2.286		3031	Methods of Calculation of Lower Concentration Limits of Combustion of Gases and Vapors in Air	311-314	Sov. Chem. Ind.	1983		15			3
484	PROPANE, 1,2-DIMETHOXY-	Training	13.4	11.78		1.789	0.022	0.298	-0.533	0.329		8004	Group Contribution Method for Predicting the Lower and Upper Flammable Limits of Vapors in Air	169	J. Hazard. Materials	1991		27
485	1-(1,1-DIMETHYLETHOXY)-2-METHYL-PROPANE	Training	7.06	7.37		2.279	0.064	0.228	0.125	2.274		3031	Methods of Calculation of Lower Concentration Limits of Combustion of Gases and Vapors in Air	311-314	Sov. Chem. Ind.	1983		15			3
486	METHANE, CHLORO-	Test	17.2	19.39		1	0	0.59	0	0.845		4145				1986	Organic Solvents: Physical Properties and Methods of Purification, 4th ed.		Wiley Interscience, New York
487	ETHANE, CHLORO-	Training	15.4	15.26		1.633	0	0.433	0	1.364		256				1962	Fire Protection Handbook, 12th ed.		National Fire Protection Association, Boston, Massachusetts
488	BUTANE, 1,4-DICHLORO-	Training	10.1	9.76		2.339	0.033	0.362	-1	2.604		3172				1990	Manual for Predicting Chemical Process Design Data		AIChE, New York, NY
489	PENTANE, 1,5-DICHLORO-	Training	8.6	8.74		2.447	0.043	0.326	-0.533	2.957		3172				1990	Manual for Predicting Chemical Process Design Data		AIChE, New York, NY
490	METHANE, DICHLORO-	Training	19.1	19.4		1.633	0	0.655	0	1.364		6303	Investigation of Fire and Explosion Accidents in the Chemical, Mining, and Fuel-related Industries - A Manual			1985	U.S. Bur. Mines Bull. No. 680		Washington, D.C.
491	ETHANE, 1,2-DICHLORO-	Training	16	15.73		1.975	0	0.5	0	1.817		256				1962	Fire Protection Handbook, 12th ed.		National Fire Protection Association, Boston, Massachusetts
492	PROPANE, 1,2 DICHLORO-	Training	14.5	13.09		2.54	0	0.415	0	2.226		256				1962	Fire Protection Handbook, 12th ed.		National Fire Protection Association, Boston, Massachusetts
493	ETHANE, 1,1,1,2-TETRACHLORO-	Training	12.1	13.62		3.168	0	0.5	0	2.604		3172				1990	Manual for Predicting Chemical Process Design Data		AIChE, New York, NY
494	PROPANE, 1,2,3-TRICHLORO-	Training	12.6	14.13		2.754	0	0.445	1	2.604		1558				1979	Dangerous Properties of Industrial Materials, 5th ed.		VanNostrand Reinhold Company, New York
495	BUTANE, 1,2-DICHLORO-	Test	10.3	10.59		2.754	0	0.362	-1	2.604		3172				1990	Manual for Predicting Chemical Process Design Data		AIChE, New York, NY
496	BUTANE, 2,3-DICHLORO-	Training	10.5	11.26		2.993	0	0.362	0	2.604		3172				1990	Manual for Predicting Chemical Process Design Data		AIChE, New York, NY
497	BENZENE, (CHLOROMETHYL)-	Training	7.1	7.14		2.832	0.068	0.329	-0.619	2.942		3172				1990	Manual for Predicting Chemical Process Design Data		AIChE, New York, NY
498	BENZENE, CHLORO-	Training	7.1	7.58		3.021	0.062	0.37	-1	2.876		256				1962	Fire Protection Handbook, 12th ed.		National Fire Protection Association, Boston, Massachusetts
499	BENZENE, 1,2-DICHLORO-	Training	9.2	7.88		3.135	0.057	0.407	-1	3.478		1558				1979	Dangerous Properties of Industrial Materials, 5th ed.		VanNostrand Reinhold Company, New York
500	BENZENE, 1,3-DICHLORO-	Training	7.8	9.18		3.078	0.06	0.407	0.333	3.478		3172				1990	Manual for Predicting Chemical Process Design Data		AIChE, New York, NY
501	BENZENE, 1,4-DICHLORO-	Training	7.8	7.06		3.032	0.08	0.407	-1	3.478		3172				1990	Manual for Predicting Chemical Process Design Data		AIChE, New York, NY
502	BENZENE, (TRICHLOROMETHYL)-	Training	6.5	7.49		2.966	0.062	0.385	-0.796	3.83		3172				1990	Manual for Predicting Chemical Process Design Data		AIChE, New York, NY
503	BENZENE, 1-CHLORO-2-METHYL-	Training	6.7	7.2		3.135	0.057	0.329	-0.429	3.21		3172				1990	Manual for Predicting Chemical Process Design Data		AIChE, New York, NY
504	BENZENE, 1-CHLORO-4-METHYL-	Training	6.7	6.36		3.032	0.08	0.329	-0.429	3.21		3172				1990	Manual for Predicting Chemical Process Design Data		AIChE, New York, NY
505	BENZENE, 2,4-DICHLORO-1-METHYL-	Training	6.5	7.72		3.172	0.071	0.366	0.446	3.795		3172				1990	Manual for Predicting Chemical Process Design Data		AIChE, New York, NY
506	1,3-BUTADIENE, 2-CHLORO-	Training	11	12.3		3.205	0	0.41	0	1.974		14586	Dupont Engineering Memo	1-3		2000			Dupont Engineering	Memo sent from Exposion Hazards Laboratory to Ms. Amy Spencer, National Fire Protection Association on March 8, 2000
507	BUTANE, 1-CHLORO-	Training	10	10.75		2.191	0	0.315	-1	2.226		6303	Investigation of Fire and Explosion Accidents in the Chemical, Mining, and Fuel-related Industries - A Manual			1985	U.S. Bur. Mines Bull. No. 680		Washington, D.C.
508	BUTANE, 2-CHLORO-	Training	9.9	11.26		2.54	0	0.315	0	2.226		3172				1990	Manual for Predicting Chemical Process Design Data		AIChE, New York, NY
509	PENTANE, 1-CHLORO-	Training	8.6	8.92		2.339	0.033	0.285	-0.4	2.604		1978				1978	Fire Protection Guide on Hazardous Materials, 7th Ed.		National Fire Protection Association, Boston, MA
510	NAPHTHALENE, 1-CHLORO-	Training	5.7	4.97		2.913	0.094	0.296	-0.267	3.945		3172				1990	Manual for Predicting Chemical Process Design Data		AIChE, New York, NY
511	ETHENE, 1,1-DICHLORO-	Test	16	16.81		2.803	0	0.613	0	1.672		1558				1979	Dangerous Properties of Industrial Materials, 5th ed.		VanNostrand Reinhold Company, New York
512	BENZENE, 1,2,4-TRICHLORO-	Training	6.6	7.83		3.172	0.071	0.418	-0.25	4.063		1978				1978	Fire Protection Guide on Hazardous Materials, 7th Ed.		National Fire Protection Association, Boston, MA
513	2-BUTENE, 1,4-DICHLORO-, (Z-)	Test	12.7	10.16		2.734	0.033	0.407	-1	2.459		3172				1990	Manual for Predicting Chemical Process Design Data		AIChE, New York, NY
514	CYANOGEN CHLORIDE	Test	23.5	26.16		2.219	0	1	0	-0.317		3172				1990	Manual for Predicting Chemical Process Design Data		AIChE, New York, NY
515	1-PROPENE, 2-CHLORO-	Training	16	13.31		2.803	0	0.426	0	1.672		324	Limits of Flammability of of Gases and Vapors			1952	Bureau of Mines Bulletin 503
516	1-BUTENE, 3,4-DICHLORO-	Training	13.3	11.21		2.965	0	0.407	-1	2.459		3172				1990	Manual for Predicting Chemical Process Design Data		AIChE, New York, NY
517	2-BUTENE, 1,3-DICHLORO-, (Z)-	Test	12.2	12.48		3.137	0	0.407	0.5	2.459		3172				1990	Manual for Predicting Chemical Process Design Data		AIChE, New York, NY
518	METHANE, FLUORO-	Test	22.2	20.4		0.41	0	0.59	0	0.546		3172				1990	Manual for Predicting Chemical Process Design Data		AIChE, New York, NY
519	ETHANE, FLUORO-	Training	17.3	16.33		0.956	0	0.433	0	1.115		3172				1990	Manual for Predicting Chemical Process Design Data		AIChE, New York, NY
520	ETHANE, 1,1,1-TRIFLUORO-	Training	18.4	16.92		1.464	0	0.52	0	1.597		7598	Investigation of the Explosion Hazards of Halogenated Hydrocarbons	1048	J. Appl. Chem. USSR	1965		38
521	ETHENE, 1,1-DIFLUORO-	Test	21.3	19.13		1.32	0	0.613	0	1.219		2088				1971	Handbook of Laboratory Safety, 2nd Ed.		CRC Press Inc., Boca Raton, FL
522	ETHANE, 1,1-DIFLUORO-	Training	18	17.08		1.195	0	0.5	0	1.364		2088				1971	Handbook of Laboratory Safety, 2nd Ed.		CRC Press Inc., Boca Raton, FL
523	PROPANE, 2-BROMO-	Training	13.8	12.16		2.564	0	0.359	0	2.026		3172				1990	Manual for Predicting Chemical Process Design Data		AIChE, New York, NY
524	BENZENE, 1,3-DIBROMO-	Test	9.8	8.65		3.297	0.06	0.407	0.333	3.795		3172				1990	Manual for Predicting Chemical Process Design Data		AIChE, New York, NY
525	ETHANE, IODO-	Training	13.5	14.36		2.075	0	0.433	0	1.817		3031	Methods of Calculation of Lower Concentration Limits of Combustion of Gases and Vapors in Air	311-314	Sov. Chem. Ind.	1983		15			3
526	PROPANE, 1-IODO-	Training	11	12.49		2.238	0	0.359	0	2.226		3031	Methods of Calculation of Lower Concentration Limits of Combustion of Gases and Vapors in Air	311-314	Sov. Chem. Ind.	1983		15			3
527	METHANAMINE	Test	20.7	17.57		0.695	0	0.409	0	-0.814		256				1962	Fire Protection Handbook, 12th ed.		National Fire Protection Association, Boston, Massachusetts
528	METHANAMINE, N-METHYL-	Training	14.4	15.42		1.135	0	0.348	0	-0.172		256				1962	Fire Protection Handbook, 12th ed.		National Fire Protection Association, Boston, Massachusetts
529	ETHANAMINE	Training	14	15.14		1.341	0	0.348	0	-0.172		256				1962	Fire Protection Handbook, 12th ed.		National Fire Protection Association, Boston, Massachusetts
530	1-PROPANAMINE, N-PROPYL-	Training	11.4	9.41		2.028	0.043	0.245	0.167	1.587		6515	Experimental Flammability Limits Data for Some Amines			Jan. 20, 1992	Private Communication J.D. Chase		Hoechst Celanese
531	1-BUTANAMINE	Training	9.8	11.29		2.038	0	0.28	-1	0.8		256				1962	Fire Protection Handbook, 12th ed.		National Fire Protection Association, Boston, Massachusetts
532	1-PROPANAMINE, 2-METHYL-	Training	11.6	11.85		2.337	0	0.28	0	0.8		3172				1990	Manual for Predicting Chemical Process Design Data		AIChE, New York, NY
533	CYCLOPROPANE AMINE	Training	16.6	14.47		1.903	0	0.359	0	-0.045		3172				1990	Manual for Predicting Chemical Process Design Data		AIChE, New York, NY
534	1-PROPANAMINE, 2-METHYL-N-(2-METHYLPROPYL)-	Training	9.1	8.09		2.47	0.038	0.222	0.125	2.274		6515	Experimental Flammability Limits Data for Some Amines			Jan. 20, 1992	Private Communication J.D. Chase		Hoechst Celanese
535	1-TETRADECANAMINE	Training	4.1	4.33		2.786	0.055	0.186	-0.026	4.914		8004	Group Contribution Method for Predicting the Lower and Upper Flammable Limits of Vapors in Air	169	J. Hazard. Materials	1991		27
536	ETHANOL, 2,2'-(METHYLIMINO)bis-	Test	10	11.81		2.122	0.032	0.331	-0.83	-0.507		3172				1990	Manual for Predicting Chemical Process Design Data		AIChE, New York, NY
537	ETHANOL, 2,2'-IMINOBIS-	Training	13.4	12.87		1.786	0.043	0.36	-0.57	-0.917		3172				1990	Manual for Predicting Chemical Process Design Data		AIChE, New York, NY
538	ETHANOL, 2,2',2''-NITRILOTRIS-	Test	9.9	10.16		2.406	0.071	0.321	-0.547	-0.937		3172				1990	Manual for Predicting Chemical Process Design Data		AIChE, New York, NY
539	2-BUTANAMINE	Training	11.6	11.86		2.329	0	0.28	0	0.8		3172				1990	Manual for Predicting Chemical Process Design Data		AIChE, New York, NY
540	BENZENEMETHANAMINE	Training	7.8	7.82		2.709	0.068	0.307	-0.619	1.591		3172				1990	Manual for Predicting Chemical Process Design Data		AIChE, New York, NY
541	1,4-DIAZABICYCLO(2.2.2)OCTANE	Training	9.2	9.56		1.555	0.096	0.3	0	0.314		3172				1990	Manual for Predicting Chemical Process Design Data		AIChE, New York, NY
542	BENZENAMINE, 2-METHYL-	Training	7.6	7.93		2.977	0.057	0.307	-0.429	1.859		3172				1990	Manual for Predicting Chemical Process Design Data		AIChE, New York, NY
543	BENZENAMINE, 3-METHYL-	Training	7.6	7.68		2.927	0.06	0.307	-0.619	1.859		3172				1990	Manual for Predicting Chemical Process Design Data		AIChE, New York, NY
544	BENZENAMINE, 4-METHYL-	Training	7.6	7.07		2.888	0.08	0.307	-0.429	1.859		3172				1990	Manual for Predicting Chemical Process Design Data		AIChE, New York, NY
545	1,2-ETHANEDIAMINE, N,N'-bis(2-AMINOETHYL)-	Test	9.5	10.6		2.056	0.051	0.268	-0.444	-0.937		3172				1990	Manual for Predicting Chemical Process Design Data		AIChE, New York, NY
546	1,2-ETHANEDIAMINE	Training	14.4	15.42		1.59	0	0.349	0	-1.053		1978				1978	Fire Protection Guide on Hazardous Materials, 7th Ed.		National Fire Protection Association, Boston, MA
547	PIPERIDINE	Training	10	9.99		1.802	0.063	0.285	0	0.817		3172				1990	Manual for Predicting Chemical Process Design Data		AIChE, New York, NY
548	QUINOLINE	Test	7.4	6.86		2.73	0.095	0.307	-0.074	2.066		12964	Estimation of Upper Flammability Limit			June 1996	Technical Support Document, DIPPR Project 912		Michigan Technical University Houghton, MI
549	FORMAMIDE, N-PHENYL-	Training	8	9.85		2.23	0.078	0.386	-0.5	1.294		3172				1990	Manual for Predicting Chemical Process Design Data		AIChE, New York, NY
550	1-PIPERAZINEETHANAMINE	Training	9.4	10.12		1.607	0.078	0.283	-0.4	-0.521		3172				1990	Manual for Predicting Chemical Process Design Data		AIChE, New York, NY
551	PROPANE, 1,2-DIAMINO	Test	16.9	13.71		2.155	0	0.318	0	-0.534		3172				1990	Manual for Predicting Chemical Process Design Data		AIChE, New York, NY
552	BENZENAMINE, N,N-DIETHYL-	Training	6.4	6.92		2.25	0.073	0.249	-0.01	2.813		12964	Estimation of Upper Flammability Limit			June 1996	Technical Support Document, DIPPR Project 912		Michigan Technical University Houghton, MI
553	BENZENAMINE, N-PHENYL-	Test	5.4	6.53		1.815	0.09	0.263	-0.133	3.395		3172				1990	Manual for Predicting Chemical Process Design Data		AIChE, New York, NY
554	HYDRAZINE, PHENYL-	Test	9.5	8.86		2.346	0.068	0.351	-1	1.437		3172				1990	Manual for Predicting Chemical Process Design Data		AIChE, New York, NY
555	QUINOLINE, 2-METHYL-	Training	6.2	6.15		2.653	0.101	0.286	-0.038	2.369		12964	Estimation of Upper Flammability Limit			June 1996	Technical Support Document, DIPPR Project 912		Michigan Technical University Houghton, MI
556	METHANE, NITRO-	Training	22.2	20.57		1.64	0	0.656	0	-0.433		3172				1990	Manual for Predicting Chemical Process Design Data		AIChE, New York, NY
557	ETHANE, NITRO-	Training	17.3	17.5		1.899	0	0.53	0	0.209		3172				1990	Manual for Predicting Chemical Process Design Data		AIChE, New York, NY
558	PROPANE, 1-NITRO-	Training	13.8	14.23		2.094	0	0.451	-1.207	0.728		3172				1990	Manual for Predicting Chemical Process Design Data		AIChE, New York, NY
559	PYRROLIDINE	Training	12	13.53		1.78	0	0.315	0	0.408		3172				1990	Manual for Predicting Chemical Process Design Data		AIChE, New York, NY
560	BUTANE, 1-NITRO-	Test	10.9	11.18		2.245	0.044	0.398	-0.878	1.181		12964	Estimation of Upper Flammability Limit			June 1996	Technical Support Document, DIPPR Project 912		Michigan Technical University Houghton, MI
561	ACETONITRILE	Training	16	18.09		2.219	0	0.564	0	-0.317		1558				1979	Dangerous Properties of Industrial Materials, 5th ed.		VanNostrand Reinhold Company, New York
562	PROPANENITRILE	Test	14	15.01		2.312	0	0.426	0	0.202		3172				1990	Manual for Predicting Chemical Process Design Data		AIChE, New York, NY
563	2-PROPENENITRILE	Test	17.34	16.15		2.754	0	0.516	0	0.094		3075	Flammability Properties of Acrylonitrile and Acetonitrile	273	J. Chem. Eng. Data	1982		27			3
564	2-PROPENENITRILE, 2-METHYL-	Training	15.5	13.21		3.222	0	0.41	0	0.548		3172				1990	Manual for Predicting Chemical Process Design Data		AIChE, New York, NY
565	BUTANEDINITRILE	Training	14.4	13.09		2.671	0.033	0.458	-1	-0.333		3172				1990	Manual for Predicting Chemical Process Design Data		AIChE, New York, NY
566	BENZENE, 1-METHYL-4-NITRO-	Training	7.6	9.19		2.51	0.072	0.406	-0.769	2.241		3172				1990	Manual for Predicting Chemical Process Design Data		AIChE, New York, NY
567	BENZENE, 1-METHYL-3-NITRO-	Training	7.6	8.92		2.554	0.078	0.406	-0.715	2.241		3172				1990	Manual for Predicting Chemical Process Design Data		AIChE, New York, NY
568	PENTANEDINITRILE	Training	11.5	11.66		2.69	0.043	0.395	-0.533	0.076		3172				1990	Manual for Predicting Chemical Process Design Data		AIChE, New York, NY
569	BUTANENITRILE	Training	11.4	12.3		2.411	0	0.357	-1	0.655		3172				1990	Manual for Predicting Chemical Process Design Data		AIChE, New York, NY
570	PENTANENITRILE	Training	9.6	10.32		2.495	0.033	0.315	-0.4	1.064		3172				1990	Manual for Predicting Chemical Process Design Data		AIChE, New York, NY
571	PROPANEDINITRILE	Training	19	19.04		2.676	0	0.554	1.5	-0.786		3172				1990	Manual for Predicting Chemical Process Design Data		AIChE, New York, NY
572	HEXANENITRILE	Training	8.2	9.18		2.564	0.043	0.286	-0.222	1.442		3172				1990	Manual for Predicting Chemical Process Design Data		AIChE, New York, NY
573	PROPANENITRILE, 2-METHYL-	Test	11.5	12.7		2.839	0	0.357	0	0.655		3172				1990	Manual for Predicting Chemical Process Design Data		AIChE, New York, NY
574	BENZONITRILE	Test	8	8.11		2.998	0.068	0.35	-0.619	1.769		3172				1990	Manual for Predicting Chemical Process Design Data		AIChE, New York, NY
575	PYRIDINE	Test	12.4	10.96		2.703	0.063	0.39	0	0.468		256				1962	Fire Protection Handbook, 12th ed.		National Fire Protection Association, Boston, Massachusetts
576	BENZENAMINE, N-METHYL-	Training	8.6	8.32		2.478	0.068	0.307	-0.238	1.859		12964	Estimation of Upper Flammability Limit			June 1996	Technical Support Document, DIPPR Project 912		Michigan Technical University Houghton, MI
577	BENZENAMINE, N,N-DIMETHYL-	Training	7	7.97		2.393	0.066	0.282	-0.1	2.193		9074		49	J. Japan Soc. Fire Safety Eng.	1986		25
578	ETHANETHIOL	Test	18	14.65		1.702	0	0.386	0	0.845		256				1962	Fire Protection Handbook, 12th ed.		National Fire Protection Association, Boston, Massachusetts
579	1-PROPANETHIOL	Training	13.6	12.85		2.02	0	0.332	0	1.364		12964	Estimation of Upper Flammability Limit			June 1996	Technical Support Document, DIPPR Project 912		Michigan Technical University Houghton, MI
580	1-HEXANETHIOL	Test	8.4	7.92		2.465	0.043	0.254	-0.222	2.604		12964	Estimation of Upper Flammability Limit			June 1996	Technical Support Document, DIPPR Project 912		Michigan Technical University Houghton, MI
581	1-NONANETHIOL	Training	6.1	5.51		2.656	0.051	0.219	-0.074	4.52		12964	Estimation of Upper Flammability Limit			June 1996	Technical Support Document, DIPPR Project 912		Michigan Technical University Houghton, MI
582	1-OCTANETHIOL	Training	6.7	5.97		2.606	0.05	0.228	-0.1	4.203		12964	Estimation of Upper Flammability Limit			June 1996	Technical Support Document, DIPPR Project 912		Michigan Technical University Houghton, MI
583	ETHANE, (METHYLTHIO)-	Training	13.9	12.75		2.098	0	0.332	0	1.364		12964	Estimation of Upper Flammability Limit			June 1996	Technical Support Document, DIPPR Project 912		Michigan Technical University Houghton, MI
584	PROPANE, 1-(METHYLTHIO)-	Training	11.5	11.79		2.283	0	0.297	0.25	1.817		12964	Estimation of Upper Flammability Limit			June 1996	Technical Support Document, DIPPR Project 912		Michigan Technical University Houghton, MI
585	PROPANE,1,1'-THIOBIS-	Training	8.6	8.19		2.545	0.043	0.254	0.167	2.604		12964	Estimation of Upper Flammability Limit			June 1996	Technical Support Document, DIPPR Project 912		Michigan Technical University Houghton, MI
586	ETHANE, 1,1'-THIOBIS-	Training	11.5	11.75		2.313	0	0.297	0.25	1.817		12964	Estimation of Upper Flammability Limit			June 1996	Technical Support Document, DIPPR Project 912		Michigan Technical University Houghton, MI
587	SULFIDE, ETHYL OCTYL	Training	5.66	5.02		2.731	0.052	0.211	-0.057	4.823		12964	Estimation of Upper Flammability Limit			June 1996	Technical Support Document, DIPPR Project 912		Michigan Technical University Houghton, MI
588	THIOPHENE	Test	14.9	13.34		3.23	0	0.439	0	1.173		12964	Estimation of Upper Flammability Limit			June 1996	Technical Support Document, DIPPR Project 912		Michigan Technical University Houghton, MI
589	1-UNDECANETHIOL	Training	5.2	4.66		2.734	0.053	0.204	-0.045	5.115		12964	Estimation of Upper Flammability Limit			June 1996	Technical Support Document, DIPPR Project 912		Michigan Technical University Houghton, MI
590	1-DECANETHIOL	Training	5.6	5.07		2.698	0.052	0.211	-0.057	4.823		12964	Estimation of Upper Flammability Limit			June 1996	Technical Support Document, DIPPR Project 912		Michigan Technical University Houghton, MI
591	1-PENTANETHIOL	Test	9.6	8.9		2.362	0.033	0.272	-0.4	2.226		12964	Estimation of Upper Flammability Limit			June 1996	Technical Support Document, DIPPR Project 912		Michigan Technical University Houghton, MI
592	OCTANE, 1,1'-THIOBIS-	Training	3.8	2.92		2.892	0.056	0.181	-0.101	6.437		12964	Estimation of Upper Flammability Limit			June 1996	Technical Support Document, DIPPR Project 912		Michigan Technical University Houghton, MI
593	1-DODECANETHIOL	Test	4.8	4.28		2.764	0.054	0.198	-0.037	5.396		12964	Estimation of Upper Flammability Limit			June 1996	Technical Support Document, DIPPR Project 912		Michigan Technical University Houghton, MI
594	1-HEPTANETHIOL	Test	7.5	7.18		2.544	0.048	0.24	-0.143	2.957		12964	Estimation of Upper Flammability Limit			June 1996	Technical Support Document, DIPPR Project 912		Michigan Technical University Houghton, MI
595	1-PROPENE 3,3,THIOBIS	Training	11.8	8.86		2.796	0.043	0.299	0.167	2.352		12963	Estimation of Lower Flammability Limit			June 1996	Technical Support Document DIPPR Project 912		Michigan Technological University, Houghton, MI
596	1-BUTANETHIOL	Training	11.3	10.63		2.222	0	0.297	-1	1.817		12964	Estimation of Upper Flammability Limit			June 1996	Technical Support Document, DIPPR Project 912		Michigan Technical University Houghton, MI
597	BENZENE, 1-CHLORO-4-(TRIFLUOROMETHYL)-	Training	10.7	9.6		2.364	0.066	0.447	-0.355	3.948		12964	Estimation of Upper Flammability Limit			June 1996	Technical Support Document, DIPPR Project 912		Michigan Technical University Houghton, MI
598	BENZENAMINE, 2-CHLORO-	Training	8.8	9.73		2.977	0.057	0.418	-0.514	2.127		3172				1990	Manual for Predicting Chemical Process Design Data		AIChE, New York, NY
599	BENZENE, FLUORO-	Test	9.1	8.4		2.499	0.062	0.37	-1	2.702		3172				1990	Manual for Predicting Chemical Process Design Data		AIChE, New York, NY
600	1,2-PROPANEDIOL, 3-CHLORO-	Training	17.3	15.53		2.166	0	0.451	-0.327	-0.081		0								Predicted by Project Staff at The Pennsylvania State University using either published or internal methods
601	2-PROPANOL, 1,3-DICHLORO-	Training	15.2	17.21		2.419	0	0.482	1.965	1.209		0								Predicted by Project Staff at The Pennsylvania State University using either published or internal methods
602	1-PROPANOL, 2,3-DICHLOR-	Training	15.2	14.6		2.437	0	0.482	-0.59	1.209		0								Predicted by Project Staff at The Pennsylvania State University using either published or internal methods
603	1-HEXANOL, 6-AMINO-	Training	9.2	9.77		2.322	0.048	0.288	-0.291	0.706		3172				1990	Manual for Predicting Chemical Process Design Data		AIChE, New York, NY
604	GLYCINE	Test	23.5	19.87		1.988	0	0.53	0	-3.437		3172				1990	Manual for Predicting Chemical Process Design Data		AIChE, New York, NY
605	BENZENEACETIC ACID, 4-METHOXY-	Test	8.1	8.58		2.255	0.079	0.322	-0.333	1.515		0								Predicted by Project Staff at The Pennsylvania State University using either published or internal methods
606	FORMAMIDE, N,N-DIMETHYL-	Test	15.2	16.04		1.887	0	0.433	0	-0.273		39				1970	Organic Solvents: Physical Properties and Methods of Purification, 3rd ed.		Wiley Interscience, New York
607	2-PROPENAMIDE, 2-METHYL-	Test	15.1	14.08		3.047	0	0.425	0	0.073		3172				1990	Manual for Predicting Chemical Process Design Data		AIChE, New York, NY
608	2-PROPENAMIDE	Training	20.6	16.49		2.583	0	0.507	0	-0.38		3172				1990	Manual for Predicting Chemical Process Design Data		AIChE, New York, NY
609	2H-AZEPIN-2-ONE, HEXAHYDRO-	Training	8	9.71		1.928	0.063	0.336	-1.258	0.575		17329				2000	Epsilon-Caprolactam, Material Safety Data Sheet		Aldrich Chemical Co., Inc.
610	OXIRANE, CHLOROMETHYL-	Training	21	17.23		1.633	0	0.507	0	0.408		1065	Epichlorohydrin			1980	No. 298-680-80		Dow Chemical Company, Midland, Michigan
611	BENZENE, NITRO-	Training	9.1	10.49		2.405	0.066	0.454	-1	1.887		3172				1990	Manual for Predicting Chemical Process Design Data		AIChE, New York, NY
612	BUTANAL, 3-HYDROXY-	Test	12.2	14.57		2.333	0	0.362	0.5	-0.226		3172				1990	Manual for Predicting Chemical Process Design Data		AIChE, New York, NY
613	1,3-DIOXAN-4-OL,2,6-DIMETHYL-, ACETATE	Training	8.48	10.28		1.507	0.076	0.302	0.125	0.836		12964	Estimation of Upper Flammability Limit			June 1996	Technical Support Document, DIPPR Project 912		Michigan Technical University Houghton, MI
614	2-PROPANOL, 1-METHOXY, -ACETATE	Training	13.1	11.36		1.999	0.033	0.314	-0.357	0.538		5960				1985	Industrial Solvents Handbook, 3rd ed.		Noyes Data Co., Park Ridge, NJ
615	PROPANOL, (2-METHOXY-METHYLETHOXY), -ACETATE	Training	8.3	9.69		2.14	0.049	0.273	-0.278	0.734		3172				1990	Manual for Predicting Chemical Process Design Data		AIChE, New York, NY
616	SILANE, DICHLOROETHENYLMETHYL-	Training	12.9	11.41		4.731	0	0.482	0	2.081		12964	Estimation of Upper Flammability Limit			June 1996	Technical Support Document, DIPPR Project 912		Michigan Technical University Houghton, MI
617	1-PROPANETHIOL, 3-(TRIMETHOXYSILYL)	Training	8.88	9.96		3.928	0.05	0.344	0.544	-0.129		12964	Estimation of Upper Flammability Limit			June 1996	Technical Support Document, DIPPR Project 912		Michigan Technical University Houghton, MI
618	4-OCTANONE	Training	6.1	6.95		2.959	0.052	0.242	-0.25	2.129		3172				1990	Manual for Predicting Chemical Process Design Data		AIChE, New York, NY
619	3-NONANONE	Training	7.45	7.07		2.889	0.045	0.23	-0.074	2.446		8004	Group Contribution Method for Predicting the Lower and Upper Flammable Limits of Vapors in Air	169	J. Hazard. Materials	1991		27
620	4-NONANONE	Training	7.45	6.7		2.972	0.048	0.23	-0.206	2.446		8004	Group Contribution Method for Predicting the Lower and Upper Flammable Limits of Vapors in Air	169	J. Hazard. Materials	1991		27
621	4-NONANONE, 2,6,8-TRIMETHYL-	Training	5.03	5.19		3.586	0.039	0.206	-0.226	3.322		8004	Group Contribution Method for Predicting the Lower and Upper Flammable Limits of Vapors in Air	169	J. Hazard. Materials	1991		27
622	OCTANE, 2,3-DIMETHYL-	Training	5.1	5.31		3.13	0.043	0.179	1	4.823		3172				1990	Manual for Predicting Chemical Process Design Data		AIChE, New York, NY
623	OCTANE, 2,4-DIMETHYL-	Training	5.1	4.97		3.16	0.05	0.179	1	4.823		3172				1990	Manual for Predicting Chemical Process Design Data		AIChE, New York, NY
624	OCTANE, 2,5-DIMETHYL-	Training	5.1	4.77		3.124	0.056	0.179	1	4.823		3172				1990	Manual for Predicting Chemical Process Design Data		AIChE, New York, NY
625	OCTANE, 2,6-DIMETHYL-	Training	5.1	5.61		3.033	0.039	0.179	1	4.823		3172				1990	Manual for Predicting Chemical Process Design Data		AIChE, New York, NY
626	OCTANE, 2,7-DIMETHYL-	Training	5.1	5.65		2.909	0.042	0.179	1	4.823		3172				1990	Manual for Predicting Chemical Process Design Data		AIChE, New York, NY
627	PHENOL, 3-ETHYL	Training	7.6	7.15		2.708	0.074	0.291	-0.325	2.193		12964	Estimation of Upper Flammability Limit			June 1996	Technical Support Document, DIPPR Project 912		Michigan Technical University Houghton, MI
628	BENZENE ETHANOL	Training	7	7.53		2.44	0.078	0.291	-0.325	1.925		3172				1990	Manual for Predicting Chemical Process Design Data		AIChE, New York, NY
629	4-HEPTANOL, 2,6-DIMETHYL-	Test	5.7	6.68		3.165	0.031	0.219	-0.383	2.591		3172				1990	Manual for Predicting Chemical Process Design Data		AIChE, New York, NY
630	BENZENEMETHANOL, alpha-ETHYL	Training	6.4	7.21		2.576	0.07	0.271	-0.206	2.242		3172				1990	Manual for Predicting Chemical Process Design Data		AIChE, New York, NY
631	BENZENE ETHANOL, alpha-METHYL	Test	6.8	7.18		2.442	0.075	0.271	-0.206	2.242		8004	Group Contribution Method for Predicting the Lower and Upper Flammable Limits of Vapors in Air	169	J. Hazard. Materials	1991		27
632	BENZENEETHANOL, beta-METHYL-	Training	6.3	7.2		2.587	0.07	0.271	-0.206	2.242		12964	Estimation of Upper Flammability Limit			June 1996	Technical Support Document, DIPPR Project 912		Michigan Technical University Houghton, MI
633	BENZENEPROPANOL	Training	6.4	7.16		2.302	0.083	0.271	-0.074	2.242		3172				1990	Manual for Predicting Chemical Process Design Data		AIChE, New York, NY
634	BENZENEMETHANOL, 4-METHYL-	Test	7.4	7.1		2.671	0.078	0.291	-0.438	1.925		12964	Estimation of Upper Flammability Limit			June 1996	Technical Support Document, DIPPR Project 912		Michigan Technical University Houghton, MI
635	BENZENEMETHANOL, 2-METHYL-	Test	7.2	7.48		2.776	0.063	0.291	-0.55	1.925		12964	Estimation of Upper Flammability Limit			June 1996	Technical Support Document, DIPPR Project 912		Michigan Technical University Houghton, MI
636	BENZENEMETHANOL, 3-METHYL	Training	7.6	7.32		2.718	0.074	0.291	-0.325	1.925		12964	Estimation of Upper Flammability Limit			June 1996	Technical Support Document, DIPPR Project 912		Michigan Technical University Houghton, MI
637	PHENOL, DINONYL-	Training	2.5	2.36		2.224	0.077	0.172	-0.038	7.147		12964	Estimation of Upper Flammability Limit			June 1996	Technical Support Document, DIPPR Project 912		Michigan Technical University Houghton, MI
638	2,4-PENTANEDIOL	Training	11.2	12.57		2.459	0	0.298	0.225	0.329		3172				1990	Manual for Predicting Chemical Process Design Data		AIChE, New York, NY
639	2-PENTENE, 3-METHYL-,(E)-	Training	8.6	9.39		3.219	0	0.22	1	2.459		3172				1990	Manual for Predicting Chemical Process Design Data		AIChE, New York, NY
640	1,10-DECANEDIOL	Test	7.84	7.39		2.589	0.053	0.229	-0.1	2.014		8004	Group Contribution Method for Predicting the Lower and Upper Flammable Limits of Vapors in Air	169	J. Hazard. Materials	1991		27
641	HEPTENE, 2-METHYL-	Test	6.9	7.26		2.822	0.043	0.2	1	3.146		3172				1990	Manual for Predicting Chemical Process Design Data		AIChE, New York, NY
642	PENTADECANOIC ACID	Training	5.1	4.61		2.854	0.053	0.204	-0.041	4.957		3031	Methods of Calculation of Lower Concentration Limits of Combustion of Gases and Vapors in Air	311-314	Sov. Chem. Ind.	1983		15			3
643	HEPTADECANOIC ACID	Training	4.9	4.03		2.883	0.054	0.195	-0.031	5.449		3172				1990	Manual for Predicting Chemical Process Design Data		AIChE, New York, NY
644	NONADECANOIC ACID	Training	4.9	3.48		2.907	0.055	0.187	-0.025	5.919		3172				1990	Manual for Predicting Chemical Process Design Data		AIChE, New York, NY
645	2-PROPENOIC ACID, 3-PHENYL-,(E)-	Training	7.4	8.18		2.523	0.078	0.324	-0.127	1.997		3172				1990	Manual for Predicting Chemical Process Design Data		AIChE, New York, NY
646	PENTANEDIOIC ACID	Training	11.5	11.44		2.629	0.038	0.372	-0.64	0.057		3172				1990	Manual for Predicting Chemical Process Design Data		AIChE, New York, NY
647	1,2,4,5-BENZENETETRACARBOXYLIC ACID	Training	7.8	6.32		3.177	0.112	0.339	-0.64	0.935		3172				1990	Manual for Predicting Chemical Process Design Data		AIChE, New York, NY
648	BENZENEACETIC ACID, alpha-METHYL-4-(2-METHYLPROPYL)	Training	5.3	6.04		2.643	0.071	0.248	-0.135	3.23		3172				1990	Manual for Predicting Chemical Process Design Data		AIChE, New York, NY
649	CYCLOHEXENE, 1-METHYL-4-VINYL-	Training	5.7	6.66		2.45	0.078	0.213	1	2.964		12964	Estimation of Upper Flammability Limit			June 1996	Technical Support Document, DIPPR Project 912		Michigan Technical University Houghton, MI
650	FORMIC ACID, 1-METHYL PROPYL ESTER	Training	9.7	11.64		1.954	0.022	0.326	-0.533	0.996		3172				1990	Manual for Predicting Chemical Process Design Data		AIChE, New York, NY
651	1,2-HEXADIENE	Training	10.9	8.9		2.856	0.033	0.239	1	2.352		0								Predicted by Project Staff at The Pennsylvania State University using either published or internal methods
652	FORMIC ACID, CYCLOHEXYL ESTER	Training	8	9.08		1.593	0.078	0.299	-0.486	1.335		3172				1990	Manual for Predicting Chemical Process Design Data		AIChE, New York, NY
653	2-PROPENOIC ACID, 2-METHYL-, 2-PROPENYL ESTER	Training	9.7	10.11		2.388	0.046	0.32	0.029	1.522		3172				1990	Manual for Predicting Chemical Process Design Data		AIChE, New York, NY
654	1,2-BENZENEDICARBOXYLIC ACID, NONYL UNDECYL ESTER	Training	2.47	3.04		1.809	0.076	0.191	-0.338	7.15		13016								Calculated by project staff at Brigham Young University using either internal or published prediction methods
655	1,2-BENZENEDICARBOXYLIC ACID, DIMETHYL ESTER	Training	8.2	7.16		2.47	0.094	0.324	-0.533	2.005		12346				1990	The Handbook for Flammability and Explosability of Chemicals and Substances, and Means of Extinguishing		Khimia, Moscow
656	BUTANEDIOIC ACID, DIETHYL ESTER	Training	10.9	9.32		2.429	0.052	0.302	-0.4	1.121		8004	Group Contribution Method for Predicting the Lower and Upper Flammable Limits of Vapors in Air	169	J. Hazard. Materials	1991		27
657	HEXANEDIOIC ACID, DIHEXYL ESTER	Test	5.6	5.45		2.635	0.057	0.213	-0.267	3.836		8004	Group Contribution Method for Predicting the Lower and Upper Flammable Limits of Vapors in Air	169	J. Hazard. Materials	1991		27
658	2-BUTENEDIOIC ACID (Z)-, Di-2-PROPENYL ESTER	Training	7.9	8.26		2.638	0.071	0.311	-0.3	1.469		3172				1990	Manual for Predicting Chemical Process Design Data		AIChE, New York, NY
659	2-BUTENEDIOIC ACID (Z)-, DIMETHYL ESTER	Training	10.4	10.88		2.662	0.048	0.367	-0.444	0.338		3172				1990	Manual for Predicting Chemical Process Design Data		AIChE, New York, NY
660	PROPANE, 2-ETHOXY-	Training	11.6	12.5		1.687	0	0.272	0.2	1.209		3172				1990	Manual for Predicting Chemical Process Design Data		AIChE, New York, NY
661	HEXANE, 1-ETHOXY-	Training	7.2	8.01		2.079	0.05	0.228	-0.1	2.274		3172				1990	Manual for Predicting Chemical Process Design Data		AIChE, New York, NY
662	ETHANE, 1,2-DIETHOXY-	Training	11.9	10.57		1.556	0.048	0.278	-0.333	0.706		3172				1990	Manual for Predicting Chemical Process Design Data		AIChE, New York, NY
663	FURAN, 2,3-DIHYDRO-	Training	14.3	15.02		1.667	0	0.382	0	0.263		12964	Estimation of Upper Flammability Limit			June 1996	Technical Support Document, DIPPR Project 912		Michigan Technical University Houghton, MI
664	BENZENE, 1-ETHYL-2-(1-METHYL ETHYL)-	Training	4.7	5		3.021	0.081	0.205	1	3.854		12964	Estimation of Upper Flammability Limit			June 1996	Technical Support Document, DIPPR Project 912		Michigan Technical University Houghton, MI
665	PROPANE, 1,1-DICHLORO-	Training	14.5	13.09		2.54	0	0.415	0	2.226		1571				1980	Hazardous Chemicals Data Book		Noyes Data Corporation, Park Ridge, New Jersey
666	PROPANE, 1,3-DICHLORO-	Training	14.5	15.07		2.191	0	0.415	1.5	2.226		1571				1980	Hazardous Chemicals Data Book		Noyes Data Corporation, Park Ridge, New Jersey
667	BENZENE, PENTADECYL-	Training	4	4.21		1.747	0.067	0.163	1	7.251		8004	Group Contribution Method for Predicting the Lower and Upper Flammable Limits of Vapors in Air	169	J. Hazard. Materials	1991		27
668	BENZENE, HEXADECYL-	Training	3.9	4.05		1.731	0.067	0.161	1	7.47		8004	Group Contribution Method for Predicting the Lower and Upper Flammable Limits of Vapors in Air	169	J. Hazard. Materials	1991		27
669	BENZENE, HEPTADECYL-	Training	3.8	3.86		1.716	0.067	0.158	1	7.685		8004	Group Contribution Method for Predicting the Lower and Upper Flammable Limits of Vapors in Air	169	J. Hazard. Materials	1991		27
670	BENZENE, OCTADECYL-	Test	3.7	3.7		1.704	0.067	0.156	1	7.896		8004	Group Contribution Method for Predicting the Lower and Upper Flammable Limits of Vapors in Air	169	J. Hazard. Materials	1991		27
671	BENZENE, 1,3,5-TRICHLORO-	Training	7.5	9.13		3.166	0.058	0.418	0.5	4.063		3172				1990	Manual for Predicting Chemical Process Design Data		AIChE, New York, NY
672	1-PROPENE, 3,3,3-TRIFLUORO	Test	13.5	15.74		1.937	0	0.5	0	1.881		7598	Investigation of the Explosion Hazards of Halogenated Hydrocarbons	1048	J. Appl. Chem. USSR	1965		38
673	BENZENE, (TRIFLUOROMETHYL)-	Training	8.4	8.77		2.246	0.062	0.385	-0.796	3.37		3172				1990	Manual for Predicting Chemical Process Design Data		AIChE, New York, NY
674	BUTANE, 2-BROMO-	Training	11.6	10.9		2.699	0	0.315	0	2.419		3172				1990	Manual for Predicting Chemical Process Design Data		AIChE, New York, NY
675	HEXANE, 1-IODO-	Test	6.56	7.54		2.54	0.043	0.264	-0.222	3.291		3031	Methods of Calculation of Lower Concentration Limits of Combustion of Gases and Vapors in Air	311-314	Sov. Chem. Ind.	1983		15			3
676	1-IODO-BUTANE	Training	9.05	10.26		2.365	0	0.315	-1	2.604		3031	Methods of Calculation of Lower Concentration Limits of Combustion of Gases and Vapors in Air	311-314	Sov. Chem. Ind.	1983		15			3
677	ETHENE, BROMO-	Test	15	16.23		2.675	0	0.564	0	1.452		6956				1991	Fire Protection Guide on Hazardous Materials, 10th ed.		National Fire Protection Assoc., Boston, MA
678	ETHANE, 1-CHLORO-1,1-DIFLUORO-	Test	17.9	18.51		1.78	0	0.635	0	1.817		1978				1978	Fire Protection Guide on Hazardous Materials, 7th Ed.		National Fire Protection Association, Boston, MA
679	ETHENE, FLUORO-	Training	21.7	18.55		1.132	0	0.564	0	0.97		398				1974	Matheson Gas Data Book, unabridged ed.		Matheson Company, Inc., East Rutherford, New Jersey	4 vols.
680	2-PROPEN-1-AMINE, N-ETHYL-2-METHYL-	Training	9	9.41		2.341	0.044	0.264	0.167	1.442		12964	Estimation of Upper Flammability Limit			June 1996	Technical Support Document, DIPPR Project 912		Michigan Technical University Houghton, MI
681	3,6,9.12-TETRAAZATETRADECANE-1,14-DIAMINE	Training	8.7	9.84		2.191	0.055	0.237	-0.467	-1.19		12964	Estimation of Upper Flammability Limit			June 1996	Technical Support Document, DIPPR Project 912		Michigan Technical University Houghton, MI
682	2-PROPEN-1-AMINE, N,N-DI-2-PROPENYL-	Test	7.5	6.65		2.886	0.071	0.249	0.111	2.242		12964	Estimation of Upper Flammability Limit			June 1996	Technical Support Document, DIPPR Project 912		Michigan Technical University Houghton, MI
683	1,2-ETHANEDIAMINE, N-(2-AMINOETHYL)-	Training	10	11.69		1.908	0.043	0.296	-0.417	-0.917		1571				1980	Hazardous Chemicals Data Book		Noyes Data Corporation, Park Ridge, New Jersey
684	HEXANENITRILE,6-AMINO-	Training	9.3	9.75		2.546	0.048	0.3	-0.333	0.561		3172				1990	Manual for Predicting Chemical Process Design Data		AIChE, New York, NY
685	CYCLOHEXANE, ISOCYANATO-	Training	8.6	9.21		1.986	0.078	0.332	-0.5	1.227		3172				1990	Manual for Predicting Chemical Process Design Data		AIChE, New York, NY
686	BENZENAMINE, 2-ETHYL-	Test	6.7	7.2		2.887	0.063	0.282	-0.325	2.193		3172				1990	Manual for Predicting Chemical Process Design Data		AIChE, New York, NY
687	1,2-BENZENEDIAMINE	Training	9.8	9.03		2.833	0.057	0.351	-1	0.893		3172				1990	Manual for Predicting Chemical Process Design Data		AIChE, New York, NY
688	AZIRIDINE, 2-METHYL-	Training	15.1	14.55		1.854	0	0.359	0	-0.045		3172				1990	Manual for Predicting Chemical Process Design Data		AIChE, New York, NY
689	1,3-BENZENEDIAMINE	Training	9.8	10.28		2.79	0.06	0.351	0.333	0.893		3172				1990	Manual for Predicting Chemical Process Design Data		AIChE, New York, NY
690	CYCLOHEXANAMINE, N-CYCLOHEXYL-	Training	5.6	6.24		1.467	0.09	0.21	-0.133	3.075		3172				1990	Manual for Predicting Chemical Process Design Data		AIChE, New York, NY
691	CYCLOHEXANAMINE, N-METHYL-	Training	7.6	8.21		1.914	0.068	0.248	-0.238	1.548		3172				1990	Manual for Predicting Chemical Process Design Data		AIChE, New York, NY
692	2-HEXENEDINITRILE-(Z)	Training	11.6	10.73		3.028	0.048	0.381	-0.333	0.357		3172				1990	Manual for Predicting Chemical Process Design Data		AIChE, New York, NY
693	2-HEXENEDINITRILE-(E)	Training	11.6	10.73		3.028	0.048	0.381	-0.333	0.357		3172				1990	Manual for Predicting Chemical Process Design Data		AIChE, New York, NY
694	3-HEXENEDINITRILE	Training	11.6	10.68		3.065	0.048	0.381	-0.333	0.357		3172				1990	Manual for Predicting Chemical Process Design Data		AIChE, New York, NY
695	BENZENE, 1,2-DINITRO-	Test	9.8	10.19		2.492	0.088	0.476	-0.645	1.886		3172				1990	Manual for Predicting Chemical Process Design Data		AIChE, New York, NY
696	BENZENE, 1,4-DINITRO-	Test	9.8	10.96		2.348	0.066	0.476	-1	1.886		3172				1990	Manual for Predicting Chemical Process Design Data		AIChE, New York, NY
697	BENZENE, 1-METHYL-2,4-DINITRO-	Training	8.2	9.28		2.585	0.081	0.44	-0.827	2.239		3172				1990	Manual for Predicting Chemical Process Design Data		AIChE, New York, NY
698	BENZENE, 2-METHYL-1,3-DINITRO-	Training	8.2	9.47		2.634	0.074	0.44	-0.873	2.239		3172				1990	Manual for Predicting Chemical Process Design Data		AIChE, New York, NY
699	BENZENE, 4-METHYL-1,2-DINITRO-	Training	8.2	8.77		2.629	0.099	0.44	-0.502	2.239		3172				1990	Manual for Predicting Chemical Process Design Data		AIChE, New York, NY
700	BENZENE, 2-METHYL-1,4-DINITRO-	Test	8.2	9.67		2.55	0.072	0.44	-0.848	2.239		3172				1990	Manual for Predicting Chemical Process Design Data		AIChE, New York, NY
701	BENZENE, 1-METHYL-3,5-DINITRO-	Training	8.2	8.73		2.584	0.097	0.44	-0.689	2.239		3172				1990	Manual for Predicting Chemical Process Design Data		AIChE, New York, NY
702	1,4-BENZENEDIAMINE	Training	9.8	8.16		2.755	0.08	0.351	-1	0.893		3172				1990	Manual for Predicting Chemical Process Design Data		AIChE, New York, NY
703	BENZENE, ISOCYANATO-	Training	8.4	9.82		2.473	0.078	0.414	-0.5	1.614		3172				1990	Manual for Predicting Chemical Process Design Data		AIChE, New York, NY
704	PIPERAZINE	Training	12.5	11.95		1.547	0.063	0.325	0	-0.473		3172				1990	Manual for Predicting Chemical Process Design Data		AIChE, New York, NY
705	PYRIDAZINE	Training	11.9	12.94		2.427	0.063	0.458	0	-0.01		12964	Estimation of Upper Flammability Limit			June 1996	Technical Support Document, DIPPR Project 912		Michigan Technical University Houghton, MI
706	PYRIMIDINE	Training	11.9	12.99		2.387	0.063	0.458	0	-0.01		12964	Estimation of Upper Flammability Limit			June 1996	Technical Support Document, DIPPR Project 912		Michigan Technical University Houghton, MI
707	ACETONITRILE, 2,2'-IMINOBIS-	Training	14.3	14.02		2.193	0.043	0.434	-0.417	-1.169		3172				1990	Manual for Predicting Chemical Process Design Data		AIChE, New York, NY
708	ACETONITRILE, 2,2',2''-NITRILOTRIS-	Training	10.8	11.13		2.894	0.071	0.39	-0.444	-1.286		3172				1990	Manual for Predicting Chemical Process Design Data		AIChE, New York, NY
709	BENZENAMINE, 2-NITRO-	Training	9.8	11.3		2.533	0.062	0.453	-0.531	1.348		3172				1990	Manual for Predicting Chemical Process Design Data		AIChE, New York, NY
710	BENZENAMINE, 4-NITRO-	Test	9.8	10.52		2.442	0.072	0.453	-1.001	1.348		3172				1990	Manual for Predicting Chemical Process Design Data		AIChE, New York, NY
711	BENZENAMINE, 3-NITRO-	Test	9.8	10.39		2.483	0.078	0.453	-0.822	1.348		3172				1990	Manual for Predicting Chemical Process Design Data		AIChE, New York, NY
712	HYDRAZINE, 1,2-DIPHENYL	Test	7.6	7.26		1.442	0.084	0.28	-0.533	3.326		12964	Estimation of Upper Flammability Limit			June 1996	Technical Support Document, DIPPR Project 912		Michigan Technical University Houghton, MI
713	1H-INDOLE	Training	8.1	7.83		2.756	0.078	0.318	-0.156	1.834		3172				1990	Manual for Predicting Chemical Process Design Data		AIChE, New York, NY
714	ISOQUINOLINE	Training	7.4	6.6		2.782	0.095	0.307	-0.259	2.066		12964	Estimation of Upper Flammability Limit			June 1996	Technical Support Document, DIPPR Project 912		Michigan Technical University Houghton, MI
715	(1,1'-BIPHENYL)-4-AMINE	Training	5.5	5.86		2.377	0.095	0.263	-0.015	3.127		3172				1990	Manual for Predicting Chemical Process Design Data		AIChE, New York, NY
716	NAPHTHALENE, 1,5-DIISOCYANATO-	Training	7.7	7.06		2.436	0.118	0.363	-0.203	2.262		3172				1990	Manual for Predicting Chemical Process Design Data		AIChE, New York, NY
717	9H-CARBAZOLE	Training	5.5	5.07		2.492	0.116	0.271	-0.083	2.859		3172				1990	Manual for Predicting Chemical Process Design Data		AIChE, New York, NY
718	3-PYRIDINECARBONITRILE	Training	11.2	11.89		2.832	0.068	0.407	0.778	0.143		12964	Estimation of Upper Flammability Limit			June 1996	Technical Support Document, DIPPR Project 912		Michigan Technical University Houghton, MI
719	BENZENAMINE, 2,6-DIETHYL-	Training	6.6	5.59		3.006	0.075	0.249	-0.23	2.813		12964	Estimation of Upper Flammability Limit			June 1996	Technical Support Document, DIPPR Project 912		Michigan Technical University Houghton, MI
720	PYRIDINE, 2,4,6-TRIMETHYL-	Training	7.2	8.07		2.932	0.058	0.282	-0.063	1.533		12964	Estimation of Upper Flammability Limit			June 1996	Technical Support Document, DIPPR Project 912		Michigan Technical University Houghton, MI
721	PYRIDINE, 2,6-DIMETHYL-	Training	8.2	9.08		2.781	0.06	0.307	0.143	1.199		12964	Estimation of Upper Flammability Limit			June 1996	Technical Support Document, DIPPR Project 912		Michigan Technical University Houghton, MI
722	PYRIDINE, 4-METHYL-	Training	8.7	8.69		2.809	0.062	0.34	-1	0.846		5875				1985	Ullmann's Encyclopedia of Industrial Chemistry (5th Ed.)		VCH Publishers, Deerfield Beach, FL
723	BUTANE, 1-(METHYLTHIO)-	Training	9.8	8.83		2.409	0.033	0.272	-0.4	2.226		12964	Estimation of Upper Flammability Limit			June 1996	Technical Support Document, DIPPR Project 912		Michigan Technical University Houghton, MI
724	THIETANE	Training	15.9	14.08		2.107	0	0.39	0	0.972		12964	Estimation of Upper Flammability Limit			June 1996	Technical Support Document, DIPPR Project 912		Michigan Technical University Houghton, MI
725	THIOPHENE, 2-METHYL-	Test	10.5	10.93		3.138	0.023	0.37	0	1.582		12964	Estimation of Upper Flammability Limit			June 1996	Technical Support Document, DIPPR Project 912		Michigan Technical University Houghton, MI
726	THIOPHENE, 3-METHYL-	Training	10.5	10.96		3.115	0.023	0.37	0	1.582		12964	Estimation of Upper Flammability Limit			June 1996	Technical Support Document, DIPPR Project 912		Michigan Technical University Houghton, MI
727	FORMAMIDE, N-METHYL-	Training	18.6	18.58		1.507	0	0.523	0	-0.792		3172				1990	Manual for Predicting Chemical Process Design Data		AIChE, New York, NY
728	ACETAMIDE	Training	20.5	17.81		2.045	0	0.523	0	-0.792		3172				1990	Manual for Predicting Chemical Process Design Data		AIChE, New York, NY
729	ACETAMIDE, N,N-DIMETHYL-	Test	13.8	14.11		2.311	0	0.377	0	0.18		2088				1971	Handbook of Laboratory Safety, 2nd Ed.		CRC Press Inc., Boca Raton, FL
730	PHENOL, 4-METHOXY-	Training	9.6	9.3		2.163	0.078	0.343	-0.357	1.246		3172				1990	Manual for Predicting Chemical Process Design Data		AIChE, New York, NY
731	ETHANOL, 2-METHOXY-	Training	14	14.65		1.336	0	0.361	-1	-0.534		6956				1991	Fire Protection Guide on Hazardous Materials, 10th ed.		National Fire Protection Assoc., Boston, MA
732	ETHANOL, 2-ETHOXY-	Training	15.6	12.82		1.45	0.033	0.325	-0.25	-0.081		6956				1991	Fire Protection Guide on Hazardous Materials, 10th ed.		National Fire Protection Assoc., Boston, MA
733	ETHANOL, 2-BUTOXY-	Training	12.7	10.29		1.752	0.048	0.278	-0.333	0.706		6956				1991	Fire Protection Guide on Hazardous Materials, 10th ed.		National Fire Protection Assoc., Boston, MA
734	ETHANOL, 2-(2-AMINOETHOXY)-	Test	11.7	13.48		1.56	0.043	0.36	-0.264	-0.917		8381	2-(2-Aminoethoxy)ethanol			1992	Material Safety Data Sheet		Thiokol Ventron Division/Alfa Products, Danvers, MA
735	ETHANOL, 2-(2-(2-METHOXYETHOXY)ETHOXY)-	Training	12.3	11.09		1.643	0.052	0.286	-0.551	-0.584		3172				1990	Manual for Predicting Chemical Process Design Data		AIChE, New York, NY
736	2,5-PYRROLIDINEDIONE	Training	14.3	17.79		1.955	0.046	0.498	2.13	-0.749		3172				1990	Manual for Predicting Chemical Process Design Data		AIChE, New York, NY
737	BENZOIC ACID, 4-FORMYL-	Training	7.5	8.88		2.689	0.071	0.363	-0.656	1.38		3172				1990	Manual for Predicting Chemical Process Design Data		AIChE, New York, NY
738	PROPANOIC ACID, 2-HYDROXY-, METHYL ESTER	Training	13.7	14.35		2.205	0	0.373	-0.125	-0.25		12964	Estimation of Upper Flammability Limit			June 1996	Technical Support Document, DIPPR Project 912		Michigan Technical University Houghton, MI
739	4-HEPTANONE, 2,6-DIHYDROXY-2,6-DIMETHYL	Training	9.2	9.01		3.555	0.025	0.264	0.128	0.729		8004	Group Contribution Method for Predicting the Lower and Upper Flammable Limits of Vapors in Air	169	J. Hazard. Materials	1991		27
740	BENZAMIDE	Training	8.38	9.5		2.75	0.066	0.386	-0.651	1.294		3172				1990	Manual for Predicting Chemical Process Design Data		AIChE, New York, NY
741	ETHANONE, 1-(2-HYDROXYPHENYL)-	Training	7.2	8.84		2.83	0.062	0.334	0.094	2.001		3172				1990	Manual for Predicting Chemical Process Design Data		AIChE, New York, NY
742	ETHANONE, 1-(4-HYDROXYPHENYL)-	Training	7.2	8.46		2.717	0.072	0.334	-0.375	1.49		3172				1990	Manual for Predicting Chemical Process Design Data		AIChE, New York, NY
743	PHENOL, 4-ETHENYL	Training	8.1	7.45		2.774	0.078	0.309	-0.156	2.102		3172				1990	Manual for Predicting Chemical Process Design Data		AIChE, New York, NY
744	BENZENAMINE, 4-ETHOXY-	Training	8.3	8.91		1.999	0.085	0.327	-0.146	1.58		3172				1990	Manual for Predicting Chemical Process Design Data		AIChE, New York, NY
745	2-PROPANE, 1-HYDROXY-	Training	15.7	15.62		2.15	0	0.415	0	-0.679		3172				1990	Manual for Predicting Chemical Process Design Data		AIChE, New York, NY
746	PHENOL, 2-CHLORO	Training	8.8	10.21		2.816	0.057	0.436	-0.599	2.127		3172				1990	Manual for Predicting Chemical Process Design Data		AIChE, New York, NY
747	PHENOL, 3-CHLORO	Training	8.8	10.4		2.773	0.06	0.436	-0.336	2.127		3172				1990	Manual for Predicting Chemical Process Design Data		AIChE, New York, NY
748	PHENOL, 4-CHLORO-	Test	8.8	9.33		2.738	0.08	0.436	-0.599	2.127		3172				1990	Manual for Predicting Chemical Process Design Data		AIChE, New York, NY
749	2-PROPANOL, 1-ISOPROPOXY-	Training	10.8	9.92		1.931	0.059	0.278	0	0.706		3172				1990	Manual for Predicting Chemical Process Design Data		AIChE, New York, NY
750	ETHANOL, 2-CHLORO-	Test	15.9	17.72		1.57	0	0.523	0	0.347		2088				1971	Handbook of Laboratory Safety, 2nd Ed.		CRC Press Inc., Boca Raton, FL
751	6-UNDECANONE	Training	5.48	5.51		3.044	0.058	0.213	-0.152	3.041		8004	Group Contribution Method for Predicting the Lower and Upper Flammable Limits of Vapors in Air	169	J. Hazard. Materials	1991		27
752	1-TRIDECANOL, 2-METHYL	Test	6.15	4.48		2.872	0.05	0.189	-0.026	4.914		8004	Group Contribution Method for Predicting the Lower and Upper Flammable Limits of Vapors in Air	169	J. Hazard. Materials	1991		27
753	1-OCTANOL, 6-METHYL-	Training	9.07	6.92		2.771	0.045	0.219	-0.074	2.591		8004	Group Contribution Method for Predicting the Lower and Upper Flammable Limits of Vapors in Air	169	J. Hazard. Materials	1991		27
754	PHENOL, 5-METHYL-2-(1-METHYLETHYL)-	Training	6.95	6.06		2.911	0.067	0.255	-0.34	2.813		3172				1990	Manual for Predicting Chemical Process Design Data		AIChE, New York, NY
755	PHENOL, 3-METHYL-4-(1-METHYLETHYL)	Test	6.95	6.27		2.92	0.067	0.255	-0.12	2.813		3172				1990	Manual for Predicting Chemical Process Design Data		AIChE, New York, NY
756	NONENE, -2-METHYL-	Training	5.8	5.82		2.839	0.046	0.187	1	4.678		3172				1990	Manual for Predicting Chemical Process Design Data		AIChE, New York, NY
757	2-DECENE-(Z)	Test	5	5.7		2.771	0.051	0.187	1	4.678		8004	Group Contribution Method for Predicting the Lower and Upper Flammable Limits of Vapors in Air	169	J. Hazard. Materials	1991		27
758	2-DECENE,(E)-	Test	5	5.7		2.771	0.051	0.187	1	4.678		8004	Group Contribution Method for Predicting the Lower and Upper Flammable Limits of Vapors in Air	169	J. Hazard. Materials	1991		27
759	2-DODECENE, (Z)-	Training	4.6	5.01		2.814	0.053	0.178	1	5.251		8004	Group Contribution Method for Predicting the Lower and Upper Flammable Limits of Vapors in Air	169	J. Hazard. Materials	1991		27
760	2-DODECENE, (E)-	Test	4.6	5		2.814	0.053	0.178	1	5.251		8004	Group Contribution Method for Predicting the Lower and Upper Flammable Limits of Vapors in Air	169	J. Hazard. Materials	1991		27
761	CYCLOPROPANECARBOXYLIC ACID	Training	14.41	15.26		1.875	0	0.407	0	0.194		3172				1990	Manual for Predicting Chemical Process Design Data		AIChE, New York, NY
762	PROPANEDIOIC ACID	Test	19	16.76		2.469	0	0.455	0.75	-0.806		3172				1990	Manual for Predicting Chemical Process Design Data		AIChE, New York, NY
763	4-HYDROXYMETHYL-BENZOIC ACID	Training	8.62	8.86		2.557	0.071	0.346	-0.656	1.198		13016								Calculated by project staff at Brigham Young University using either internal or published prediction methods
764	2-BUTEN-1-OL, ACETATE	Training	10.98	10.61		2.036	0.043	0.324	-0.333	1.266		8004	Group Contribution Method for Predicting the Lower and Upper Flammable Limits of Vapors in Air	169	J. Hazard. Materials	1991		27
765	PROPANEDIOIC ACID, DIMETHYL ESTER	Training	11.4	13.3		2.344	0.044	0.372	1.1	0.057		8004	Group Contribution Method for Predicting the Lower and Upper Flammable Limits of Vapors in Air	169	J. Hazard. Materials	1991		27
766	DODECANE, 1-BROMO	Training	4.12	4.06		2.777	0.054	0.202	-0.037	5.801		12964	Estimation of Upper Flammability Limit			June 1996	Technical Support Document, DIPPR Project 912		Michigan Technical University Houghton, MI
767	DODECANE, 1,2-DIBROMO	Training	3.92	4.11		2.955	0.049	0.222	-0.067	6.187		12964	Estimation of Upper Flammability Limit			June 1996	Technical Support Document, DIPPR Project 912		Michigan Technical University Houghton, MI
768	METHANE, DIFLUOROMETHOXY-	Training	17	19.36		1.177	0	0.579	0	0.347		3172				1990	Manual for Predicting Chemical Process Design Data		AIChE, New York, NY
769	CYCLOPROPANECARBOXAMIDE	Training	14.4	15.69		2.006	0	0.425	0	-0.212		3172				1990	Manual for Predicting Chemical Process Design Data		AIChE, New York, NY
770	CYCLOPROPANECARBONITRILE	Training	13.7	14.79		2.224	0	0.41	0	0.263		3172				1990	Manual for Predicting Chemical Process Design Data		AIChE, New York, NY
771	HEXANAMIDE, 6-AMINO	Training	9.79	10.41		2.624	0.045	0.319	-0.337	0.132		3172				1990	Manual for Predicting Chemical Process Design Data		AIChE, New York, NY
772	1,5-PENTANEDIAMINE	Training	8.33	9.83		2.277	0.043	0.275	-0.533	0.329		3031	Methods of Calculation of Lower Concentration Limits of Combustion of Gases and Vapors in Air	311-314	Sov. Chem. Ind.	1983		15			3
773	HEXANAMIDE	Training	8.82	9.79		2.636	0.043	0.31	-0.291	0.967		3172				1990	Manual for Predicting Chemical Process Design Data		AIChE, New York, NY
774	NAPHTHALENE, 2,6-DIETHYL-	Training	5	4.11		2.572	0.105	0.203	1	4.494		3172				1990	Manual for Predicting Chemical Process Design Data		AIChE, New York, NY
775	NAPHTHALENE, 1-PENTYL-	Test	5.1	4.5		2.26	0.099	0.197	1	4.75		0								Predicted by Project Staff at The Pennsylvania State University using either published or internal methods
776	1,2-ETHANEDIAMINE, N,N,N'-TETRAMETHYL-	Training	9	8.22		2.199	0.059	0.259	-1	0.706		12964	Estimation of Upper Flammability Limit			June 1996	Technical Support Document, DIPPR Project 912		Michigan Technical University Houghton, MI
777	ACRIDINE	Training	6.3	5		2.401	0.114	0.263	-0.077	3.051		12964	Estimation of Upper Flammability Limit			June 1996	Technical Support Document, DIPPR Project 912		Michigan Technical University Houghton, MI
778	BENZENEAMINE,4-NITRO-N-(4-NITROPHENYL)-N-PHENYL-	Training	7.5	6.8		1.666	0.094	0.318	-0.099	4.573		3172				1990	Manual for Predicting Chemical Process Design Data		AIChE, New York, NY
779	BENZENE, 1,3-DIISOCYANATO-2-METHYL	Test	9.8	8.87		2.706	0.097	0.405	-0.2	1.539		12964	Estimation of Upper Flammability Limit			June 1996	Technical Support Document, DIPPR Project 912		Michigan Technical University Houghton, MI
780	BENZENAMINE, N-ETHYL-	Training	9.5	7.68		2.226	0.078	0.282	-0.1	2.193		5474				1987	Material Data Safety Sheet		DuPont Company, Wilmington, DE
781	DISULFIDE, bis(1,1-DIMETHYLETHYL)	Training	5.74	4.87		3.828	0.069	0.249	0.25	3.291		13016								Calculated by project staff at Brigham Young University using either internal or published prediction methods
782	2-PENTANETHIOL	Training	8.7	9.91		2.658	0	0.272	-0.4	2.226		12964	Estimation of Upper Flammability Limit			June 1996	Technical Support Document, DIPPR Project 912		Michigan Technical University Houghton, MI
783	PROPANE, 2-(METHYLTHIO)-	Training	10.23	11.03		2.665	0	0.297	0	1.817		12964	Estimation of Upper Flammability Limit			June 1996	Technical Support Document, DIPPR Project 912		Michigan Technical University Houghton, MI
784	PHENOTHIAZINE	Training	6.63	6.51		2.05	0.114	0.312	-0.094	2.859		12964	Estimation of Upper Flammability Limit			June 1996	Technical Support Document, DIPPR Project 912		Michigan Technical University Houghton, MI
785	THIOPHENE, 2,5-DIMETHYL	Training	11.7	9.04		3.128	0.046	0.326	0.167	1.96		12964	Estimation of Upper Flammability Limit			June 1996	Technical Support Document, DIPPR Project 912		Michigan Technical University Houghton, MI
786	BENZENE, (METHYLTHIO)-	Test	7.82	7.25		2.91	0.068	0.318	-0.238	2.876		12964	Estimation of Upper Flammability Limit			June 1996	Technical Support Document, DIPPR Project 912		Michigan Technical University Houghton, MI
787	BUTANE, 1-1'-THIOBIS-	Training	6.81	6.28		2.675	0.05	0.228	-0.325	3.291		12964	Estimation of Upper Flammability Limit			June 1996	Technical Support Document, DIPPR Project 912		Michigan Technical University Houghton, MI
788	BUTANE, 1,1'-THIOBIS[3-METHYL-	Training	5.05	5.26		2.988	0.042	0.211	-0.529	3.911		13016								Calculated by project staff at Brigham Young University using either internal or published prediction methods
789	DISULFIDE, DIPHENYL	Training	6.51	5.81		2.079	0.084	0.289	-0.533	4.412		3172				1990	Manual for Predicting Chemical Process Design Data		AIChE, New York, NY
790	2-PROPANOL, 1-ETHOXY, -ACETATE	Training	12.1	10.08		2.011	0.05	0.294	-0.286	0.891		8004	Group Contribution Method for Predicting the Lower and Upper Flammable Limits of Vapors in Air	169	J. Hazard. Materials	1991		27
791	2-PROPANOL, 1-METHOXY	Training	13.1	13.85		1.744	0	0.325	-0.25	-0.081		19905		2	www.inchem.org/documents/icsc/icsc/eics0551.htm	2004		6
792	PROPANOL,(2-METHOXYMETHYLETHOXY)-	Training	10.9	10.3		2.023	0.048	0.277	-0.286	0.224		3172				1990	Manual for Predicting Chemical Process Design Data		AIChE, New York, NY
793	2-PROPANOL,1-(1,1-DIMETHYLETHOXY)-	Training	8.7	8.87		2.184	0.064	0.262	0.029	1.06		3172				1990	Manual for Predicting Chemical Process Design Data		AIChE, New York, NY
794	2-PROPANOL,1-(2-(METHOXY-1-METHYLETHOXY)-1-METHYLETHOXY)-	Training	8.5	9.17		2.153	0.058	0.251	-0.236	0.37		3172				1990	Manual for Predicting Chemical Process Design Data		AIChE, New York, NY
795	ETHANOL, 2-(2-PROPOXYETHOXY)-	Test	12.7	10.65		1.67	0.051	0.277	-0.286	0.224		8004	Group Contribution Method for Predicting the Lower and Upper Flammable Limits of Vapors in Air	169	J. Hazard. Materials	1991		27
796	BENZENAMINE, 4-CHLORO-	Training	8.8	8.87		2.888	0.08	0.418	-0.514	2.127		3172				1990	Manual for Predicting Chemical Process Design Data		AIChE, New York, NY
797	ETHANOL, 2-(2-(2-BUTOXYETHOXY)ETHOXY)-	Training	11.9	9.63		1.769	0.054	0.251	-0.44	0.37		8004	Group Contribution Method for Predicting the Lower and Upper Flammable Limits of Vapors in Air	169	J. Hazard. Materials	1991		27
798	ETHANOL,2-(HEXYLOXY)-	Training	10	8.97		2.023	0.051	0.249	-0.167	1.393		8004	Group Contribution Method for Predicting the Lower and Upper Flammable Limits of Vapors in Air	169	J. Hazard. Materials	1991		27
799	ETHANOL,2-(2-(HEXYLOXY)ETHOXY)-	Training	10.4	8.88		1.924	0.054	0.242	-0.278	1.178		8004	Group Contribution Method for Predicting the Lower and Upper Flammable Limits of Vapors in Air	169	J. Hazard. Materials	1991		27
800	2-PROPANOL, 1-(1-METHYL-2-PROPOXYETHOXY)-	Training	8.3	8.89		2.053	0.063	0.252	-0.111	0.874		3172				1990	Manual for Predicting Chemical Process Design Data		AIChE, New York, NY
801	2-PROPANOL, 1-PROPOXY-	Training	10.6	10.74		1.836	0.043	0.278	0	0.706		3172				1990	Manual for Predicting Chemical Process Design Data		AIChE, New York, NY
802	ETHANOL, 2-(2-BUTOXYETHOXY)-, ACETATE	Training	10.7	9.45		1.82	0.051	0.262	-0.44	1.037		6956				1991	Fire Protection Guide on Hazardous Materials, 10th ed.		National Fire Protection Assoc., Boston, MA
803	PROPANAL, 3-HYDROXY-2-METHYL	Training	14	15.95		2.444	0	0.362	2	-0.226		3172				1990	Manual for Predicting Chemical Process Design Data		AIChE, New York, NY
804	ACETONITRILE, HYDROXY-	Test	23.5	20.96		1.783	0	0.656	0	-1.198		3172				1990	Manual for Predicting Chemical Process Design Data		AIChE, New York, NY
805	BENZENEACETONITRILE	Training	7	7.71		2.724	0.078	0.318	-0.325	1.834		3172				1990	Manual for Predicting Chemical Process Design Data		AIChE, New York, NY
806	ETHANOL, 2-[(1-METHYL-2-PROPENYL)OXY]-	Training	10.6	10.91		1.958	0.047	0.3	0	0.561		8004	Group Contribution Method for Predicting the Lower and Upper Flammable Limits of Vapors in Air	169	J. Hazard. Materials	1991		27
807	PROPANOL, (2-ETHOXYMETHYLETHOXY)	Training	9.69	9.11		2.021	0.068	0.263	-0.141	0.557		8004	Group Contribution Method for Predicting the Lower and Upper Flammable Limits of Vapors in Air	169	J. Hazard. Materials	1991		27
808	PROPANOL, [2-(2-ETHOXYMETHYLETHOXY)-METHYLETHOXY]-	Training	9.15	8.34		2.152	0.071	0.243	-0.161	0.662		8004	Group Contribution Method for Predicting the Lower and Upper Flammable Limits of Vapors in Air	169	J. Hazard. Materials	1991		27
809	2-PROPANOL, 1-ETHOXY	Training	10.9	11.36		1.762	0.044	0.298	-0.067	0.329		8004	Group Contribution Method for Predicting the Lower and Upper Flammable Limits of Vapors in Air	169	J. Hazard. Materials	1991		27
810	PROPAN-2-OL, 1-[2-(tert-BUTOXY)-ISOPROPOXY]	Training	7.35	8.19		2.231	0.065	0.242	-0.09	1.178		3172				1990	Manual for Predicting Chemical Process Design Data		AIChE, New York, NY
811	2-PROPENOIC ACID, 2-METHYL-,1,1-DIMETHYLETHYL ESTER	Training	7.36	8.43		2.64	0.047	0.279	-0.219	1.953		3172				1990	Manual for Predicting Chemical Process Design Data		AIChE, New York, NY
812	CYCLOOCTASILOXANE, HEXADECAMETHYL-	Training	12.3	10.98		2.67	0.045	0.248	0.563	-1.476		13016								Calculated by project staff at Brigham Young University using either internal or published prediction methods
813	NONASILOXANE, EICOSAMETHYL	Test	8.01	8.04		4.151	0.037	0.229	0.532	-0.143		21183	Upper flammability limits of some organosilicon compounds	459-465	Fire Mater.	2004		28
814	DECAMETHYLCYCLOPENTASILOXANE	Test	13.21	11.25		2.568	0.045	0.278	0.563	-0.81		3172				1990	Manual for Predicting Chemical Process Design Data		AIChE, New York, NY
815	HYDROPEROXIDE, 1-PHENYLETHYL	Test	8.5	8.69		2.097	0.07	0.315	-0.464	1.856		12964	Estimation of Upper Flammability Limit			June 1996	Technical Support Document, DIPPR Project 912		Michigan Technical University Houghton, MI
816	1,3-BENZENEDIAMINE, 2-METHYL-	Training	9.9	9.56		2.987	0.054	0.32	0.446	1.246		3172				1990	Manual for Predicting Chemical Process Design Data		AIChE, New York, NY
817	ETHANONE, 1-(4-HYDROXY-3-METHOXYPHENYL)-	Training	7.7	8.17		2.533	0.083	0.322	-0.394	1.239		3172				1990	Manual for Predicting Chemical Process Design Data		AIChE, New York, NY
818	BENZALDEHYDE, 4-HYDROXY-3-METHOXY-	Test	8.8	8.69		2.438	0.086	0.346	-0.542	0.922		3172				1990	Manual for Predicting Chemical Process Design Data		AIChE, New York, NY
819	PENTANOIC ACID, 4-OXO	Training	10.6	10.38		2.739	0.059	0.369	-0.6	0.052		3172				1990	Manual for Predicting Chemical Process Design Data		AIChE, New York, NY
820	PHENOL, 2-METHOXY-	Training	9.6	9.73		2.223	0.063	0.343	-0.486	1.246		3172				1990	Manual for Predicting Chemical Process Design Data		AIChE, New York, NY
821	BENZENAMINE, 3-CHLORO-	Test	8.8	9.7		2.927	0.06	0.418	-0.477	2.127		3172				1990	Manual for Predicting Chemical Process Design Data		AIChE, New York, NY
822	BENZENE, 1-CHLORO-2-NITRO-4-(TRIFLUOROMETHYL)-	Training	10.1	11.44		2.521	0.075	0.552	-0.195	3.581		3172				1990	Manual for Predicting Chemical Process Design Data		AIChE, New York, NY
823	BENZENE, 1-NITRO-3-(TRIFLUOROMETHYL)-	Test	9	10.62		2.357	0.076	0.505	-0.678	3.003		3172				1990	Manual for Predicting Chemical Process Design Data		AIChE, New York, NY
824	ACETALDEHYDE, CHLORO-	Training	18.4	19.77		1.987	0	0.656	0	0.202		3614	Triethylphosphate			1975	Material Safety Data Sheet		Eastman Kodak Company
825	PHOSPHORIC ACID, TRIETHYL ESTER	Training	10	9.98		2.364	0.056	0.328	0.02	1.354		12964	Estimation of Upper Flammability Limit			June 1996	Technical Support Document, DIPPR Project 912		Michigan Technical University Houghton, MI
826	PHOSPHORIC ACID, TRIMETHYL ESTER	Training	18.1	15.41		2.176	0	0.406	0.563	0.113		3172				1990	Manual for Predicting Chemical Process Design Data		AIChE, New York, NY
827	CYCLOHEXANONE, OXIME	Training	9.8	9.44		1.942	0.068	0.336	-1	0.981		12964	Estimation of Upper Flammability Limit			June 1996	Technical Support Document, DIPPR Project 912		Michigan Technical University Houghton, MI
828	SILANE, DICHLOROMETHYLPHENYL-	Training	7.5	7.25		3.505	0.062	0.392	-0.616	3.527		3172				1990	Manual for Predicting Chemical Process Design Data		AIChE, New York, NY
829	PROPANOIC ACID, 2-OXY-	Training	16.6	16.14		2.63	0	0.473	0	-0.81		12964	Estimation of Upper Flammability Limit			June 1996	Technical Support Document, DIPPR Project 912		Michigan Technical University Houghton, MI
830	METHANE, OXYBIS(CHLORO-	Training	21.9	20.11		1.351	0	0.579	1.473	0.8		3172				1990	Manual for Predicting Chemical Process Design Data		AIChE, New York, NY
831	PROPANENITRILE, 3,3'-OXYBIS-	Training	12.4	14.28		2.004	0.05	0.403	0.991	-0.382		3172				1990	Manual for Predicting Chemical Process Design Data		AIChE, New York, NY
832	1-PROPANOL, 3-AMINO	Training	16.5	16.17		1.769	0	0.376	0.878	-0.534		3172				1990	Manual for Predicting Chemical Process Design Data		AIChE, New York, NY
833	2-PROPANOL, 1-AMINO-	Training	16.9	15.02		1.98	0	0.376	0	-0.534		3172				1990	Manual for Predicting Chemical Process Design Data		AIChE, New York, NY
834	ACETIC ACID, CHLORO-, METHYL ESTER	Training	12.8	15.59		1.979	0	0.517	-1.372	0.586		3172				1990	Manual for Predicting Chemical Process Design Data		AIChE, New York, NY
835	8-QUINOLINOL	Training	7	7.83		2.592	0.094	0.358	-0.362	1.964		3172				1990	Manual for Predicting Chemical Process Design Data		AIChE, New York, NY
836	PROPANENITRILE, 2-HYDROXY-	Training	17.9	17.07		2.34	0	0.507	0	-0.679		3172				1990	Manual for Predicting Chemical Process Design Data		AIChE, New York, NY
837	HEXANOIC ACID, 6-HYDROXY-	Test	8.6	10.15		2.492	0.045	0.314	-0.4	0.538		8004	Group Contribution Method for Predicting the Lower and Upper Flammable Limits of Vapors in Air	169	J. Hazard. Materials	1991		27
838	1,2,3-PROPANETRICARBOXYLIC ACID, 2-HYDROXY-	Training	11.7	9.36		3.768	0.068	0.359	-0.436	-1.169		3172				1990	Manual for Predicting Chemical Process Design Data		AIChE, New York, NY
839	PROPANOIC ACID, 2-HYDROXY-,(+-)-	Test	18	15.46		2.32	0	0.418	0	-0.703		3172				1990	Manual for Predicting Chemical Process Design Data		AIChE, New York, NY
840	HEXANOIC ACID, 2-HYDROXY-	Training	8.7	9.69		2.805	0.046	0.314	-0.4	0.538		3172				1990	Manual for Predicting Chemical Process Design Data		AIChE, New York, NY
841	PROPANOIC ACID, 2-HYDROXY-, ETHYL ESTER	Training	10.6	12.08		2.162	0.032	0.339	-0.2	0.16		3172				1990	Manual for Predicting Chemical Process Design Data		AIChE, New York, NY
842	ETHANOL, 2-ETHOXY-,ACETATE	Training	12.7	11.21		1.709	0.045	0.314	-0.4	0.538		2088				1971	Handbook of Laboratory Safety, 2nd Ed.		CRC Press Inc., Boca Raton, FL
843	PROPANENITRILE, 3-METHOXY	Training	16.8	15.34		1.845	0.033	0.425	0.859	-0.226		3172				1990	Manual for Predicting Chemical Process Design Data		AIChE, New York, NY
844	ACETAMIDE, N-METHYL-	Test	13.9	15.83		2.036	0	0.433	0	-0.273		3172				1990	Manual for Predicting Chemical Process Design Data		AIChE, New York, NY
845	ETHANOL, 2-MERCAPTO-	Test	18	17.1		1.599	0	0.473	0	-0.172		4747	2-Mercaptoethanol			1981	Material Safety Data Sheet		BASF Wyandotte Corporation, Parsippany, New Jersey
846	ETHANOL, 2-(METHYL AMINO)-	Training	15.2	14.26		1.584	0	0.376	-1.312	-0.534		3172				1990	Manual for Predicting Chemical Process Design Data		AIChE, New York, NY
847	ETHANOL, 2-(DIMETHYLAMINO)-	Training	11.5	12.87		1.891	0	0.337	-1.286	-0.081		3172				1990	Manual for Predicting Chemical Process Design Data		AIChE, New York, NY
848	2-PROPANOL, 1,1'-IMINOBIS-	Training	9.8	11.32		2.255	0.038	0.308	-0.196	-0.129		3172				1990	Manual for Predicting Chemical Process Design Data		AIChE, New York, NY
849	1-PIPERAZINEETHANOL	Training	11	10.7		1.569	0.078	0.319	-0.526	-0.521		12964	Estimation of Upper Flammability Limit			June 1996	Technical Support Document, DIPPR Project 912		Michigan Technical University Houghton, MI
850	ETHANOL, 2-BUTOXY-, ACETATE	Training	8.54	9.77		1.838	0.048	0.278	-0.411	1.224		3558				Oct. 1982	Item No. 82030		Engineering Science Data
851	BENZALDEHYDE, 3-ETHOXY-4-HYDROXY-	Training	7.8	7.96		2.249	0.097	0.322	-0.394	1.239		3172				1990	Manual for Predicting Chemical Process Design Data		AIChE, New York, NY
852	2-PROPENOIC ACID, 2-HYDROXYLETHYL ESTER	Training	12.9	12.34		1.961	0.047	0.369	-0.2	0.052		3172				1990	Manual for Predicting Chemical Process Design Data		AIChE, New York, NY
853	PROPANOIC ACID, 3-ETHOXY-, ETHYL ESTER	Training	9.8	11.2		2.031	0.048	0.294	0.769	0.891		12964	Estimation of Upper Flammability Limit			June 1996	Technical Support Document, DIPPR Project 912		Michigan Technical University Houghton, MI
854	2-PROPENOIC ACID, 2-HYDROXYPROPYL ESTER	Training	12.1	11.1		2.131	0.053	0.337	-0.1	0.43		13016								Calculated by project staff at Brigham Young University using either internal or published prediction methods
855	ETHANE, 1,1'-[METHYLENEBIS(OXY)]BIS[2-CHLORO-	Training	13.6	12.11		1.576	0.05	0.395	-0.336	1.466		3172				1990	Manual for Predicting Chemical Process Design Data		AIChE, New York, NY
856	1,2-BENZISOTHIAZOL-3(2H)-ONE-1,1-DIOXIDE	Training	12	11.46		2.506	0.099	0.482	-0.148	0.17		8004	Group Contribution Method for Predicting the Lower and Upper Flammable Limits of Vapors in Air	169	J. Hazard. Materials	1991		27
857	1-PROPEN-2-OL, ACETATE	Training	13.1	13.41		1.994	0	0.358	-0.3	0.888		3172				1990	Manual for Predicting Chemical Process Design Data		AIChE, New York, NY
858	ETHANOL, 2-PENTYLOXY	Test	10.7	9.59		1.895	0.05	0.262	-0.229	1.06		8004	Group Contribution Method for Predicting the Lower and Upper Flammable Limits of Vapors in Air	169	J. Hazard. Materials	1991		27
859	1-PROPANOL, 3-CHLORO-	Training	14.8	14.99		1.886	0	0.433	-0.324	0.8		8004	Group Contribution Method for Predicting the Lower and Upper Flammable Limits of Vapors in Air	169	J. Hazard. Materials	1991		27
860	1-METHOXY-2-PROPANONE	Training	13.3	14.4		1.921	0	0.362	-0.25	-0.226		12964	Estimation of Upper Flammability Limit			June 1996	Technical Support Document, DIPPR Project 912		Michigan Technical University Houghton, MI
861	1,4-DIOXANE-2,5-DIONE, 3,6-DIMETHYL-	Training	9.95	11.24		1.674	0.076	0.367	-0.444	0.042		3172				1990	Manual for Predicting Chemical Process Design Data		AIChE, New York, NY
862	ETHANOL, 2-[2-(PENTYLOXY)ETHOXYL]	Training	11	9.37		1.839	0.053	0.252	-0.333	0.874		8004	Group Contribution Method for Predicting the Lower and Upper Flammable Limits of Vapors in Air	169	J. Hazard. Materials	1991		27
863	BENZOIC ACID, 4-FORMYL-, METHYL ESTER	Training	8.8	8.61		2.442	0.073	0.337	-0.467	1.697		3031	Methods of Calculation of Lower Concentration Limits of Combustion of Gases and Vapors in Air	311-314	Sov. Chem. Ind.	1983		15			3
864	3,6,9,12-TETRAOXAHEXADECAN-1-OL	Training	11.9	9.49		1.785	0.056	0.242	-0.455	0.155		8004	Group Contribution Method for Predicting the Lower and Upper Flammable Limits of Vapors in Air	169	J. Hazard. Materials	1991		27
865	BENZOIC ACID, 4-METHYL-, METHYL ESTER	Training	9.5	7.7		2.414	0.074	0.309	-0.389	2.351		17599				2001	Material Safety Data Sheet for Methy p-Methylbenzoate, 99+% Purity		Aldrich Chemical Co., Inc.	Accessed 12-21-2001 at www.sigmaaldrich.com

## Sheet: Result Comparision
UFL result comparison using Gharagheizi [36] dataset
		Molecular descriptors					UFL (vol%)		UFL (vol.%) (Our mode)
No.	Name	Jhetv	PW5	SIC0	MATS4m	MLOGP	DIPPR 801	Gharagheizi [36]	Interaction model	Error		Coefficients			R2	= 0.9272
1	METHANE	0	0	0.311	0	1.115	16.5	15.33	16.1885	0.311484		B1	14.0107
2	ETHANE	1	0	0.27	0	1.757	13	12.82	13.3638	0.363825		B2	-0.765373
3	BUTANE	1.975	0	0.227	0	2.729	9	10.04	10.3588	1.35882		B3	-33.8529
4	BUTANE, 2-METHYL-	2.54	0	0.214	0	3.138	8	8.75	8.92065	0.920645		B4	0.833985
5	HEXANE	2.339	0.033	0.204	1	3.516	7.68	8.16	8.1565	0.476499		B5	32.1668
6	PENTANE, 3-METHYL-	2.754	0	0.204	1	3.516	7.7	9.01	8.97661	1.27661		B6	-281.86
7	BUTANE, 2,2-DIMETHYL-	3.168	0	0.204	0	3.516	7	7.46	7.44457	0.444573		B7	35.9045
8	HEPTANE	2.447	0.043	0.196	1	3.869	7	7.2	7.16545	0.165454		B8	2622.19
9	HEXANE, 2-METHYL-	2.678	0.044	0.196	1	3.869	6	6.85	6.84168	0.841683		B9	-23.3012
10	HEXANE, 3-METHYL-	2.832	0.022	0.196	1	3.869	7	7.57	7.61386	0.613862		B10	11.1338
11	PENTANE, 3-ETHYL-	2.992	0	0.196	1	3.869	7	8.3	8.20594	1.20594
12	PENTANE, 2,3-DIMETHYL-	3.144	0	0.196	1	3.869	6.8	8.09	7.94965	1.14965
13	PENTANE, 3,3-DIMETHYL-	3.36	0	0.196	1	3.869	7	7.79	7.58545	0.585453
14	OCTANE	2.53	0.048	0.189	1	4.203	6.5	6.52	6.49422	0.00578262
15	HEPTANE, 2-METHYL-	2.716	0.043	0.189	1	4.203	5.8	6.48	6.50057	0.700573
16	HEPTANE, 3-METHYL-	2.862	0.047	0.189	1	4.203	7.2	6.11	6.15398	1.04602
17	HEPTANE, 4-METHYL-	2.92	0.032	0.189	1	4.203	5.8	6.67	6.72366	0.92366
18	HEXANE, 3-ETHYL-	3.074	0.036	0.189	1	4.203	5.8	6.29	6.35447	0.554468
19	HEXANE, 2,2-DIMETHYL-	3.112	0.047	0.189	1	4.203	5.5	5.78	5.86327	0.363273
20	HEXANE, 2,3-DIMETHYL-	3.171	0.032	0.189	1	4.203	5.9	6.33	6.38987	0.489872
21	HEXANE, 2,4-DIMETHYL-	3.099	0.029	0.189	1	4.203	5.9	6.56	6.60774	0.707739
22	HEXANE, 2,5-DIMETHYL-	2.928	0.059	0.189	1	4.203	5.9	5.51	5.59813	0.30187
23	HEXANE, 3,4-DIMETHYL-	3.292	0.015	0.189	1	4.203	5.9	6.89	6.86744	0.967439
24	NONANE	2.595	0.05	0.184	1	4.52	5.6	6.04	6.02822	0.428224
25	HEXANE, 2,2,5-TRIMETHYL-	3.281	0.064	0.184	1	4.52	5.2	4.51	4.76812	0.431878
26	HEPTANE, 3,3,5-TRIMETHYL-	3.642	0.041	0.179	1	4.823	4.33	4.7	4.85989	0.529893
27	HEXANE,2,4,4-TRIMETHYL-	3.577	0.021	0.184	1	4.52	5.2	5.94	5.93269	0.732689
28	PENTANE, 3,3-DIETHYL-	3.825	0	0.184	1	4.52	5.7	6.5	6.15971	0.459712
29	DECANE	2.648	0.051	0.179	1	4.823	5.4	5.62	5.63482	0.234816
30	HEXANE, 2,2,5,5-TETRAMETHYL-	3.563	0.069	0.179	1	4.823	4.1	3.62	4.06609	0.0339102
31	UNDECANE	2.691	0.052	0.175	1	5.115	5.1	5.25	5.27475	0.174746
32	DODECANE	2.727	0.053	0.171	1	5.396	4.9	4.89	4.93276	0.0327586
33	TRIDECANE	2.758	0.054	0.168	1	5.668	4.7	4.56	4.61585	0.0841546
34	TETRADECANE	2.785	0.054	0.165	1	5.931	4.5	4.29	4.3527	0.147296
35	PENTADECANE	2.808	0.055	0.163	1	6.187	4.3	4	4.06946	0.230544
36	HEXADECANE	2.828	0.055	0.16	1	6.437	4.2	3.75	3.82481	0.375186
37	HEPTADECANE	2.846	0.056	0.158	1	6.68	4	3.48	3.55838	0.441619
38	OCTADECANE	2.862	0.056	0.156	1	6.918	3.9	3.25	3.33845	0.56155
39	NONADECANE	2.877	0.057	0.154	1	7.15	3.8	2.99	3.08491	0.715092
40	OCTANE, 2,2-DIMETHYL-	3.044	0.042	0.179	1	4.823	4.8	5.47	5.55416	0.754162
41	NONANE, 3-METHYL-	2.886	0.045	0.179	1	4.823	6.4	5.55	5.61904	0.780963
42	NONANE, 2-METHYL-	2.773	0.046	0.179	1	4.823	5	5.67	5.70946	0.709457
43	NONANE, 4-METHYL-	2.968	0.048	0.179	1	4.823	5	5.32	5.39845	0.398449
44	NONANE, 5-METHYL	2.998	0.066	0.179	1	4.823	5	4.51	4.68472	0.315285
45	NONANE, 2,2,4,4,6,8,8-HEPTAMETHYL-	4.258	0.03	0.16	1	6.437	4.1	2.84	2.96447	1.13553
46	OCTANE, 2-METHYL-	2.747	0.045	0.184	1	4.52	5.4	6.04	6.07349	0.673495
47	OCTANE, 3-METHYL-	2.877	0.044	0.184	1	4.52	6.8	5.9	5.96194	0.838064
48	OCTANE, 4-METHYL-	2.955	0.052	0.184	1	4.52	5.4	5.47	5.54109	0.141091
49	3-ETHYLHEPTANE	3.092	0.05	0.184	1	4.52	5.4	5.36	5.4669	0.0668994
50	HEPTANE, 2,2-DIMETHYL-	3.073	0.042	0.184	1	4.52	5.1	5.73	5.80856	0.708556
51	UNDECANE, 3-METHYL-	2.902	0.047	0.171	1	5.396	5.8	4.9	4.98751	0.812494
52	CYCLOPROPANE	2.25	0	0.29	0	1.884	10.4	11.42	11.4681	1.06813
53	CYCLOBUTANE	2	0	0.256	0	2.337	11.1	10.8	11.0254	0.0745762
54	CYCLOPENTANE	2.083	0	0.235	0	2.746	9.4	10.03	10.2732	0.873243
55	CYCLOPENTANE, METHYL-	2.184	0.023	0.22	0	3.124	8.35	8.38	8.53988	0.189878
56	CYCLOPENTANE, PROPYL-	2.058	0.052	0.2	1	3.811	6.4	7.46	7.26955	0.869546
57	CYCLOPENTANE,(1-METHYLETHYL)-	2.242	0.04	0.2	1	3.811	6.5	7.72	7.65652	1.15652
58	CYCLOPENTANE, 1-BUTYL-	1.979	0.061	0.193	1	4.128	5.9	6.85	6.58396	0.683959
59	CYCLOHEXANE	2	0.063	0.22	0	3.124	8	6.94	6.74539	1.25461
60	CYCLOHEXANE, METHYL-	2.123	0.062	0.209	1	3.477	6.7	7.35	7.09036	0.390358
61	CYCLOHEXANE, ETHYL-	2.125	0.068	0.2	1	3.811	6.6	6.7	6.45361	0.146393
62	CYCLOHEXANE, 1,1-DIMETHYL-	2.328	0.055	0.2	1	3.811	6.1	6.97	6.83098	0.730976
63	CYCLOHEXANE, PROPYL-	2.078	0.078	0.193	1	4.128	5.9	5.99	5.7647	0.1353
64	CYCLOHEXANE, (1-METHYL ETHYL)-	2.228	0.066	0.193	1	4.128	5.9	6.3	6.11393	0.21393
65	CYCLOHEXANE,-1,2,3,4-TETRAMETHYL-	2.516	0.063	0.187	1	4.431	7	5.71	5.65692	1.34308
66	CYCLOHEXANE, BUTYL-	2.017	0.083	0.187	1	4.431	5.5	5.54	5.33017	0.169833
67	1,1'-BICYCLOHEXYL	1.8	0.095	0.184	1	5.004	5.1	4.88	4.64056	0.459435
68	CYCLOHEXANE, 1,1-DIETHYL-	2.441	0.061	0.187	1	4.431	6	5.9	5.81511	0.184885
69	CYCLOHEXANE, DECYL-	1.767	0.069	0.164	1	6.045	4.7	4.94	4.61294	0.0870573
70	CYCLOHEPTANE	2.042	0.063	0.209	0	3.477	6.7	6.43	6.29064	0.409362
71	CYCLOOCTANE	2	0.063	0.2	1	3.811	6.3	7.08	6.79699	0.49699
72	HEPTANE, 2,6-DIMETHYL-	2.915	0.038	0.184	1	4.52	5.4	6.11	6.17158	0.771581
73	1-PROPENE	2.187	0	0.29	0	1.219	11	11.96	12.0833	1.08333
74	2-BUTENE, (Z)-	2.549	0	0.256	0	1.672	9.7	10.52	10.6087	0.908718
75	2-BUTENE, (E)-	2.549	0	0.256	0	1.672	9.7	10.52	10.6087	0.908718
76	2-PENTENE, (Z)-	2.622	0	0.235	1	2.081	9.4	10.74	10.7074	1.30738
77	2-PENTENE, (E)-	2.622	0	0.235	1	2.081	9.4	10.74	10.7074	1.30738
78	1-BUTENE, 2-METHYL-	2.847	0	0.235	0	2.081	9.6	9.44	9.49402	0.105977
79	1-BUTENE, 3-METHYL-	2.826	0	0.235	0	2.081	9.1	9.47	9.52943	0.429431
80	2-BUTENE, 2-METHYL-	3.143	0	0.235	0	2.081	9.6	9.04	8.99493	0.605068
81	1-HEXENE	2.488	0.033	0.22	1	2.459	7.9	8.99	8.97564	1.07564
82	2-HEXENE, (Z)-	2.658	0.033	0.22	1	2.459	9	8.75	8.75146	0.248539
83	2-HEXENE, (E)-	2.658	0.033	0.22	1	2.459	9	8.75	8.75146	0.248539
84	3-HEXENE, (Z)-	2.734	0.033	0.22	1	2.459	9	8.64	8.65124	0.348761
85	3-HEXENE, (E)-	2.734	0.033	0.22	1	2.459	9	8.64	8.65124	0.348761
86	1-PENTENE, 2-METHYL-	2.831	0	0.22	1	2.459	9	9.92	9.86241	0.862406
87	1-PENTENE, 3-METHYL	2.965	0	0.22	1	2.459	9.4	9.73	9.63647	0.236466
88	1-PENTENE, 4-METHYL-	2.814	0	0.22	1	2.459	9.4	9.94	9.89107	0.49107
89	2-PENTENE, 2-METHYL-	3.137	0	0.22	1	2.459	9.4	9.5	9.34645	0.0535457
90	2-PENTENE, 3-METHYL-,(Z)-	3.219	0	0.22	1	2.459	8.6	9.39	9.20819	0.608193
91	1-HEXENE, 4-METHYL-	2.98	0.022	0.209	1	2.812	8.1	8.33	8.37217	0.272169
92	2-PENTENE, 4-METHYL-, (Z)-	3.032	0	0.22	1	2.459	9.1	9.64	9.5235	0.423497
93	2-PENTENE, 4-METHYL-, (E)-	3.032	0	0.22	1	2.459	9.1	9.64	9.5235	0.423497
94	PENTANE, 3-METHYLENE-	2.988	0	0.22	1	2.459	9	9.7	9.59769	0.597686
95	1-BUTENE, 2,3-DIMETHYL-	3.258	0	0.22	0	2.459	9.1	8.34	8.30845	0.791551
96	1-BUTENE, 3,3-DIMETHYL-	3.446	0	0.22	0	2.459	9	8.08	7.99146	1.00854
97	1-PENTENE, 2-ETHYL-	3.003	0.022	0.209	1	2.812	7.8	8.3	8.33902	0.539022
98	1-HEPTENE	2.559	0.043	0.209	1	2.812	7.3	8.01	8.00183	0.70183
99	2-HEPTENE, (Z)-	2.689	0.043	0.209	1	2.812	7.8	7.84	7.84487	0.0448729
100	2-HEPTENE, (E)-	2.689	0.043	0.209	1	2.812	7.8	7.84	7.84487	0.0448729
101	3-HEPTENE, (E)-	2.777	0.043	0.209	1	2.812	7.8	7.72	7.73863	0.061375
102	1-HEXENE, 2-METHYL-	2.822	0.044	0.209	1	2.812	7.8	7.62	7.64103	0.158973
103	1-PENTENE, 3-ETHYL-	3.165	0	0.209	1	2.812	8.1	9.02	8.88585	0.785846
104	1-HEXENE, 3-METHYL-	2.984	0.022	0.209	1	2.812	8.2	8.33	8.3664	0.166404
105	1-HEXENE, 3-ETHYL-	3.208	0.036	0.2	1	3.146	7.16	7.04	7.12495	0.0350512
106	1-HEPTENE, 4-METHYL-	3.035	0.032	0.2	1	3.146	9.05	7.43	7.51344	1.53656
107	1-BUTENE, 2,3,3-TRIMETHYL-	3.791	0	0.209	0	2.812	7.4	7.18	6.99635	0.403648
108	3-HEPTENE, (Z)-	2.777	0.043	0.209	1	2.812	7.8	7.72	7.73863	0.061375
109	1-OCTENE	2.616	0.048	0.2	1	3.146	6.8	7.33	7.33788	0.537883
110	2-OCTENE, (E)-	2.719	0.048	0.2	1	3.146	6.9	7.19	7.21926	0.319258
111	HEPTANE, 3-METHYLENE-	2.989	0.047	0.2	1	3.146	6.9	6.87	6.94901	0.0490114
112	NONENE	2.664	0.05	0.193	1	4.375	6	6.21	6.16824	0.168243
113	1-DECENE	2.704	0.051	0.187	1	4.678	5.7	5.8	5.77624	0.0762399
114	1-UNDECENE	2.738	0.052	0.182	1	4.97	5.3	5.42	5.41366	0.113659
115	1-DODECENE	2.767	0.053	0.178	1	5.251	5	5.07	5.07855	0.0785471
116	1-TRIDECENE	2.792	0.054	0.174	1	5.523	4.7	4.73	4.75635	0.0563525
117	1-TETRADECENE	2.814	0.054	0.17	1	5.786	4.5	4.45	4.48672	0.0132761
118	1-PENTADECENE	2.834	0.055	0.167	1	6.042	4.3	4.14	4.19563	0.104366
119	1-HEXADECENE	2.851	0.055	0.164	1	6.292	4.1	3.89	3.95363	0.146373
120	1-OCTADECENE	2.88	0.056	0.16	1	6.773	3.8	3.41	3.47204	0.327959
121	CYCLOPENTENE	2.324	0	0.26	0	1.689	12.1	10.88	11.0339	1.06609
122	CYCLOHEXENE	2.255	0.063	0.239	0	2.067	10.1	7.67	7.56227	2.53773
123	trans-2-EICOSENE	2.922	0.057	0.155	1	7.233	3.02	2.9	2.98432	0.0356754
124	trans-2-PENTADECENE	2.864	0.055	0.167	1	6.042	3.6	4.11	4.16342	0.563422
125	CYCLOHEPTENE	2.203	0.063	0.224	0	2.42	8.6	7.21	7.13764	1.46236
126	CYCLOOCTENE	2.172	0.063	0.212	1	2.754	7.5	7.79	7.58854	0.0885353
127	2-OCTENE, (Z)	2.719	0.048	0.2	1	3.146	6.9	7.19	7.21926	0.319258
128	3-OCTENE, (E)-	2.8	0.048	0.2	1	3.146	6.9	7.08	7.12597	0.225971
129	4-OCTENE, (Z)-	2.832	0.048	0.2	1	3.146	6.9	7.04	7.08912	0.189117
130	4-OCTENE, (E)-	2.832	0.048	0.2	1	3.146	6.9	7.04	7.08912	0.189117
131	3-OCTENE, (Z)-	2.8	0.048	0.2	1	3.146	6.9	7.08	7.12597	0.225971
132	1-HEPTADECENE	2.866	0.056	0.162	1	6.535	4	3.63	3.69024	0.309758
133	1-NONADECENE	2.893	0.057	0.157	1	7.005	3.7	3.13	3.20999	0.490007
134	1-EICOSENE	2.904	0.057	0.155	1	7.233	3.6	2.93	3.00325	0.596749
135	CYCLOHEXENE, 4-ETHENYL-	2.371	0.068	0.225	1	2.646	8.8	7.62	7.44006	1.35994
136	CYCLOPENTENE, 1-METHYL-	2.45	0.023	0.239	0	2.067	9.8	9.09	9.22746	0.57254
137	CYCLOPENTENE, 3-METHYL-	2.377	0.023	0.239	0	2.067	10.2	9.19	9.33185	0.868147
138	CYCLOPENTENE, 4-METHYL-	2.32	0.023	0.239	0	2.067	10.2	9.27	9.41337	0.786635
139	HEXENE, 2,3-DIMETHYL-	3.318	0.032	0.2	1	3.146	7	7.06	7.1371	0.137097
140	CYCLOHEXENE, 1-METHYL-4-(1-METHYLETHENYL)-, (R)-	2.495	0.072	0.204	1	3.267	6.1	6.47	6.42584	0.325838
141	CYCLOHEXENE, 1-METHYL-4-(1-METHYLETHYLIDENE)-	2.669	0.072	0.204	1	3.267	6.8	6.23	6.27194	0.528062
142	CYCLOHEXENE,1-(2-PROPENYL)	2.363	0.078	0.213	1	2.964	6.1	6.78	6.67312	0.57312
143	1,2-BUTADIENE	3.109	0	0.292	0	1.565	12	10.49	10.2955	1.70447
144	1,3-BUTADIENE	2.732	0	0.292	0	1.565	11.5	11.01	10.9312	0.568802
145	1,2-PENTADIENE	2.934	0	0.26	1	1.974	12.3	10.83	10.6212	1.67876
146	1,3-PENTADIENE, (Z)-	2.924	0	0.26	1	1.974	13.1	10.84	10.6381	2.4619
147	1,3-PENTADIENE, (E)-	2.924	0	0.26	1	1.974	13.1	10.86	10.6381	2.4619
148	1,4-PENTADIENE	2.653	0	0.26	1	1.974	13.1	11.21	11.095	2.00496
149	2,3-PENTADIENE	3.263	0	0.26	1	1.974	12.1	10.38	10.0665	2.0335
150	ISOPRENE	3.205	0	0.26	0	1.974	9	9.5	9.33031	0.330314
151	1,5-HEXADIENE	2.656	0.033	0.239	1	2.352	10.9	9.17	9.09497	1.80503
152	1,3-CYCLOHEXADIENE, 2-METHYL-5-(1-METHYLETHYL)-	2.521	0.072	0.204	1	3.267	7.1	6.43	6.40284	0.697159
153	CYCLOHEXENE, 3-METHYLENE-6-(1-METHYLETHYL)-	2.526	0.072	0.204	1	3.267	7.1	6.43	6.39842	0.701581
154	1,5-HEXADIENE, 2,5-DIMETHYL-	3.182	0.059	0.212	1	3.038	8	6.39	6.51399	1.48601
155	1,5-CYCLOOCTADIENE	2.286	0.063	0.225	1	2.646	8.6	7.95	7.73036	0.869642
156	BENZENE, 1,1'-(1,2-ETHYNEDIYL)BIS-	2.236	0.084	0.214	1	4.332	5.3	5.78	5.54284	0.242838
157	BENZENE	3	0.063	0.279	0	2.255	8	7.27	7.27415	0.725852
158	BENZENE, METHYL-	3.021	0.062	0.255	1	2.608	7.1	7.58	7.49229	0.392288
159	BENZENE, ETHYL-	2.832	0.068	0.238	1	2.942	6.7	7.04	6.96347	0.263466
160	BENZENE, 1,2-DIMETHYL-	3.135	0.057	0.238	1	2.942	6.7	7.1	7.0576	0.357601
161	BENZENE, 1,3-DIMETHYL-	3.078	0.06	0.238	1	2.942	7	7.04	7.00804	0.00804313
162	BENZENE, 1,4-DIMETHYL-	3.032	0.08	0.238	1	2.942	7	6.25	6.42777	0.57223
163	BENZENE, PROPYL-	2.615	0.078	0.224	1	3.259	6	6.43	6.38633	0.386328
164	BENZENE, 1-METHYLETHYL-	2.848	0.066	0.224	1	3.259	6.5	6.62	6.58486	0.0848554
165	BENZENE, 1-ETHYL-2-METHYL-	3.007	0.063	0.224	1	3.259	5.8	6.54	6.53779	0.737795
166	BENZENE, 1-ETHYL-3-METHYL-	2.937	0.074	0.224	1	3.259	6.1	6.17	6.23913	0.139125
167	BENZENE, 1-ETHYL-4-METHYL-	2.882	0.078	0.224	1	3.259	6	6.07	6.16801	0.168009
168	BENZENE, 1,2,3-TRIMETHYL-	3.248	0.054	0.224	1	3.259	6.6	6.59	6.6115	0.0115036
169	BENZENE, 1,2,4-TRIMETHYL-	3.172	0.071	0.224	1	3.259	7.1	5.97	6.12232	0.977683
170	BENZENE, 1,3,5-TRIMETHYL-	3.166	0.058	0.224	1	3.259	7.29	6.53	6.55482	0.735181
171	BENZENE, BUTYL-	2.427	0.083	0.214	1	3.562	5.8	6.08	6.01812	0.218119
172	BENZENE, (2-METHYLPROPYL)-	2.587	0.075	0.214	1	3.562	6	6.2	6.14303	0.14303
173	BENZENE, (1-METHYLPROPYL)-	2.747	0.07	0.214	1	3.562	6.9	6.2	6.17348	0.726516
174	BENZENE, (1,1-DIMETHYLETHYL)-	2.966	0.062	0.214	1	3.562	5.7	6.24	6.2503	0.550298
175	BENZENE, 1-METHYL-3-(1-METHYLETHYL)-	2.955	0.078	0.214	1	3.562	5.3	5.58	5.74434	0.444341
176	BENZENE, 1-METHYL-4-(1-METHYLETHYL)-	2.894	0.072	0.214	1	3.562	5.6	5.92	5.97503	0.375025
177	BENZENE, 1,2-DIETHYL-	2.964	0.077	0.214	1	3.562	5.4	5.61	5.76471	0.364714
178	BENZENE, 1,3-DIETHYL-	2.871	0.083	0.214	1	3.562	5.6	5.48	5.67979	0.0797872
179	BENZENE, 1,4-DIETHYL-	2.797	0.077	0.214	1	3.562	6.1	5.83	5.90313	0.196874
180	BENZENE, 1,2,3,4-TETRAMETHYL-	3.342	0.063	0.214	1	3.562	6.6	5.68	5.84395	0.756052
181	BENZENE, 1,2,3,5-TETRAMETHYL-	3.311	0.065	0.214	1	3.562	6.6	5.64	5.8113	0.788695
182	BENZENE,-1,2,4,5-TETRAMETHYL-	3.282	0.076	0.214	1	3.562	6.6	5.21	5.52601	1.07399
183	BENZENE, 1,4-BIS(1,1-DIMETHYLETHYL)-	3.016	0.054	0.186	1	4.67	4.6	5.24	5.30413	0.704126
184	BENZENE, PENTAMETHYL-	3.456	0.068	0.205	1	3.854	6.2	4.95	5.24672	0.953281
185	BENZENE, 1,3-bis(1-METHYLETHYL)-	2.958	0.08	0.198	1	4.135	4.3	4.8	5.04726	0.747265
186	BENZENE, 1,2,4-TRIETHYL-	3.018	0.092	0.198	1	4.135	5.4	4.21	4.75105	0.648947
187	BENZENE, HEXAMETHYL-	3.604	0.069	0.198	1	4.135	5.8	4.38	4.78083	1.01917
188	BENZENE, 1,2,3-TRIETHYL-	3.126	0.091	0.198	1	4.135	5.4	4.1	4.69448	0.705525
189	BENZENE, HEPTYL-	2.065	0.071	0.192	1	5.319	5.1	5.47	5.12942	0.0294161
190	BENZENE, DECYL-	1.887	0.069	0.178	1	6.088	4.6	5.01	4.62484	0.0248395
191	BENZENE, CYCLOHEXYL-	2.083	0.095	0.205	1	3.743	5.4	5.75	5.68309	0.283091
192	BIPHENYL	2.457	0.095	0.223	1	3.876	5.8	5.48	5.58024	0.219763
193	1,1':3', 1''-TERPHENYL	2.054	0.102	0.198	1	5.165	3.7	4.39	4.3848	0.684801
194	1,1':2', 1''-TERPHENYL	2.177	0.112	0.198	1	5.165	3.8	3.8	4.22122	0.421224
195	BENZENE, 1,1'-ETHYLIDENEBIS-	2.296	0.091	0.208	1	4.411	5.2	5.23	5.16707	0.0329297
196	BENZENE, 1,1'-METHYLENEBIS-	2.161	0.09	0.215	1	4.148	4.8	5.77	5.576	0.776001
197	BENZENE, (PHENYLETHYL)-	1.957	0.084	0.208	1	4.411	5.2	5.99	5.61463	0.414628
198	BENZENE, PENTYL-	2.276	0.076	0.205	1	3.854	5.5	6.22	6.03223	0.532226
199	BENZENE, HEXYL-	2.158	0.073	0.198	1	4.135	5.3	6.19	5.94501	0.645006
200	BENZENE, OCTYL-	1.992	0.07	0.186	1	5.582	4.9	5.32	4.96497	0.0649652
201	BENZENE, NONYL-	1.934	0.069	0.182	1	5.838	4.7	5.19	4.81902	0.119021
202	BENZENE, UNDECYL-	1.848	0.068	0.174	1	6.331	4.4	4.87	4.47504	0.075045
203	BENZENE, TRIDECYL-	1.789	0.068	0.168	1	6.801	4.2	4.52	4.10372	0.0962825
204	BENZENE, TETRADECYL-	1.767	0.068	0.165	1	7.028	4.1	4.34	3.91786	0.18214
205	BENZENE, DODECYL-	1.816	0.068	0.171	1	6.568	4.3	4.7	4.28996	0.0100425
206	1-ETHYL-3,5-DIMETHYL BENZENE	3.062	0.079	0.214	1	3.562	6.4	5.39	5.63089	0.769106
207	2-ETHYL-1,3-DIMETHYL BENZENE	3.169	0.059	0.214	1	3.562	6.4	6.09	6.15223	0.247768
208	BENZENE, 2-ETHYL-1,4-DIMETHYL-	3.091	0.082	0.214	1	3.562	6.4	5.22	5.53488	0.865122
209	BENZENE, 1-ETHYL-,2,4-DIMETHYL-	3.07	0.072	0.214	1	3.562	6.4	5.68	5.81936	0.580643
210	4-ETHYL-1,2-DIMETHYLBENZENE	3.044	0.078	0.214	1	3.562	6.4	5.45	5.67157	0.728432
211	BENZENE, 1-ETHYL-2,3-DIMETHYL-	3.143	0.066	0.214	1	3.562	6.4	5.83	5.94025	0.45975
212	BENZENE, 1,1'-(1,1,2,2-TETRAMETHYL-1,2-ETHANEDIYL)bis-	2.467	0.085	0.187	1	5.398	5.2	4.18	4.1901	1.0099
213	BENZENE, (1-METHYLENEPROPYL)-	2.853	0.07	0.223	1	3.472	6.2	6.28	6.26493	0.0649304
214	BENZENE, (1-METHYL-1-PROPENYL)-,(E)-	2.963	0.07	0.223	1	3.472	6	6.14	6.16519	0.165188
215	BENZENE, (1-METHYL-1-PROPENYL)-, (Z)	2.963	0.07	0.223	1	3.472	6	6.14	6.16519	0.165188
216	BENZENE, 1-METHYL-2-PROPYL-	2.811	0.082	0.214	1	3.562	5.4	5.6	5.75136	0.351358
217	BENZENE, 1-METHYL-3-PROPYL-	2.746	0.08	0.214	1	3.562	5.6	5.78	5.85699	0.256989
218	BENZENE, 1-METHYL-4-PROPYLBENZENE	2.694	0.085	0.214	1	3.562	5.5	5.64	5.76267	0.262667
219	BENZENE, 1-ETHYL-4-(2 PHENYLETHYL)-	1.945	0.085	0.196	1	4.917	5.4	5.39	5.05258	0.347422
220	BENZENE, 1,2-DIMETHYL-3-PROPYL-	2.963	0.081	0.205	1	3.854	4.7	5.08	5.31997	0.619973
221	1,1'-(1,2-ETHANEDIYL)BIS(4-ETHYL-) BENZENE	1.928	0.085	0.187	1	5.398	5.23	4.91	4.58882	0.641183
222	BENZENE, ETHENYL-	2.991	0.068	0.25	1	2.851	6.1	7.11	7.05571	0.955715
223	BENZENE, 1-ETHENYL-2-METHYL-	3.148	0.063	0.235	1	3.169	6.7	6.61	6.61779	0.0822147
224	BENZENE, 1-ETHENYL-2-ETHYL-	3.077	0.077	0.223	1	3.472	6.96	5.68	5.85862	1.10138
225	BENZENE, 1-ETHENYL-3-ETHYL-	2.975	0.083	0.223	1	3.472	6.96	5.56	5.7881	1.1719
226	BENZENE, 1-ETHENYL-4-ETHYL-	2.895	0.077	0.223	1	3.472	6.96	5.93	6.00946	0.950536
227	BENZENE, (1-METHYLETHENYL)-	2.981	0.066	0.235	1	3.169	6.1	6.71	6.67717	0.577166
228	BENZENE, 1,3-DIETHENYL-	3.087	0.083	0.231	1	3.386	6.1	5.62	5.87683	0.223166
229	BENZENE, 1-ETHENYL-4-(2-METHYLPROPYL)	2.708	0.079	0.205	1	4.044	5.7	5.37	5.43222	0.267784
230	BENZENE, 1-PROPENYL-,(Z)-	2.848	0.078	0.235	1	3.169	6.7	6.38	6.41464	0.285359
231	BENZENE, 1-PROPENYL-,(E)-	2.848	0.078	0.235	1	3.169	6.7	6.38	6.41464	0.285359
232	BENZENE, 1-ETHENYL-4-(1-METHYLETHENYL)-	3.001	0.071	0.221	1	3.677	6.5	5.86	5.91549	0.584511
233	BENZENE, 1-(1,1-DIMETHYLETHYL)-4-ETHENYL-	2.999	0.065	0.205	1	4.044	6.1	5.57	5.62738	0.472615
234	NAPHTHALENE	2.888	0.095	0.238	1	3.386	5.9	5.51	5.88949	0.0105128
235	NAPHTHALENE, 1-METHYL-	2.913	0.094	0.227	1	3.677	6.4	5.11	5.51431	0.885695
236	NAPHTHALENE, 1-ETHYL-	2.791	0.103	0.218	1	3.958	5.2	4.54	5.14999	0.0500105
237	NAPHTHALENE, 1,2,3,4-TETRAHYDRO-	2.414	0.095	0.223	1	3.562	5	5.77	5.84758	0.847585
238	NAPHTHALENE, 2,6-DIMETHYL-	2.787	0.106	0.218	1	3.958	5	4.42	5.13516	0.135164
239	NAPHTHALENE, 1-PHENYL-	2.323	0.112	0.205	1	4.76	5.1	4	4.55434	0.545658
240	NAPHTHALENE, 1-BUTYL-	2.43	0.107	0.203	1	4.494	5.1	4.21	4.70537	0.394627
241	NAPHTHALENE, 1-HEXYL-	2.111	0.095	0.192	1	4.999	5.1	4.61	4.54386	0.556137
242	NAPHTHALENE, 2,7-DIMETHYL-	2.798	0.105	0.218	1	3.958	5	4.45	5.13403	0.134032
243	NAPHTHALENE, 1-HEXYL-1,2,3,4-TETRAHYDRO-	1.912	0.095	0.182	1	5.176	5.1	4.57	4.41527	0.684728
244	NAPHTHALENE, 1-PROPYL-	2.614	0.11	0.21	1	4.23	5.1	4.15	4.89601	0.203993
245	NAPHTHALENE, 2-ETHYL	2.674	0.102	0.218	1	3.958	5.2	4.74	5.22219	0.0221894
246	1H-INDENE, 1-METHYL-	2.591	0.086	0.231	1	3.472	5.5	6.11	6.10872	0.60872
247	1H-INDENE, 2-METHYL-	2.543	0.095	0.231	1	3.472	5.4	5.8	5.94366	0.543662
248	1H-INDENE, 1,2,3-TRIMETHYL-	2.649	0.098	0.212	1	4.044	4.2	4.79	5.13986	0.939862
249	INDENE, 1-PHENYL-	2.086	0.106	0.208	1	4.588	4.2	4.76	4.87806	0.678064
250	BENZENE, 1,1'-(1,2-ETHENEDIYL)BIS-, (Z)-	2.159	0.084	0.212	1	4.332	5.3	5.84	5.57474	0.27474
251	BENZENE, 1,1'-(1,2-ETHENEDIYL)BIS-, (E)-	2.159	0.084	0.212	1	4.332	5.3	5.84	5.57474	0.27474
252	BENZENE, 1,3-DIMETHOXY-5-(2-PHENYLETHENYL)-,(E)-	1.978	0.097	0.248	0.303	3.475	5.62	6.11	5.90653	0.286529
253	9H-FLUORENE	2.321	0.116	0.218	1	4.148	5.3	4.49	5.19261	0.107392
254	1H-INDENE	2.625	0.078	0.244	1	3.169	6.4	6.85	6.72318	0.323181
255	ANTHRACENE	2.524	0.114	0.214	1	4.332	5.2	4.1	4.91164	0.288361
256	ACENAPHTHYLENE, 1,2-DIHYDRO-	2.58	0.109	0.223	1	3.958	5.3	4.67	5.29248	0.00752348
257	BICYCLO(2.2.1)HEPT-2-ENE, 5-ETHENYL-	2.186	0.085	0.224	1	2.964	6	6.93	6.72822	0.728217
258	1H-INDENE, 2,3-DIHYDRO-	2.535	0.078	0.235	1	3.259	6.2	6.75	6.60169	0.40169
259	1,3-CYCLOHEXADIENE, 1-METHYL-4-(1-METHYLETHYL)-	2.643	0.072	0.204	1	3.267	6.8	6.27	6.29493	0.505065
260	1,4-CYCLOHEXADIENE, 1-METHYL-4-(1-METHYLETHYL)-	2.539	0.072	0.204	1	3.267	6.8	6.41	6.38692	0.413079
261	(1-METHYLPROPYL)CYCLOHEXANE	2.24	0.07	0.187	1	4.431	5.53	5.79	5.63283	0.10283
262	PROPANAL	1.987	0	0.39	0	0.202	16.1	14.77	14.9099	1.19007
263	BUTANAL	2.199	0	0.335	-1	0.655	12.5	12.17	12.4004	0.0996011
264	PENTANAL	2.345	0.033	0.3	-0.4	1.064	9.5	10.24	10.2437	0.743653
265	HEPTANAL	2.534	0.048	0.256	-0.143	1.795	7.1	8.29	8.27213	1.17213
266	HEXANAL	2.452	0.043	0.275	-0.222	1.442	8.1	9.12	9.09056	0.990556
267	OCTANAL	2.598	0.05	0.242	-0.1	3.041	6.4	7.04	6.98986	0.589856
268	NONANAL	2.65	0.051	0.23	-0.074	3.358	5.8	6.52	6.49975	0.699749
269	HEXANAL, 2-ETHYL-	3.097	0.05	0.242	-0.25	2.129	7.2	6.84	6.99919	0.200806
270	ETHANEDIAL	2	0	0.613	0	-1.306	21.1	19.91	20.2737	0.826254
271	HEXANAL, 2-METHYL-	2.867	0.047	0.256	-0.143	1.795	7.2	7.88	7.93069	0.73069
272	HEXANAL, 3-METHYL-	2.925	0.032	0.256	-0.314	1.795	7.2	8.27	8.35692	1.15692
273	2-PENTENAL, 2-METHYL-	3.295	0.022	0.299	-0.222	1.335	10.7	9.39	9.336	1.364
274	2-HEXENAL, 2-ETHYL-	3.484	0.05	0.257	-0.25	2.021	8.1	6.66	6.86073	1.23927
275	DECANAL	2.693	0.052	0.221	-0.057	3.661	5.4	6.06	6.06963	0.66963
276	UNDECANAL	2.729	0.053	0.213	-0.045	3.953	5.2	5.63	5.66892	0.468917
277	1-DODECANAL	2.76	0.054	0.206	-0.037	4.234	5	5.23	5.29513	0.295134
278	TRIDECANAL	2.786	0.054	0.2	-0.031	4.506	5	4.9	4.98857	0.0114326
279	2-PROPENAL, 2-METHYL-	2.862	0	0.382	0	0.548	14.6	13.2	13.0247	1.57533
280	BENZENEACETALDEHYDE, alpha-METHYL-	2.751	0.07	0.286	-0.206	2.152	8	7.31	7.27911	0.720886
281	BENZALDEHYDE, 2-METHYL-	3.013	0.063	0.309	-0.55	2.102	6.7	7.38	7.39671	0.696709
282	BENZALDEHYDE, 4-METHYL-	2.887	0.078	0.309	-0.438	2.102	6.7	7.03	7.12215	0.422149
283	BENZALDEHYDE	2.839	0.068	0.34	-0.619	1.769	7.8	8.14	8.10467	0.304674
284	BENZALDEHYDE, 2-HYDROXY-	2.768	0.063	0.366	0.157	1.667	8.4	9.76	9.53454	1.13454
285	BENZALDEHYDE, 4-HYDROXY-	2.668	0.078	0.366	-0.679	1.156	8.4	8.79	8.7983	0.398295
286	1,4-BENZENEDICARBOXALDEHYDE	2.806	0.077	0.351	-0.583	1.404	7.3	8.3	8.34132	1.04132
287	OCTANAL, 2-METHYL-	2.889	0.045	0.23	-0.074	2.446	8.3	7.06	7.18067	1.11933
288	2-PROPANONE	2.342	0	0.39	0	0.202	12.8	14.3	14.3114	1.51136
289	3-HEPTANONE	2.868	0.047	0.256	-0.143	1.795	7.3	7.88	7.92953	0.629527
290	2-HEXANONE	2.684	0.044	0.275	-0.222	1.442	8	8.77	8.76564	0.765645
291	2-HEPTANONE	2.72	0.043	0.256	-0.143	1.795	7.9	8.24	8.27827	0.378268
292	2-HEXANONE, 5-METHYL-	2.933	0.059	0.256	-0.143	1.795	8.2	7.27	7.37551	0.824492
293	4-HEPTANONE, 2,6-DIMETHYL-	3.342	0.031	0.23	-0.383	2.446	6.2	6.75	6.91669	0.716692
294	2-PYRROLIDINONE	1.895	0.023	0.425	0	-0.212	14.4	14.86	14.8843	0.484258
295	2-PYRROLIDINONE, 1-METHYL-	1.908	0.029	0.373	0	0.198	12.24	13.34	13.277	1.03704
296	3-HEPTANONE, 6-METHYL-	3.066	0.053	0.242	-0.1	2.129	7.73	6.9	7.04261	0.68739
297	5-NONANONE	3.002	0.066	0.23	-0.206	2.446	5.6	5.9	6.13601	0.536014
298	2-NONANONE	2.776	0.046	0.23	-0.074	3.358	5.9	6.56	6.57311	0.673105
299	2,4-PENTANEDIONE	2.968	0	0.358	0.225	0.076	11.4	13.17	12.9669	1.56692
300	CYCLOHEXANONE	2.128	0.062	0.299	-1	1.05	9.4	8.7	8.58144	0.818559
301	METHANONE, DIPHENYL-	2.299	0.091	0.261	-0.231	3.587	5.4	5.57	5.50116	0.101161
302	ETHANONE, 1-PHENYL-	2.854	0.066	0.309	-0.325	2.102	6.7	7.69	7.63162	0.931617
303	2(3H)-FURANONE, DIHYDRO-	1.648	0.023	0.407	0	0.194	12.6	14.58	14.5918	1.9918
304	2-OXEPANONE	1.715	0.063	0.324	-1	0.981	9.6	9.74	9.40589	0.194113
305	2(3H)-FURANONE, DIHYDRO-5-METHYL-	1.692	0.046	0.358	-1	0.604	10.6	11.38	11.2047	0.604692
306	(1,1'-BICYCLOHEXYL)-2-ONE	1.887	0.095	0.222	-0.167	2.93	5.7	5.74	5.67586	0.024143
307	2-OXETANONE, 4-METHYLENE-	1.916	0	0.458	-1	0.087	16.8	15.22	15.5544	1.2456
308	ETHANOL	1.111	0	0.386	0	-0.172	19	16.1	16.6005	2.39947
309	1-PROPANOL	1.57	0	0.332	0	0.347	12	14.18	14.4797	2.47966
310	2-PROPANOL	1.775	0	0.332	0	0.347	12.7	13.89	14.134	1.43401
311	1-BUTANOL	1.886	0	0.297	-1	0.8	11.2	11.8	12.1888	0.988772
312	1-PROPANOL, 2-METHYL-	2.141	0	0.297	0	0.8	10.9	12.44	12.5928	1.6928
313	1-PENTANOL	2.106	0.033	0.272	-0.4	1.209	10	9.94	10.0097	0.00967298
314	2-BUTANOL, 2-METHYL-	2.737	0	0.272	0	1.209	13.2	10.88	10.8848	2.31522
315	1-BUTANOL, 2-METHYL-	2.437	0	0.272	-1	1.209	9	10.32	10.5566	1.55663
316	1-HEXANOL	2.266	0.043	0.254	-0.222	1.587	8.2	8.89	8.89052	0.690524
317	2-HEXANOL	2.453	0.044	0.254	-0.222	1.587	8.03	8.59	8.61737	0.587372
318	1-PENTANOL, 2-METHYL-	2.589	0.022	0.254	-0.222	1.587	9.65	9.34	9.4706	0.179396
319	1-PENTANOL, 3-METHYL-	2.593	0.022	0.254	-0.611	1.587	9.8	8.94	9.14042	0.659581
320	1-HEXANOL, 2-METHYL-	2.675	0.047	0.24	-0.143	1.94	9	7.74	7.81351	1.18649
321	1-BUTANOL, 3-METHYL-	2.341	0	0.272	-1	1.209	9	10.45	10.7185	1.7185
322	2-BUTANOL, 3-METHYL-	2.613	0	0.272	0	1.209	10.9	11.05	11.0939	0.193863
323	1-HEPTANOL	2.385	0.048	0.24	-0.143	1.94	7.2	8.09	8.10329	0.90329
324	2-HEPTANOL	2.542	0.043	0.24	-0.143	1.94	7.49	8.09	8.15273	0.662731
325	1-HEXANOL, 5-METHYL-	2.551	0.043	0.24	-0.143	1.94	7.3	8.08	8.14187	0.841865
326	1-OCTANOL	2.477	0.05	0.228	-0.1	3.186	6.4	6.85	6.82167	0.421672
327	2-OCTANOL	2.609	0.045	0.228	-0.1	2.274	7.03	7.51	7.59523	0.565233
328	1-NONANOL	2.549	0.051	0.219	-0.074	3.503	6.1	6.35	6.35397	0.253974
329	2-NONANOL	2.661	0.046	0.219	-0.074	3.503	6.64	6.41	6.44939	0.190612
330	1-DECANOL	2.608	0.052	0.211	-0.057	3.806	5.5	5.89	5.92193	0.421932
331	1-UNDECANOL	2.657	0.053	0.204	-0.045	4.098	5.2	5.46	5.52195	0.32195
332	1-NONANOL, 8-METHYL-	2.708	0.048	0.211	-0.057	2.894	8.5	6.54	6.6823	1.8177
333	1-DODECANOL	2.697	0.054	0.198	-0.037	4.379	5.1	5.07	5.15261	0.0526096
334	1-TRIDECANOL	2.732	0.054	0.193	-0.031	4.651	5	4.75	4.85046	0.149543
335	1-TETRADECANOL	2.761	0.055	0.189	-0.026	4.914	5	4.42	4.53245	0.467547
336	1-PENTADECANOL	2.787	0.055	0.185	-0.022	5.17	5.2	4.13	4.26467	0.935334
337	1-HEXADECANOL	2.809	0.056	0.181	-0.019	5.42	5	3.81	3.9651	1.0349
338	1-HEPTADECANOL	2.829	0.056	0.177	-0.017	5.663	5	3.54	3.71374	1.28626
339	CYCLOHEXANOL, 1-METHYL-	2.139	0.055	0.256	-0.429	1.548	7.2	8.41	8.33323	1.13323
340	alpha,alpha,4-TRIMETHYL-3-CYCLOHEXENE-1-METHANOL	2.416	0.066	0.231	-0.175	2.357	6.45	6.8	6.80111	0.351109
341	CYCLOHEXANOL, 1-METHYL-4-(1-METHYLETHENYL)	2.313	0.071	0.231	-0.057	2.357	6.55	6.85	6.79536	0.24536
342	1-UNDECANOL, 2-METHYL-	2.84	0.048	0.198	-0.037	4.379	6.8	5.12	5.24665	1.55335
343	2-FURANMETHANOL, TETRAHYDRO-	1.56	0.037	0.326	-1	-0.063	9.7	11.82	11.8371	2.1371
344	2-PROPEN-1-OL	1.774	0	0.39	0	0.202	18	15.04	15.2691	2.73093
345	BENZENEMETHANOL, alpha,alpha-DIMETHYL-	2.771	0.062	0.271	-0.206	2.242	6.1	7.29	7.25371	1.15371
346	PHENOL, 2,3-DIMETHYL-	2.971	0.054	0.291	-0.438	2.193	6.4	7.53	7.5111	1.1111
347	PHENOL, 2,4-DIMETHYL	2.909	0.071	0.291	-0.156	2.193	6.4	7.17	7.19213	0.792125
348	PHENOL, 2,5-DIMETHYL-	2.906	0.071	0.291	-0.438	2.193	6.4	6.9	6.95963	0.559628
349	PHENOL, 3,4-DIMETHYL-	2.911	0.071	0.291	-0.438	2.193	6.4	6.89	6.95515	0.55515
350	PHENOL, 3,5-DIMETHYL-	2.904	0.058	0.291	-0.438	2.193	6.4	7.45	7.42647	1.02647
351	PHENOL	2.651	0.062	0.355	-1	1.506	9.1	8.73	8.65368	0.446321
352	PHENOL, 2-METHYL-	2.816	0.057	0.318	-0.429	1.859	7.6	8.35	8.25873	0.658732
353	PHENOL, 3-METHYL-	2.773	0.06	0.318	-0.619	1.859	7.6	8.1	8.02581	0.425809
354	PHENOL, 4-METHYL-	2.738	0.08	0.318	-0.429	1.859	7.6	7.48	7.52733	0.0726723
355	PHENOL, 2-ETHYL-	2.762	0.063	0.291	-0.325	2.193	7.2	7.54	7.47236	0.27236
356	PHENOL, 4-ETHYL-	2.664	0.078	0.291	-0.156	2.193	7.2	7.21	7.18052	0.0194766
357	PHENOL, NONYL-	2.01	0.069	0.208	-0.097	5.089	4.2	5.01	4.72419	0.524186
358	ETHANOL, 2,2'-(OXYBIS(2,1-ETHANEDIYLOXY))BIS-	1.693	0.054	0.279	-0.458	-1.038	11	11.22	11.1664	0.166374
359	1,3-PROPANEDIOL	1.651	0	0.361	1.5	-0.534	16.6	16.67	16.7706	0.170584
360	PROPANOL, OXYBIS-	1.938	0.038	0.293	-0.1	-0.129	11.5	11.56	11.5631	0.063123
361	2-BUTYNE-1,4-DIOL	2.276	0.033	0.407	-1	-0.226	14.8	12.6	12.6851	2.11486
362	PROPANOL,((1-METHYL-1,2-ETHANEDIYL)bis(oxy))bis-	2.1	0.057	0.261	-0.133	0.067	8.7	9.78	9.73253	1.03253
363	1,3-PROPANEDIOL, 2-METHYL-	2.181	0	0.325	2	-0.081	13.5	15.51	15.3268	1.82684
364	1,2-BUTANEDIOL	2.166	0	0.325	-1	-0.081	13	12.53	12.8502	0.149824
365	1,3-BUTANEDIOL	2.095	0	0.325	0.5	-0.081	12.6	14.12	14.2209	1.62087
366	1,2,3-PROPANETRIOL	1.958	0	0.371	1	-1.37	19	16.48	16.6533	2.34668
367	1,2,4-BUTANETRIOL	2.194	0.022	0.338	-0.222	-0.917	13.2	13.15	13.2939	0.093947
368	1,3-PENTANEDIOL, 2,2,4-TRIMETHYL	3.591	0.016	0.249	0.562	1.393	7.72	9.06	8.95729	1.23729
369	1,3-PENTANEDIOL, 2-METHYL	2.824	0.015	0.278	0.667	0.706	11.5	11.23	11.2004	0.299618
370	2,3-BUTANEDIOL	2.313	0	0.325	0	-0.081	13.7	13.32	13.4363	0.263698
371	2-BUTENE-1,4-DIOL, (Z)-	2.172	0.033	0.362	-1	-0.226	13.3	11.91	12.0079	1.29213
372	2-BUTENE-1,4-DIOL, (E)-	2.172	0.033	0.362	-1	-0.226	13.3	11.92	12.0079	1.29213
373	1,4-BUTANEDIOL	1.913	0.033	0.325	-1	-0.081	13.2	11.48	11.6004	1.5996
374	1,5-PENTANEDIOL	2.107	0.043	0.298	-0.533	0.329	10.9	10.47	10.4599	0.440089
375	1,6-HEXANEDIOL	2.254	0.048	0.278	-0.333	0.706	9.2	9.63	9.6001	0.4001
376	1,2-BENZENEDIOL	2.551	0.057	0.381	-1	0.893	9.8	9.98	9.89479	0.0947903
377	1,3-BENZENEDIOL	2.519	0.06	0.381	0.333	0.893	9.8	11.21	10.912	1.11198
378	1,3-PROPANEDIOL, 2,2-BIS(HYDROXYMETHYL)-	2.958	0	0.321	1.25	-1.315	12.5	14.49	14.2688	1.76877
379	1,3-PROPANEDIOL, 2-ETHYL-2-(HYDROXYMETHYL)-	3.139	0	0.293	0.5	-0.129	9.7	12.16	11.9743	2.27434
380	1,2,3-BENZENETRIOL	2.528	0.054	0.39	-0.25	0.325	10.8	11.43	11.2734	0.473403
381	MYO-INOSITOL	2.152	0.069	0.327	0	-2.889	14.4	12.53	12.5609	1.83907
382	ACETIC ACID	1.786	0	0.5	0	-0.386	16	17.51	17.7752	1.77522
383	PROPANOIC ACID	2.136	0	0.415	0	0.133	14.8	15.09	15.1717	0.371723
384	BUTANOIC ACID	2.333	0	0.362	-1	0.586	13.4	12.53	12.6961	0.703869
385	BUTANOIC ACID, 2-METHYL-, (+ -)	2.847	0	0.326	-1	0.996	9.8	10.91	10.8944	1.09443
386	PENTANOIC ACID	2.458	0.044	0.326	-0.533	0.996	9.6	10.02	9.93832	0.33832
387	BUTANOIC ACID, 3-METHYL-	2.692	0	0.326	-1	0.996	9.8	11.11	11.1558	1.35577
388	HEXANOIC ACID	2.546	0.043	0.3	-0.333	1.373	8.2	9.4	9.32974	1.12974
389	HEXANOIC ACID, 2-METHYL-	2.978	0.046	0.28	-0.229	1.727	8	8.18	8.18428	0.184281
390	1,4-CYCLOHEXANEDICARBOXYLIC ACID, trans-	2.138	0.066	0.318	-0.7	0.729	8.22	9.4	9.19913	0.979126
391	PROPANOIC ACID, 2,2'-OXYBIS-	2.479	0.049	0.346	-0.083	-0.353	11	11.52	11.4295	0.429479
392	DODECANOIC ACID	2.796	0.051	0.222	-0.067	4.165	5.1	5.63	5.61672	0.516725
393	TRIDECANOIC ACID	2.818	0.051	0.216	-0.056	4.437	4.9	5.31	5.31387	0.413871
394	TETRADECANOIC ACID	2.837	0.052	0.209	-0.048	4.701	5.1	4.94	4.96523	0.134771
395	HEXADECANOIC ACID	2.87	0.053	0.199	-0.036	5.206	4.9	4.33	4.38564	0.514355
396	2-BUTENOIC ACID, (Z)-	2.653	0	0.407	-1	0.479	14.6	13	13.0529	1.54711
397	2-BUTENOIC ACID, (E)-	2.653	0	0.407	-1	0.479	15.1	13	13.0529	2.04711
398	OCTANOIC ACID, 2-METHYL	2.992	0.043	0.251	-0.127	2.377	6.65	7.4	7.44504	0.795037
399	OCTADECANOIC ACID	2.896	0.054	0.191	-0.028	5.687	4.9	3.77	3.85802	1.04198
400	2-PROPENOIC ACID	2.341	0	0.483	0	0.026	17	16.14	16.197	0.802984
401	BENZOIC ACID	2.639	0.066	0.366	-0.743	1.7	8	8.9	8.76924	0.76924
402	BENZOIC ACID, 2-METHYL-	2.837	0.062	0.334	-0.687	2.034	6.8	8.03	7.96264	1.16264
403	BENZOIC ACID, 4-METHYL-	2.717	0.072	0.334	-0.583	2.034	8.06	7.88	7.80219	0.25781
404	BENZOIC ACID, 2-HYDROXY-	2.654	0.062	0.376	0.012	1.643	8.6	10.02	9.76235	1.16235
405	HEXANEDIOIC ACID	2.68	0.042	0.344	-0.444	0.434	9.6	10.62	10.5737	0.973729
406	1,2-BENZENEDICARBOXYLIC ACID	2.809	0.088	0.367	-0.786	1.384	7.7	7.94	8.18275	0.482753
407	1,3-BENZENEDICARBOXYLIC ACID	2.705	0.08	0.367	-0.591	1.384	7.7	8.61	8.62553	0.92553
408	ETHANEPEROXOIC ACID	1.341	0	0.483	0	-0.41	20.5	17.76	18.2168	2.28317
409	PROPANOIC ACID, ANHYDRIDE	2.254	0.044	0.337	0.25	1.242	11.9	11.1	10.8336	1.0664
410	BUTANOIC ACID, ANHYDRIDE	2.457	0.046	0.293	-0.221	1.929	7.6	8.99	8.85167	1.25167
411	2H-PYRAN-2,6(3H)-DIONE, DIHYDRO-	1.8	0.06	0.402	-0.111	0.472	13.1	12.42	11.9787	1.12125
412	5-ISOBENZOFURANCARBOXYLIC ACID, 1,3-DIHYDRO-1,3-DIOXO-	2.207	0.096	0.359	-0.399	1.911	9.5	8.27	8.18877	1.31123
413	FORMIC ACID, METHYL ESTER	1.176	0	0.5	0	-0.386	20	18.29	18.8037	1.19625
414	FORMIC ACID, ETHYL ESTER	1.354	0	0.415	-1	0.133	13.5	15.16	15.6563	2.15628
415	FORMIC ACID, PROPYL ESTER	1.564	0.033	0.362	-0.25	0.586	11.3	12.94	12.8136	1.51365
416	FORMIC ACID, ETHENYL ESTER	1.433	0	0.483	-1	0.026	18.8	16.36	16.894	1.90598
417	ACETIC ACID, METHYL ESTER	1.649	0	0.415	0	0.133	16	15.74	15.9929	0.00713785
418	ACETIC ACID, 2-METHYLPROPYL ESTER	2.034	0.059	0.3	0	1.373	10.5	9.74	9.41988	1.08012
419	ACETIC ACID, 2-PROPENYL ESTER	1.86	0.044	0.358	-0.067	0.888	11.8	11.96	11.6757	0.124304
420	ACETIC ACID, ETHENYL ESTER	1.766	0	0.407	-0.25	0.479	13.4	14.97	15.174	1.77396
421	PROPANOIC ACID, METHYL ESTER	1.979	0	0.362	0.5	0.586	13	14.51	14.544	1.54399
422	PROPANOIC ACID, ETHYL ESTER	1.954	0.022	0.326	-0.067	0.996	11	12.1	12.1013	1.10131
423	PROPANOIC ACID, ETHENYL ESTER	2.023	0.022	0.358	-0.067	0.888	11.8	12.67	12.6353	0.835269
424	ACRYLIC ACID, ETHYL ESTER	2.029	0.022	0.358	-0.067	0.888	11.8	12.66	12.6266	0.826622
425	2-PROPENOIC ACID, PROPYL ESTER	2.057	0.047	0.324	0	1.266	9.9	10.74	10.4679	0.567908
426	2-PROPENOIC ACID, BUTYL ESTER	2.122	0.044	0.299	-0.229	1.619	9.9	9.85	9.67298	0.227018
427	NONANOIC ACID, BUTYL ESTER	2.601	0.057	0.216	-0.231	4.437	5.8	5.17	5.15057	0.649426
428	PENTANOIC ACID, BUTYL ESTER	2.316	0.062	0.251	-0.389	2.377	7.5	7.25	7.15463	0.345372
429	BUTANOIC ACID, 3-METHYL-, ETHYL ESTER	2.426	0.033	0.28	-0.633	1.727	8.3	9.08	9.11953	0.819531
430	2-PROPENOIC ACID, 2-METHYL-, METHYL ESTER	2.512	0	0.358	0.4	0.888	12.5	13.4	13.2602	0.76025
431	METHACRYLIC ACID, ETHYL ESTER	2.373	0.032	0.324	0	1.266	9.6	10.95	10.8289	1.22893
432	1,2-BENZENEDICARBOXYLIC ACID, BIS(2-ETHYLHEXYL) ESTER	2.064	0.088	0.204	-0.386	5.426	2.9	3.55	3.42524	0.525236
433	PROPANOIC ACID, 2-METHYL-, 2-METHYLPROPYL ESTER	2.389	0.047	0.264	0.042	2.06	7.59	8.67	8.55621	0.966212
434	BUTANOIC ACID, 3-METHYL-, 3-METHYLBUTYL ESTER	2.489	0.04	0.24	-0.64	2.681	6.9	7.29	7.37676	0.476761
435	1,2-BENZENEDICARBOXYLIC ACID, DINONYL ESTER	1.832	0.077	0.197	-0.359	6.75	2.6	3.33	2.91471	0.314707
436	1,2-BENZENEDICARBOXYLIC ACID, DIPROPYL ESTER	2.128	0.099	0.267	-0.464	3.112	5.3	5.67	5.69317	0.393165
437	1,2-BENZENEDICARBOXYLIC ACID, DIDECYL ESTER	1.811	0.076	0.191	-0.338	7.15	2.5	3.03	2.61191	0.111913
438	1,2-BENZENEDICARBOXYLIC ACID, DIUNDECYL ESTER	1.794	0.075	0.185	-0.32	7.538	2.3	2.74	2.31514	0.0151438
439	1,4-BENZENEDICARBOXYLIC ACID, DIOCTYL ESTER	1.856	0.078	0.204	-0.382	6.338	3	3.64	3.23785	0.237847
440	DECANEDIOIC ACID, DIBUTYL ESTER	2.726	0.06	0.213	-0.267	3.836	5.6	5.2	5.28879	0.311209
441	2-PROPENOIC ACID, 2-METHYL-, BUTYL ESTER	2.343	0.043	0.279	-0.167	1.953	8	9.05	8.93837	0.938368
442	CARBONIC ACID, DIETHYL ESTER	1.694	0.032	0.339	-0.68	0.566	13.9	11.96	11.9549	1.94513
443	ETHANEDIOIC ACID, DIETHYL ESTER	2.213	0.052	0.344	-0.583	0.434	12	10.68	10.533	1.46702
444	PROPANEDIOIC ACID, DIETHYL ESTER	2.334	0.046	0.321	0.729	0.787	11.3	11.39	11.1184	0.181571
445	TETRADECANOIC ACID, 1-METHYLETHYL ESTER	2.816	0.052	0.195	-0.145	5.449	4.9	4.09	4.16028	0.739719
446	1,2-BENZENE DICARBOXYLIC ACID, HEPTYL, UNDECYL ESTER	1.821	0.077	0.197	-0.359	6.75	2.6	3.34	2.92382	0.323824
447	BUTANE, 1,1'-OXYBIS-	1.923	0.05	0.228	-0.325	2.274	7.6	8	7.95775	0.357746
448	PROPANE, 2-METHOXY-2-METHYL-	2.183	0	0.272	0	1.209	15.1	11.61	11.8189	3.28111
449	PROPANE, 1-METHOXY-	1.489	0	0.297	0.25	0.8	14.8	13.55	13.9006	0.899359
450	BUTANE, 1-(1-METHYLETHOXY)-	1.924	0.043	0.24	-0.143	1.94	8.3	8.93	8.89888	0.598881
451	PROPANE, 2-METHOXY-	1.644	0	0.297	0	0.8	14.3	13.09	13.4308	0.869203
452	HEXANE, 1,1'-OXYBIS-	2.221	0.054	0.198	-0.157	3.467	5.5	6.22	6.26696	0.766959
453	BUTANE, 1-METHOXY-	1.754	0.033	0.272	-0.4	1.209	11.4	10.41	10.4739	0.926145
454	BENZENE, 1-METHOXY-4-(1-PROPENYL)-	2.425	0.083	0.267	-0.037	2.723	7.2	6.62	6.5413	0.658697
455	PENTANE, 1,1'-OXYBIS	2.092	0.052	0.211	-0.214	2.894	6	7.06	7.06031	1.06031
456	PENTANE, 1-METHOXY-	1.964	0.043	0.254	-0.222	1.587	9.5	9.29	9.25515	0.244853
457	METHANE, DIMETHOXY-	1.121	0	0.361	0.667	-0.128	17.6	16.27	16.6588	0.941225
458	ETHANE, 1,1-DIETHOXY-	1.691	0.032	0.278	-0.2	1.112	10.4	10.93	10.9462	0.54622
459	PROPANE, 2-METHYL-1-(1-METHYLETHOXY)-	2.032	0.059	0.24	0.143	1.94	8	8.38	8.20091	0.200908
460	PROPANE, 1-ETHOXY-2-METHYL	1.88	0.044	0.254	0.167	1.587	9.14	9.75	9.62723	0.48723
461	OXIRANE, (PHENOXYMETHYL)-	1.288	0.065	0.309	-0.127	1.237	8.96	10.64	10.0019	1.0419
462	PROPANE, 1,1'-OXYBIS-	1.69	0.043	0.254	0.167	1.587	9.5	10.05	9.91038	0.410384
463	BUTANE, 1-(ETHENYLOXY)-	1.816	0.043	0.275	-0.222	1.442	11.3	9.98	9.85844	1.44156
464	BUTANE, 1-ETHOXY-	1.76	0.043	0.254	-0.222	1.587	9.5	9.57	9.50145	0.0014487
465	2,5,8,11-TETRAOXADODECANE	1.656	0.053	0.273	-0.625	-0.251	11.4	10.49	10.427	0.973044
466	2,5,8,11,14-PENTAOXAPENTADECANE	1.709	0.055	0.258	-0.591	-0.418	9.9	10.22	10.1939	0.293905
467	ETHANE, 1,1'-OXYBIS(2-ETHOXY-	1.65	0.052	0.263	-0.411	0.557	10.1	10.03	9.8974	0.202598
468	BUTANE, 1,1'-(OXYBIS(2,1-ETHANEDIYLOXY))bis-	1.831	0.055	0.226	-0.432	1.75	7	8.13	8.0846	1.0846
469	BENZENE, (ETHOXYMETHYL)-	1.889	0.083	0.271	-0.259	2.242	6.7	7.54	7.19311	0.493108
470	BENZENE, METHOXY-	2.167	0.068	0.318	-0.238	1.859	9	8.95	8.60626	0.39374
471	BENZENE, ETHOXY-	1.9	0.078	0.291	-0.1	2.193	7.8	8.3	7.85193	0.0519323
472	BENZENE, 1,1'-(OXYBIS(METHYLENE))BIS-	1.385	0.08	0.243	-0.318	3.394	6	6.99	6.36297	0.362973
473	BENZENE, 1,1'-OXYBIS-	1.529	0.09	0.267	-0.133	3.395	6	6.99	6.37109	0.371089
474	BENZENE, 1-METHYL-3-(1-METHYLETHOXY)	1.986	0.076	0.255	-0.144	2.813	7.52	7.13	6.80036	0.719637
475	2-OXOLAN-2-YLOXOLANE	1.598	0.06	0.279	-0.375	1.001	10.45	9.78	9.45701	0.992987
476	HYDROPEROXIDE,1-METHYL-1-(4METHYLCYCLOHEXYL)ETHYL	2.034	0.066	0.24	-0.28	2.434	6.9	7.33	7.14281	0.242807
477	FURAN	2.299	0	0.439	0	0.156	14.3	15.3	15.3292	1.02923
478	DIBENZOFURAN	2.345	0.116	0.273	-0.083	2.859	6.4	5.31	6.04928	0.350723
479	PEROXIDE, bis(1,1-DIMETHYL ETHYL)	1.758	0.069	0.249	0.25	2.205	8.2	8.42	8.00911	0.190889
480	HYDROPEROXIDE, bis(1-METHYLETHYL)PHENYL	2.59	0.074	0.25	-0.144	3.049	6	6.14	6.10694	0.106944
481	alpha-METHYLBENZOFURAN	2.456	0.095	0.3	-0.074	2.152	8.6	7.03	7.14406	1.45594
482	HYDROPEROXIDE, 1-METHYL-1-(4-(1-METHYLETHYL)PHENYL)ETHYL	2.506	0.06	0.25	-0.167	3.049	6	6.82	6.70555	0.705546
483	PROPANE, 2-(1,1-DIMETHYLETHOXY)-1-[2-(1,1-DIMETHYLETHOXY)-1-METHYLETHOXY]-	2.363	0.054	0.214	-0.071	2.286	6.66	7.22	7.29107	0.631071
484	PROPANE, 1,2-DIMETHOXY-	1.789	0.022	0.298	-0.533	0.329	13.4	11.78	12.001	1.39904
485	1-(1,1-DIMETHYLETHOXY)-2-METHYL-PROPANE	2.279	0.064	0.228	0.125	2.274	7.06	7.37	7.28946	0.229463
486	METHANE, CHLORO-	1	0	0.59	0	0.845	17.2	19.39	19.8827	2.68269
487	ETHANE, CHLORO-	1.633	0	0.433	0	1.364	15.4	15.26	15.4145	0.0144844
488	BUTANE, 1,4-DICHLORO-	2.339	0.033	0.362	-1	2.604	10.1	9.76	9.62164	0.478357
489	PENTANE, 1,5-DICHLORO-	2.447	0.043	0.326	-0.533	2.957	8.6	8.74	8.49802	0.101975
490	METHANE, DICHLORO-	1.633	0	0.655	0	1.364	19.1	19.4	19.6156	0.515609
491	ETHANE, 1,2-DICHLORO-	1.975	0	0.5	0	1.817	16	15.73	15.7704	0.229574
492	PROPANE, 1,2 DICHLORO-	2.54	0	0.415	0	2.226	14.5	13.09	12.8886	1.61139
493	ETHANE, 1,1,1,2-TETRACHLORO-	3.168	0	0.5	0	2.604	12.1	13.62	13.1565	1.05654
494	PROPANE, 1,2,3-TRICHLORO-	2.754	0	0.445	1	2.604	12.6	14.13	13.6359	1.0359
495	BUTANE, 1,2-DICHLORO-	2.754	0	0.362	-1	2.604	10.3	10.59	10.4418	0.141754
496	BUTANE, 2,3-DICHLORO-	2.993	0	0.362	0	2.604	10.5	11.26	10.8728	0.372757
497	BENZENE, (CHLOROMETHYL)-	2.832	0.068	0.329	-0.619	2.942	7.1	7.14	7.02604	0.0739555
498	BENZENE, CHLORO-	3.021	0.062	0.37	-1	2.876	7.1	7.58	7.50183	0.401831
499	BENZENE, 1,2-DICHLORO-	3.135	0.057	0.407	-1	3.478	9.2	7.88	7.77729	1.42271
500	BENZENE, 1,3-DICHLORO-	3.078	0.06	0.407	0.333	3.478	7.8	9.18	8.83943	1.03943
501	BENZENE, 1,4-DICHLORO-	3.032	0.08	0.407	-1	3.478	7.8	7.06	7.14745	0.652545
502	BENZENE, (TRICHLOROMETHYL)-	2.966	0.062	0.385	-0.796	3.83	6.5	7.49	7.26625	0.766251
503	BENZENE, 1-CHLORO-2-METHYL-	3.135	0.057	0.329	-0.429	3.21	6.7	7.2	7.07352	0.373516
504	BENZENE, 1-CHLORO-4-METHYL-	3.032	0.08	0.329	-0.429	3.21	6.7	6.36	6.44369	0.256314
505	BENZENE, 2,4-DICHLORO-1-METHYL-	3.172	0.071	0.366	0.446	3.795	6.5	7.72	7.49604	0.996036
506	1,3-BUTADIENE, 2-CHLORO-	3.205	0	0.41	0	1.974	11	12.3	11.8674	0.867411
507	BUTANE, 1-CHLORO-	2.191	0	0.315	-1	2.226	10	10.75	10.8758	0.875768
508	BUTANE, 2-CHLORO-	2.54	0	0.315	0	2.226	9.9	11.26	11.1213	1.2213
509	PENTANE, 1-CHLORO-	2.339	0.033	0.285	-0.4	2.604	8.6	8.92	8.83505	0.23505
510	NAPHTHALENE, 1-CHLORO-	2.913	0.094	0.296	-0.267	3.945	5.7	4.97	5.27401	0.425989
511	ETHENE, 1,1-DICHLORO-	2.803	0	0.613	0	1.672	16	16.81	16.6405	0.640515
512	BENZENE, 1,2,4-TRICHLORO-	3.172	0.071	0.418	-0.25	4.063	6.6	7.83	7.6582	1.0582
513	2-BUTENE, 1,4-DICHLORO-, (Z-)	2.734	0.033	0.407	-1	2.459	12.7	10.16	10.0262	2.67385
514	CYANOGEN CHLORIDE	2.219	0	1	0	-0.317	23.5	26.16	23.9491	0.449138
515	1-PROPENE, 2-CHLORO-	2.803	0	0.426	0	1.672	16	13.31	13.0745	2.92547
516	1-BUTENE, 3,4-DICHLORO-	2.965	0	0.407	-1	2.459	13.3	11.21	11.0114	2.28862
517	2-BUTENE, 1,3-DICHLORO-, (Z)-	3.137	0	0.407	0.5	2.459	12.2	12.48	11.9723	0.227655
518	METHANE, FLUORO-	0.41	0	0.59	0	0.546	22.2	20.4	21.1063	1.09365
519	ETHANE, FLUORO-	0.956	0	0.433	0	1.115	17.3	16.33	16.7466	0.553437
520	ETHANE, 1,1,1-TRIFLUORO-	1.464	0	0.52	0	1.597	18.4	16.92	17.1859	1.21414
521	ETHENE, 1,1-DIFLUORO-	1.32	0	0.613	0	1.219	21.3	19.13	19.4877	1.81226
522	ETHANE, 1,1-DIFLUORO-	1.195	0	0.5	0	1.364	18	17.08	17.4323	0.567689
523	PROPANE, 2-BROMO-	2.564	0	0.359	0	2.026	13.8	12.16	11.9856	1.81442
524	BENZENE, 1,3-DIBROMO-	3.297	0.06	0.407	0.333	3.795	9.8	8.65	8.37385	1.42615
525	ETHANE, IODO-	2.075	0	0.433	0	1.817	13.5	14.36	14.3225	0.822507
526	PROPANE, 1-IODO-	2.238	0	0.359	0	2.226	11	12.49	12.3822	1.38218
527	METHANAMINE	0.695	0	0.409	0	-0.814	20.7	17.57	18.2149	2.48509
528	METHANAMINE, N-METHYL-	1.135	0	0.348	0	-0.172	14.4	15.42	15.885	1.48502
529	ETHANAMINE	1.341	0	0.348	0	-0.172	14	15.14	15.5377	1.53768
530	1-PROPANAMINE, N-PROPYL-	2.028	0.043	0.245	0.167	1.587	11.4	9.41	9.37271	2.02729
531	1-BUTANAMINE	2.038	0	0.28	-1	0.8	9.8	11.29	11.6651	1.86506
532	1-PROPANAMINE, 2-METHYL-	2.337	0	0.28	0	0.8	11.6	11.85	11.9949	0.394892
533	CYCLOPROPANE AMINE	1.903	0	0.359	0	-0.045	16.6	14.47	14.6852	1.91481
534	1-PROPANAMINE, 2-METHYL-N-(2-METHYLPROPYL)-	2.47	0.038	0.222	0.125	2.274	9.1	8.09	8.19876	0.90124
535	1-TETRADECANAMINE	2.786	0.055	0.186	-0.026	4.914	4.1	4.33	4.47009	0.370088
536	ETHANOL, 2,2'-(METHYLIMINO)bis-	2.122	0.032	0.331	-0.83	-0.507	10	11.81	11.9455	1.94549
537	ETHANOL, 2,2'-IMINOBIS-	1.786	0.043	0.36	-0.57	-0.917	13.4	12.87	12.8162	0.58377
538	ETHANOL, 2,2',2''-NITRILOTRIS-	2.406	0.071	0.321	-0.547	-0.937	9.9	10.16	10.1999	0.299851
539	2-BUTANAMINE	2.329	0	0.28	0	0.8	11.6	11.86	12.0084	0.408381
540	BENZENEMETHANAMINE	2.709	0.068	0.307	-0.619	1.591	7.8	7.82	7.80919	0.00918717
541	1,4-DIAZABICYCLO(2.2.2)OCTANE	1.555	0.096	0.3	0	0.314	9.2	9.56	9.15005	0.0499485
542	BENZENAMINE, 2-METHYL-	2.977	0.057	0.307	-0.429	1.859	7.6	7.93	7.90853	0.308525
543	BENZENAMINE, 3-METHYL-	2.927	0.06	0.307	-0.619	1.859	7.6	7.68	7.68811	0.0881062
544	BENZENAMINE, 4-METHYL-	2.888	0.08	0.307	-0.429	1.859	7.6	7.07	7.2271	0.372901
545	1,2-ETHANEDIAMINE, N,N'-bis(2-AMINOETHYL)-	2.056	0.051	0.268	-0.444	-0.937	9.5	10.6	10.6888	1.18885
546	1,2-ETHANEDIAMINE	1.59	0	0.349	0	-1.053	14.4	15.42	15.8095	1.4095
547	PIPERIDINE	1.802	0.063	0.285	0	0.817	10	9.99	9.64756	0.352444
548	QUINOLINE	2.73	0.095	0.307	-0.074	2.066	7.4	6.86	7.15102	0.248978
549	FORMAMIDE, N-PHENYL-	2.23	0.078	0.386	-0.5	1.294	8	9.85	9.55908	1.55908
550	1-PIPERAZINEETHANAMINE	1.607	0.078	0.283	-0.4	-0.521	9.4	10.12	9.79306	0.393058
551	PROPANE, 1,2-DIAMINO	2.155	0	0.318	0	-0.534	16.9	13.71	13.9326	2.96744
552	BENZENAMINE, N,N-DIETHYL-	2.25	0.073	0.249	-0.01	2.813	6.4	6.92	6.71635	0.316347
553	BENZENAMINE, N-PHENYL-	1.815	0.09	0.263	-0.133	3.395	5.4	6.53	6.11563	0.715628
554	HYDRAZINE, PHENYL-	2.346	0.068	0.351	-1	1.437	9.5	8.86	8.68932	0.810679
555	QUINOLINE, 2-METHYL-	2.653	0.101	0.286	-0.038	2.369	6.2	6.15	6.57818	0.378179
556	METHANE, NITRO-	1.64	0	0.656	0	-0.433	22.2	20.57	20.997	1.20295
557	ETHANE, NITRO-	1.899	0	0.53	0	0.209	17.3	17.5	17.7074	0.407396
558	PROPANE, 1-NITRO-	2.094	0	0.451	-1.207	0.728	13.8	14.23	14.4578	0.657812
559	PYRROLIDINE	1.78	0	0.315	0	0.408	12	13.53	13.7942	1.79419
560	BUTANE, 1-NITRO-	2.245	0.044	0.398	-0.878	1.181	10.9	11.18	11.0337	0.133746
561	ACETONITRILE	2.219	0	0.564	0	-0.317	16	18.09	18.2229	2.22292
562	PROPANENITRILE	2.312	0	0.426	0	0.202	14	15.01	15.0275	1.02751
563	2-PROPENENITRILE	2.754	0	0.516	0	0.094	17.34	16.15	16.084	1.25597
564	2-PROPENENITRILE, 2-METHYL-	3.222	0	0.41	0	0.548	15.5	13.21	12.9302	2.56983
565	BUTANEDINITRILE	2.671	0.033	0.458	-1	-0.333	14.4	13.09	13.205	1.19503
566	BENZENE, 1-METHYL-4-NITRO-	2.51	0.072	0.406	-0.769	2.241	7.6	9.19	8.95356	1.35356
567	BENZENE, 1-METHYL-3-NITRO-	2.554	0.078	0.406	-0.715	2.241	7.6	8.92	8.75616	1.15616
568	PENTANEDINITRILE	2.69	0.043	0.395	-0.533	0.076	11.5	11.66	11.6247	0.124674
569	BUTANENITRILE	2.411	0	0.357	-1	0.655	11.4	12.3	12.4237	1.02373
570	PENTANENITRILE	2.495	0.033	0.315	-0.4	1.064	9.6	10.32	10.2904	0.69041
571	PROPANEDINITRILE	2.676	0	0.554	1.5	-0.786	19	19.04	18.871	0.129011
572	HEXANENITRILE	2.564	0.043	0.286	-0.222	1.442	8.2	9.18	9.12556	0.925564
573	PROPANENITRILE, 2-METHYL-	2.839	0	0.357	0	0.655	11.5	12.7	12.5361	1.03606
574	BENZONITRILE	2.998	0.068	0.35	-0.619	1.769	8	8.11	8.12983	0.129832
575	PYRIDINE	2.703	0.063	0.39	0	0.468	12.4	10.96	10.817	1.58303
576	BENZENAMINE, N-METHYL-	2.478	0.068	0.307	-0.238	1.859	8.6	8.32	8.13642	0.463582
577	BENZENAMINE, N,N-DIMETHYL-	2.393	0.066	0.282	-0.1	2.193	7	7.97	7.75763	0.757633
578	ETHANETHIOL	1.702	0	0.386	0	0.845	18	14.65	14.8256	3.17435
579	1-PROPANETHIOL	2.02	0	0.332	0	1.364	13.6	12.85	12.9425	0.657472
580	1-HEXANETHIOL	2.465	0.043	0.254	-0.222	2.604	8.4	7.92	7.87187	0.528125
581	1-NONANETHIOL	2.656	0.051	0.219	-0.074	4.52	6.1	5.51	5.45593	0.644067
582	1-OCTANETHIOL	2.606	0.05	0.228	-0.1	4.203	6.7	5.97	5.89759	0.802408
583	ETHANE, (METHYLTHIO)-	2.098	0	0.332	0	1.364	13.9	12.75	12.811	1.08899
584	PROPANE, 1-(METHYLTHIO)-	2.283	0	0.297	0.25	1.817	11.5	11.79	11.7835	0.283481
585	PROPANE,1,1'-THIOBIS-	2.545	0.043	0.254	0.167	2.604	8.6	8.19	8.09971	0.500294
586	ETHANE, 1,1'-THIOBIS-	2.313	0	0.297	0.25	1.817	11.5	11.75	11.7329	0.232898
587	SULFIDE, ETHYL OCTYL	2.731	0.052	0.211	-0.057	4.823	5.66	5.02	5.00737	0.652632
588	THIOPHENE	3.23	0	0.439	0	1.173	14.9	13.34	12.9811	1.91893
589	1-UNDECANETHIOL	2.734	0.053	0.204	-0.045	5.115	5.2	4.66	4.65917	0.540827
590	1-DECANETHIOL	2.698	0.052	0.211	-0.057	4.823	5.6	5.07	5.0439	0.556096
591	1-PENTANETHIOL	2.362	0.033	0.272	-0.4	2.226	9.6	8.9	8.8937	0.706298
592	OCTANE, 1,1'-THIOBIS-	2.892	0.056	0.181	-0.101	6.437	3.8	2.92	3.03013	0.769866
593	1-DODECANETHIOL	2.764	0.054	0.198	-0.037	5.396	4.8	4.28	4.30154	0.498462
594	1-HEPTANETHIOL	2.544	0.048	0.24	-0.143	2.957	7.5	7.18	7.14179	0.358213
595	1-PROPENE 3,3,THIOBIS	2.796	0.043	0.299	0.167	2.352	11.8	8.86	8.67952	3.12048
596	1-BUTANETHIOL	2.222	0	0.297	-1	1.817	11.3	10.63	10.8439	0.456147
597	BENZENE, 1-CHLORO-4-(TRIFLUOROMETHYL)-	2.364	0.066	0.447	-0.355	3.948	10.7	9.6	9.12711	1.57289
598	BENZENAMINE, 2-CHLORO-	2.977	0.057	0.418	-0.514	2.127	8.8	9.73	9.58691	0.786915
599	BENZENE, FLUORO-	2.499	0.062	0.37	-1	2.702	9.1	8.4	8.15482	0.945177
600	1,2-PROPANEDIOL, 3-CHLORO-	2.166	0	0.451	-0.327	-0.081	17.3	15.53	15.6895	1.6105
601	2-PROPANOL, 1,3-DICHLORO-	2.419	0	0.482	1.965	1.209	15.2	17.21	16.7796	1.57964
602	1-PROPANOL, 2,3-DICHLOR-	2.437	0	0.482	-0.59	1.209	15.2	14.6	14.6185	0.581546
603	1-HEXANOL, 6-AMINO-	2.322	0.048	0.288	-0.291	0.706	9.2	9.77	9.71238	0.512381
604	GLYCINE	1.988	0	0.53	0	-3.437	23.5	19.87	20.3479	3.15212
605	BENZENEACETIC ACID, 4-METHOXY-	2.255	0.079	0.322	-0.333	1.515	8.1	8.58	8.35572	0.255719
606	FORMAMIDE, N,N-DIMETHYL-	1.887	0	0.433	0	-0.273	15.2	16.04	16.2391	1.03913
607	2-PROPENAMIDE, 2-METHYL-	3.047	0	0.425	0	0.073	15.1	14.08	13.8682	1.23178
608	2-PROPENAMIDE	2.583	0	0.507	0	-0.38	20.6	16.49	16.5617	4.03833
609	2H-AZEPIN-2-ONE, HEXAHYDRO-	1.928	0.063	0.336	-1.258	0.575	8	9.71	9.49473	1.49473
610	OXIRANE, CHLOROMETHYL-	1.633	0	0.507	0	0.408	21	17.23	17.5604	3.43964
611	BENZENE, NITRO-	2.405	0.066	0.454	-1	1.887	9.1	10.49	10.2606	1.1606
612	BUTANAL, 3-HYDROXY-	2.333	0	0.362	0.5	-0.226	12.2	14.57	14.5686	2.36859
613	1,3-DIOXAN-4-OL,2,6-DIMETHYL-, ACETATE	1.507	0.076	0.302	0.125	0.836	8.48	10.28	9.66389	1.18389
614	2-PROPANOL, 1-METHOXY, -ACETATE	1.999	0.033	0.314	-0.357	0.538	13.1	11.36	11.3664	1.73357
615	PROPANOL, (2-METHOXY-METHYLETHOXY), -ACETATE	2.14	0.049	0.273	-0.278	0.734	8.3	9.69	9.62933	1.32933
616	SILANE, DICHLOROETHENYLMETHYL-	4.731	0	0.482	0	2.081	12.9	11.41	10.5751	2.32485
617	1-PROPANETHIOL, 3-(TRIMETHOXYSILYL)	3.928	0.05	0.344	0.544	-0.129	8.88	9.96	10.0639	1.18389
618	4-OCTANONE	2.959	0.052	0.242	-0.25	2.129	6.1	6.95	7.0746	0.974605
619	3-NONANONE	2.889	0.045	0.23	-0.074	2.446	7.45	7.07	7.18067	0.269329
620	4-NONANONE	2.972	0.048	0.23	-0.206	2.446	7.45	6.7	6.84895	0.601054
621	4-NONANONE, 2,6,8-TRIMETHYL-	3.586	0.039	0.206	-0.226	3.322	5.03	5.19	5.45113	0.421127
622	OCTANE, 2,3-DIMETHYL-	3.13	0.043	0.179	1	4.823	5.1	5.31	5.4094	0.309399
623	OCTANE, 2,4-DIMETHYL-	3.16	0.05	0.179	1	4.823	5.1	4.97	5.10037	0.000368713
624	OCTANE, 2,5-DIMETHYL-	3.124	0.056	0.179	1	4.823	5.1	4.77	4.91415	0.185855
625	OCTANE, 2,6-DIMETHYL-	3.033	0.039	0.179	1	4.823	5.1	5.61	5.69138	0.591377
626	OCTANE, 2,7-DIMETHYL-	2.909	0.042	0.179	1	4.823	5.1	5.65	5.71866	0.618659
627	PHENOL, 3-ETHYL	2.708	0.074	0.291	-0.325	2.193	7.6	7.15	7.12989	0.47011
628	BENZENE ETHANOL	2.44	0.078	0.291	-0.325	1.925	7	7.53	7.42786	0.42786
629	4-HEPTANOL, 2,6-DIMETHYL-	3.165	0.031	0.219	-0.383	2.591	5.7	6.68	6.89532	1.19532
630	BENZENEMETHANOL, alpha-ETHYL	2.576	0.07	0.271	-0.206	2.242	6.4	7.21	7.13777	0.737768
631	BENZENE ETHANOL, alpha-METHYL	2.442	0.075	0.271	-0.206	2.242	6.8	7.18	7.07567	0.275666
632	BENZENEETHANOL, beta-METHYL-	2.587	0.07	0.271	-0.206	2.242	6.3	7.2	7.12779	0.827794
633	BENZENEPROPANOL	2.302	0.083	0.271	-0.074	2.242	6.4	7.16	7.03269	0.632686
634	BENZENEMETHANOL, 4-METHYL-	2.671	0.078	0.291	-0.438	1.925	7.4	7.1	7.14474	0.255264
635	BENZENEMETHANOL, 2-METHYL-	2.776	0.063	0.291	-0.55	1.925	7.2	7.48	7.47605	0.276048
636	BENZENEMETHANOL, 3-METHYL	2.718	0.074	0.291	-0.325	1.925	7.6	7.32	7.32639	0.273612
637	PHENOL, DINONYL-	2.224	0.077	0.172	-0.038	7.147	2.5	2.36	2.26118	0.23882
638	2,4-PENTANEDIOL	2.459	0	0.298	0.225	0.329	11.2	12.57	12.6208	1.42076
639	2-PENTENE, 3-METHYL-,(E)-	3.219	0	0.22	1	2.459	8.6	9.39	9.20819	0.608193
640	1,10-DECANEDIOL	2.589	0.053	0.229	-0.1	2.014	7.84	7.39	7.47316	0.366842
641	HEPTENE, 2-METHYL-	2.822	0.043	0.2	1	3.146	6.9	7.26	7.3153	0.415304
642	PENTADECANOIC ACID	2.854	0.053	0.204	-0.041	4.957	5.1	4.61	4.65191	0.448085
643	HEPTADECANOIC ACID	2.883	0.054	0.195	-0.031	5.449	4.9	4.03	4.10014	0.79986
644	NONADECANOIC ACID	2.907	0.055	0.187	-0.025	5.919	4.9	3.48	3.58359	1.31641
645	2-PROPENOIC ACID, 3-PHENYL-,(E)-	2.523	0.078	0.324	-0.127	1.997	7.4	8.18	8.00788	0.607884
646	PENTANEDIOIC ACID	2.629	0.038	0.372	-0.64	0.057	11.5	11.44	11.4364	0.0636222
647	1,2,4,5-BENZENETETRACARBOXYLIC ACID	3.177	0.112	0.339	-0.64	0.935	7.8	6.32	7.76116	0.0388422
648	BENZENEACETIC ACID, alpha-METHYL-4-(2-METHYLPROPYL)	2.643	0.071	0.248	-0.135	3.23	5.3	6.04	6.00494	0.704941
649	CYCLOHEXENE, 1-METHYL-4-VINYL-	2.45	0.078	0.213	1	2.964	5.7	6.66	6.60198	0.901982
650	FORMIC ACID, 1-METHYL PROPYL ESTER	1.954	0.022	0.326	-0.533	0.996	9.7	11.64	11.7127	2.01268
651	1,2-HEXADIENE	2.856	0.033	0.239	1	2.352	10.9	8.9	8.83123	2.06877
652	FORMIC ACID, CYCLOHEXYL ESTER	1.593	0.078	0.299	-0.486	1.335	8	9.08	8.5652	0.565202
653	2-PROPENOIC ACID, 2-METHYL-, 2-PROPENYL ESTER	2.388	0.046	0.32	0.029	1.522	9.7	10.11	9.89203	0.192028
654	1,2-BENZENEDICARBOXYLIC ACID, NONYL UNDECYL ESTER	1.809	0.076	0.191	-0.338	7.15	2.47	3.04	2.61359	0.143593
655	1,2-BENZENEDICARBOXYLIC ACID, DIMETHYL ESTER	2.47	0.094	0.324	-0.533	2.005	8.2	7.16	7.27874	0.921263
656	BUTANEDIOIC ACID, DIETHYL ESTER	2.429	0.052	0.302	-0.4	1.121	10.9	9.32	9.21819	1.68181
657	HEXANEDIOIC ACID, DIHEXYL ESTER	2.635	0.057	0.213	-0.267	3.836	5.6	5.45	5.50573	0.0942734
658	2-BUTENEDIOIC ACID (Z)-, Di-2-PROPENYL ESTER	2.638	0.071	0.311	-0.3	1.469	7.9	8.26	8.19113	0.291129
659	2-BUTENEDIOIC ACID (Z)-, DIMETHYL ESTER	2.662	0.048	0.367	-0.444	0.338	10.4	10.88	10.8034	0.403442
660	PROPANE, 2-ETHOXY-	1.687	0	0.272	0.2	1.209	11.6	12.5	12.822	1.222
661	HEXANE, 1-ETHOXY-	2.079	0.05	0.228	-0.1	2.274	7.2	8.01	7.9692	0.769203
662	ETHANE, 1,2-DIETHOXY-	1.556	0.048	0.278	-0.333	0.706	11.9	10.57	10.404	1.49602
663	FURAN, 2,3-DIHYDRO-	1.667	0	0.382	0	0.263	14.3	15.02	15.2577	0.957706
664	BENZENE, 1-ETHYL-2-(1-METHYL ETHYL)-	3.021	0.081	0.205	1	3.854	4.7	5	5.27448	0.574485
665	PROPANE, 1,1-DICHLORO-	2.54	0	0.415	0	2.226	14.5	13.09	12.8886	1.61139
666	PROPANE, 1,3-DICHLORO-	2.191	0	0.415	1.5	2.226	14.5	15.07	14.728	0.22804
667	BENZENE, PENTADECYL-	1.747	0.067	0.163	1	7.251	4	4.21	3.79158	0.208425
668	BENZENE, HEXADECYL-	1.731	0.067	0.161	1	7.47	3.9	4.05	3.61774	0.282264
669	BENZENE, HEPTADECYL-	1.716	0.067	0.158	1	7.685	3.8	3.86	3.43576	0.364244
670	BENZENE, OCTADECYL-	1.704	0.067	0.156	1	7.896	3.7	3.7	3.26477	0.435226
671	BENZENE, 1,3,5-TRICHLORO-	3.166	0.058	0.418	0.5	4.063	7.5	9.13	8.71619	1.21619
672	1-PROPENE, 3,3,3-TRIFLUORO	1.937	0	0.5	0	1.881	13.5	15.74	15.7855	2.28551
673	BENZENE, (TRIFLUOROMETHYL)-	2.246	0.062	0.385	-0.796	3.37	8.4	8.77	8.33531	0.0646878
674	BUTANE, 2-BROMO-	2.699	0	0.315	0	2.419	11.6	10.9	10.7055	0.894511
675	HEXANE, 1-IODO-	2.54	0.043	0.264	-0.222	3.291	6.56	7.54	7.40294	0.842939
676	1-IODO-BUTANE	2.365	0	0.315	-1	2.604	9.05	10.26	10.2931	1.24307
677	ETHENE, BROMO-	2.675	0	0.564	0	1.452	15	16.23	16.1001	1.1001
678	ETHANE, 1-CHLORO-1,1-DIFLUORO-	1.78	0	0.635	0	1.817	17.9	18.51	18.6597	0.7597
679	ETHENE, FLUORO-	1.132	0	0.564	0	0.97	21.7	18.55	19.0707	2.62931
680	2-PROPEN-1-AMINE, N-ETHYL-2-METHYL-	2.341	0.044	0.264	0.167	1.442	9	9.41	9.33418	0.334175
681	3,6,9.12-TETRAAZATETRADECANE-1,14-DIAMINE	2.191	0.055	0.237	-0.467	-1.19	8.7	9.84	10.0699	1.36987
682	2-PROPEN-1-AMINE, N,N-DI-2-PROPENYL-	2.886	0.071	0.249	0.111	2.242	7.5	6.65	6.76302	0.736983
683	1,2-ETHANEDIAMINE, N-(2-AMINOETHYL)-	1.908	0.043	0.296	-0.417	-0.917	10	11.69	11.7186	1.71858
684	HEXANENITRILE,6-AMINO-	2.546	0.048	0.3	-0.333	0.561	9.3	9.75	9.72119	0.421187
685	CYCLOHEXANE, ISOCYANATO-	1.986	0.078	0.332	-0.5	1.227	8.6	9.21	8.86017	0.260169
686	BENZENAMINE, 2-ETHYL-	2.887	0.063	0.282	-0.325	2.193	6.7	7.2	7.20825	0.508254
687	1,2-BENZENEDIAMINE	2.833	0.057	0.351	-1	0.893	9.8	9.03	9.06587	0.734134
688	AZIRIDINE, 2-METHYL-	1.854	0	0.359	0	-0.045	15.1	14.55	14.7678	0.332193
689	1,3-BENZENEDIAMINE	2.79	0.06	0.351	0.333	0.893	9.8	10.28	10.1037	0.30367
690	CYCLOHEXANAMINE, N-CYCLOHEXYL-	1.467	0.09	0.21	-0.133	3.075	5.6	6.24	5.8624	0.262404
691	CYCLOHEXANAMINE, N-METHYL-	1.914	0.068	0.248	-0.238	1.548	7.6	8.21	7.99231	0.392311
692	2-HEXENEDINITRILE-(Z)	3.028	0.048	0.381	-0.333	0.357	11.6	10.73	10.7107	0.889285
693	2-HEXENEDINITRILE-(E)	3.028	0.048	0.381	-0.333	0.357	11.6	10.73	10.7107	0.889285
694	3-HEXENEDINITRILE	3.065	0.048	0.381	-0.333	0.357	11.6	10.68	10.6681	0.931898
695	BENZENE, 1,2-DINITRO-	2.492	0.088	0.476	-0.645	1.886	9.8	10.19	10.1689	0.368857
696	BENZENE, 1,4-DINITRO-	2.348	0.066	0.476	-1	1.886	9.8	10.96	10.736	0.935952
697	BENZENE, 1-METHYL-2,4-DINITRO-	2.585	0.081	0.44	-0.827	2.239	8.2	9.28	9.18288	0.982876
698	BENZENE, 2-METHYL-1,3-DINITRO-	2.634	0.074	0.44	-0.873	2.239	8.2	9.47	9.32571	1.12571
699	BENZENE, 4-METHYL-1,2-DINITRO-	2.629	0.099	0.44	-0.502	2.239	8.2	8.77	9.03155	0.831548
700	BENZENE, 2-METHYL-1,4-DINITRO-	2.55	0.072	0.44	-0.848	2.239	8.2	9.67	9.48945	1.28945
701	BENZENE, 1-METHYL-3,5-DINITRO-	2.584	0.097	0.44	-0.689	2.239	8.2	8.73	8.93139	0.731385
702	1,4-BENZENEDIAMINE	2.755	0.08	0.351	-1	0.893	9.8	8.16	8.33881	1.46119
703	BENZENE, ISOCYANATO-	2.473	0.078	0.414	-0.5	1.614	8.4	9.82	9.62978	1.22978
704	PIPERAZINE	1.547	0.063	0.325	0	-0.473	12.5	11.95	11.5349	0.965074
705	PYRIDAZINE	2.427	0.063	0.458	0	-0.01	11.9	12.94	12.7253	0.825308
706	PYRIMIDINE	2.387	0.063	0.458	0	-0.01	11.9	12.99	12.7647	0.864695
707	ACETONITRILE, 2,2'-IMINOBIS-	2.193	0.043	0.434	-0.417	-1.169	14.3	14.02	13.999	0.301025
708	ACETONITRILE, 2,2',2''-NITRILOTRIS-	2.894	0.071	0.39	-0.444	-1.286	10.8	11.13	11.3233	0.5233
709	BENZENAMINE, 2-NITRO-	2.533	0.062	0.453	-0.531	1.348	9.8	11.3	11.0844	1.28444
710	BENZENAMINE, 4-NITRO-	2.442	0.072	0.453	-1.001	1.348	9.8	10.52	10.3858	0.585792
711	BENZENAMINE, 3-NITRO-	2.483	0.078	0.453	-0.822	1.348	9.8	10.39	10.2905	0.49055
712	HYDRAZINE, 1,2-DIPHENYL	1.442	0.084	0.28	-0.533	3.326	7.6	7.26	6.57302	1.02698
713	1H-INDOLE	2.756	0.078	0.318	-0.156	1.834	8.1	7.83	7.81785	0.282154
714	ISOQUINOLINE	2.782	0.095	0.307	-0.259	2.066	7.4	6.6	6.96406	0.435942
715	(1,1'-BIPHENYL)-4-AMINE	2.377	0.095	0.263	-0.015	3.127	5.5	5.86	5.92314	0.423138
716	NAPHTHALENE, 1,5-DIISOCYANATO-	2.436	0.118	0.363	-0.203	2.262	7.7	7.06	7.87088	0.170879
717	9H-CARBAZOLE	2.492	0.116	0.271	-0.083	2.859	5.5	5.07	5.96088	0.460883
718	3-PYRIDINECARBONITRILE	2.832	0.068	0.407	0.778	0.143	11.2	11.89	11.7185	0.518493
719	BENZENAMINE, 2,6-DIETHYL-	3.006	0.075	0.249	-0.23	2.813	6.6	5.59	5.81354	0.786458
720	PYRIDINE, 2,4,6-TRIMETHYL-	2.932	0.058	0.282	-0.063	1.533	7.2	8.07	8.07421	0.87421
721	PYRIDINE, 2,6-DIMETHYL-	2.781	0.06	0.307	0.143	1.199	8.2	9.08	8.97739	0.777389
722	PYRIDINE, 4-METHYL-	2.809	0.062	0.34	-1	0.846	8.7	8.69	8.74131	0.0413109
723	BUTANE, 1-(METHYLTHIO)-	2.409	0.033	0.272	-0.4	2.226	9.8	8.83	8.83172	0.968277
724	THIETANE	2.107	0	0.39	0	0.972	15.9	14.08	14.1183	1.78174
725	THIOPHENE, 2-METHYL-	3.138	0.023	0.37	0	1.582	10.5	10.93	10.7263	0.226305
726	THIOPHENE, 3-METHYL-	3.115	0.023	0.37	0	1.582	10.5	10.96	10.7592	0.259196
727	FORMAMIDE, N-METHYL-	1.507	0	0.523	0	-0.792	18.6	18.58	18.9996	0.399645
728	ACETAMIDE	2.045	0	0.523	0	-0.792	20.5	17.81	18.0925	2.40749
729	ACETAMIDE, N,N-DIMETHYL-	2.311	0	0.377	0	0.18	13.8	14.11	14.1453	0.345283
730	PHENOL, 4-METHOXY-	2.163	0.078	0.343	-0.357	1.246	9.6	9.3	9.00833	0.591673
731	ETHANOL, 2-METHOXY-	1.336	0	0.361	-1	-0.534	14	14.65	15.2167	1.21675
732	ETHANOL, 2-ETHOXY-	1.45	0.033	0.325	-0.25	-0.081	15.6	12.82	12.8364	2.76356
733	ETHANOL, 2-BUTOXY-	1.752	0.048	0.278	-0.333	0.706	12.7	10.29	10.1782	2.52175
734	ETHANOL, 2-(2-AMINOETHOXY)-	1.56	0.043	0.36	-0.264	-0.917	11.7	13.48	13.3443	1.64429
735	ETHANOL, 2-(2-(2-METHOXYETHOXY)ETHOXY)-	1.643	0.052	0.286	-0.551	-0.584	12.3	11.09	11.013	1.28699
736	2,5-PYRROLIDINEDIONE	1.955	0.046	0.498	2.13	-0.749	14.3	17.79	17.1527	2.8527
737	BENZOIC ACID, 4-FORMYL-	2.689	0.071	0.363	-0.656	1.38	7.5	8.88	8.80478	1.30478
738	PROPANOIC ACID, 2-HYDROXY-, METHYL ESTER	2.205	0	0.373	-0.125	-0.25	13.7	14.35	14.4771	0.777146
739	4-HEPTANONE, 2,6-DIHYDROXY-2,6-DIMETHYL	3.555	0.025	0.264	0.128	0.729	9.2	9.01	9.07	0.129995
740	BENZAMIDE	2.75	0.066	0.386	-0.651	1.294	8.38	9.5	9.4101	1.0301
741	ETHANONE, 1-(2-HYDROXYPHENYL)-	2.83	0.062	0.334	0.094	2.001	7.2	8.84	8.64621	1.44621
742	ETHANONE, 1-(4-HYDROXYPHENYL)-	2.717	0.072	0.334	-0.375	1.49	7.2	8.46	8.39202	1.19202
743	PHENOL, 4-ETHENYL	2.774	0.078	0.309	-0.156	2.102	8.1	7.45	7.44973	0.65027
744	BENZENAMINE, 4-ETHOXY-	1.999	0.085	0.327	-0.146	1.58	8.3	8.91	8.54081	0.240812
745	2-PROPANE, 1-HYDROXY-	2.15	0	0.415	0	-0.679	15.7	15.62	15.7696	0.0696002
746	PHENOL, 2-CHLORO	2.816	0.057	0.436	-0.599	2.127	8.8	10.21	10.0228	1.2228
747	PHENOL, 3-CHLORO	2.773	0.06	0.436	-0.336	2.127	8.8	10.4	10.1677	1.36767
748	PHENOL, 4-CHLORO-	2.738	0.08	0.436	-0.599	2.127	8.8	9.33	9.29139	0.491394
749	2-PROPANOL, 1-ISOPROPOXY-	1.931	0.059	0.278	0	0.706	10.8	9.92	9.69	1.11
750	ETHANOL, 2-CHLORO-	1.57	0	0.523	0	0.347	15.9	17.72	18.0217	2.12166
751	6-UNDECANONE	3.044	0.058	0.213	-0.152	3.041	5.48	5.51	5.7428	0.262795
752	1-TRIDECANOL, 2-METHYL	2.872	0.05	0.189	-0.026	4.914	6.15	4.48	4.61712	1.53288
753	1-OCTANOL, 6-METHYL-	2.771	0.045	0.219	-0.074	2.591	9.07	6.92	7.06179	2.00821
754	PHENOL, 5-METHYL-2-(1-METHYLETHYL)-	2.911	0.067	0.255	-0.34	2.813	6.95	6.06	6.14844	0.801561
755	PHENOL, 3-METHYL-4-(1-METHYLETHYL)	2.92	0.067	0.255	-0.12	2.813	6.95	6.27	6.32345	0.626546
756	NONENE, -2-METHYL-	2.839	0.046	0.187	1	4.678	5.8	5.82	5.83602	0.036024
757	2-DECENE-(Z)	2.771	0.051	0.187	1	4.678	5	5.7	5.70131	0.701314
758	2-DECENE,(E)-	2.771	0.051	0.187	1	4.678	5	5.7	5.70131	0.701314
759	2-DODECENE, (Z)-	2.814	0.053	0.178	1	5.251	4.6	5.01	5.02703	0.427034
760	2-DODECENE, (E)-	2.814	0.053	0.178	1	5.251	4.6	5	5.02703	0.427034
761	CYCLOPROPANECARBOXYLIC ACID	1.875	0	0.407	0	0.194	14.41	15.26	15.4168	1.0068
762	PROPANEDIOIC ACID	2.469	0	0.455	0.75	-0.806	19	16.76	16.7078	2.29222
763	4-HYDROXYMETHYL-BENZOIC ACID	2.557	0.071	0.346	-0.656	1.198	8.62	8.86	8.76473	0.144733
764	2-BUTEN-1-OL, ACETATE	2.036	0.043	0.324	-0.333	1.266	10.98	10.61	10.4217	0.558284
765	PROPANEDIOIC ACID, DIMETHYL ESTER	2.344	0.044	0.372	1.1	0.057	11.4	13.3	12.9542	1.55423
766	DODECANE, 1-BROMO	2.777	0.054	0.202	-0.037	5.801	4.12	4.06	4.02706	0.0929431
767	DODECANE, 1,2-DIBROMO	2.955	0.049	0.222	-0.067	6.187	3.92	4.11	3.97238	0.052379
768	METHANE, DIFLUOROMETHOXY-	1.177	0	0.579	0	0.347	17	19.36	19.7572	2.75725
769	CYCLOPROPANECARBOXAMIDE	2.006	0	0.425	0	-0.212	14.4	15.69	15.8416	1.44159
770	CYCLOPROPANECARBONITRILE	2.224	0	0.41	0	0.263	13.7	14.79	14.831	1.13104
771	HEXANAMIDE, 6-AMINO	2.624	0.045	0.319	-0.337	0.132	9.79	10.41	10.4021	0.612116
772	1,5-PENTANEDIAMINE	2.277	0.043	0.275	-0.533	0.329	8.33	9.83	9.89433	1.56433
773	HEXANAMIDE	2.636	0.043	0.31	-0.291	0.967	8.82	9.79	9.72917	0.909168
774	NAPHTHALENE, 2,6-DIETHYL-	2.572	0.105	0.203	1	4.494	5	4.11	4.64788	0.352116
775	NAPHTHALENE, 1-PENTYL-	2.26	0.099	0.197	1	4.75	5.1	4.5	4.62418	0.475815
776	1,2-ETHANEDIAMINE, N,N,N'-TETRAMETHYL-	2.199	0.059	0.259	-1	0.706	9	8.22	8.29379	0.706209
777	ACRIDINE	2.401	0.114	0.263	-0.077	3.051	6.3	5	5.72969	0.570309
778	BENZENEAMINE,4-NITRO-N-(4-NITROPHENYL)-N-PHENYL-	1.666	0.094	0.318	-0.099	4.573	7.5	6.8	6.08931	1.41069
779	BENZENE, 1,3-DIISOCYANATO-2-METHYL	2.706	0.097	0.405	-0.2	1.539	9.8	8.87	9.14694	0.65306
780	BENZENAMINE, N-ETHYL-	2.226	0.078	0.282	-0.1	2.193	9.5	7.68	7.44435	2.05565
781	DISULFIDE, bis(1,1-DIMETHYLETHYL)	3.828	0.069	0.249	0.25	3.291	5.74	4.87	5.2779	0.4621
782	2-PENTANETHIOL	2.658	0	0.272	-0.4	2.226	8.7	9.91	9.90601	1.20601
783	PROPANE, 2-(METHYLTHIO)-	2.665	0	0.297	0	1.817	10.23	11.03	10.9309	0.700888
784	PHENOTHIAZINE	2.05	0.114	0.312	-0.094	2.859	6.63	6.51	6.77745	0.14745
785	THIOPHENE, 2,5-DIMETHYL	3.128	0.046	0.326	0.167	1.96	11.7	9.04	8.90357	2.79643
786	BENZENE, (METHYLTHIO)-	2.91	0.068	0.318	-0.238	2.876	7.82	7.25	7.13762	0.682383
787	BUTANE, 1-1'-THIOBIS-	2.675	0.05	0.228	-0.325	3.291	6.81	6.28	6.33003	0.479965
788	BUTANE, 1,1'-THIOBIS[3-METHYL-	2.988	0.042	0.211	-0.529	3.911	5.05	5.26	5.43478	0.38478
789	DISULFIDE, DIPHENYL	2.079	0.084	0.289	-0.533	4.412	6.51	5.81	5.40397	1.10603
790	2-PROPANOL, 1-ETHOXY, -ACETATE	2.011	0.05	0.294	-0.286	0.891	12.1	10.08	9.92546	2.17454
791	2-PROPANOL, 1-METHOXY	1.744	0	0.325	-0.25	-0.081	13.1	13.85	14.1872	1.08721
792	PROPANOL,(2-METHOXYMETHYLETHOXY)-	2.023	0.048	0.277	-0.286	0.224	10.9	10.3	10.2589	0.64113
793	2-PROPANOL,1-(1,1-DIMETHYLETHOXY)-	2.184	0.064	0.262	0.029	1.06	8.7	8.87	8.71468	0.0146819
794	2-PROPANOL,1-(2-(METHOXY-1-METHYLETHOXY)-1-METHYLETHOXY)-	2.153	0.058	0.251	-0.236	0.37	8.5	9.17	9.16547	0.665471
795	ETHANOL, 2-(2-PROPOXYETHOXY)-	1.67	0.051	0.277	-0.286	0.224	12.7	10.65	10.5006	2.19942
796	BENZENAMINE, 4-CHLORO-	2.888	0.08	0.418	-0.514	2.127	8.8	8.87	8.90549	0.105488
797	ETHANOL, 2-(2-(2-BUTOXYETHOXY)ETHOXY)-	1.769	0.054	0.251	-0.44	0.37	11.9	9.63	9.60269	2.29731
798	ETHANOL,2-(HEXYLOXY)-	2.023	0.051	0.249	-0.167	1.393	10	8.97	8.8937	1.1063
799	ETHANOL,2-(2-(HEXYLOXY)ETHOXY)-	1.924	0.054	0.242	-0.278	1.178	10.4	8.88	8.82264	1.57736
800	2-PROPANOL, 1-(1-METHYL-2-PROPOXYETHOXY)-	2.053	0.063	0.252	-0.111	0.874	8.3	8.89	8.76693	0.46693
801	2-PROPANOL, 1-PROPOXY-	1.836	0.043	0.278	0	0.706	10.6	10.74	10.6288	0.0287841
802	ETHANOL, 2-(2-BUTOXYETHOXY)-, ACETATE	1.82	0.051	0.262	-0.44	1.037	10.7	9.45	9.35553	1.34447
803	PROPANAL, 3-HYDROXY-2-METHYL	2.444	0	0.362	2	-0.226	14	15.95	15.6324	1.63241
804	ACETONITRILE, HYDROXY-	1.783	0	0.656	0	-1.198	23.5	20.96	21.3414	2.15856
805	BENZENEACETONITRILE	2.724	0.078	0.318	-0.325	1.834	7	7.71	7.70307	0.703068
806	ETHANOL, 2-[(1-METHYL-2-PROPENYL)OXY]-	1.958	0.047	0.3	0	0.561	10.6	10.91	10.7283	0.128288
807	PROPANOL, (2-ETHOXYMETHYLETHOXY)	2.021	0.068	0.263	-0.141	0.557	9.69	9.11	8.95154	0.738465
808	PROPANOL, [2-(2-ETHOXYMETHYLETHOXY)-METHYLETHOXY]-	2.152	0.071	0.243	-0.161	0.662	9.15	8.34	8.31723	0.832769
809	2-PROPANOL, 1-ETHOXY	1.762	0.044	0.298	-0.067	0.329	10.9	11.36	11.21	0.310019
810	PROPAN-2-OL, 1-[2-(tert-BUTOXY)-ISOPROPOXY]	2.231	0.065	0.242	-0.09	1.178	7.35	8.19	8.14622	0.796224
811	2-PROPENOIC ACID, 2-METHYL-,1,1-DIMETHYLETHYL ESTER	2.64	0.047	0.279	-0.219	1.953	7.36	8.43	8.35621	0.996208
812	CYCLOOCTASILOXANE, HEXADECAMETHYL-	2.67	0.045	0.248	0.563	-1.476	12.3	10.98	11.2253	1.07473
813	NONASILOXANE, EICOSAMETHYL	4.151	0.037	0.229	0.532	-0.143	8.01	8.04	8.38829	0.378291
814	DECAMETHYLCYCLOPENTASILOXANE	2.568	0.045	0.278	0.563	-0.81	13.21	11.25	11.2828	1.92721
815	HYDROPEROXIDE, 1-PHENYLETHYL	2.097	0.07	0.315	-0.464	1.856	8.5	8.69	8.35028	0.149725
816	1,3-BENZENEDIAMINE, 2-METHYL-	2.987	0.054	0.32	0.446	1.246	9.9	9.56	9.42682	0.473177
817	ETHANONE, 1-(4-HYDROXY-3-METHOXYPHENYL)-	2.533	0.083	0.322	-0.394	1.239	7.7	8.17	8.17166	0.47166
818	BENZALDEHYDE, 4-HYDROXY-3-METHOXY-	2.438	0.086	0.346	-0.542	0.922	8.8	8.69	8.68628	0.113715
819	PENTANOIC ACID, 4-OXO	2.739	0.059	0.369	-0.6	0.052	10.6	10.38	10.3783	0.221718
820	PHENOL, 2-METHOXY-	2.223	0.063	0.343	-0.486	1.246	9.6	9.73	9.45461	0.145387
821	BENZENAMINE, 3-CHLORO-	2.927	0.06	0.418	-0.477	2.127	8.8	9.7	9.55581	0.75581
822	BENZENE, 1-CHLORO-2-NITRO-4-(TRIFLUOROMETHYL)-	2.521	0.075	0.552	-0.195	3.581	10.1	11.44	11.0751	0.975069
823	BENZENE, 1-NITRO-3-(TRIFLUOROMETHYL)-	2.357	0.076	0.505	-0.678	3.003	9	10.62	10.3138	1.31378
824	ACETALDEHYDE, CHLORO-	1.987	0	0.656	0	0.202	18.4	19.77	19.926	1.52596
825	PHOSPHORIC ACID, TRIETHYL ESTER	2.364	0.056	0.328	0.02	1.354	10	9.98	9.7075	0.292497
826	PHOSPHORIC ACID, TRIMETHYL ESTER	2.176	0	0.406	0.563	0.113	18.1	15.41	15.4223	2.67766
827	CYCLOHEXANONE, OXIME	1.942	0.068	0.336	-1	0.981	9.8	9.44	9.15489	0.645111
828	SILANE, DICHLOROMETHYLPHENYL-	3.505	0.062	0.392	-0.616	3.527	7.5	7.25	7.2388	0.261205
829	PROPANOIC ACID, 2-OXY-	2.63	0	0.473	0	-0.81	16.6	16.14	16.1577	0.442283
830	METHANE, OXYBIS(CHLORO-	1.351	0	0.579	1.473	0.8	21.9	20.11	20.3456	1.55439
831	PROPANENITRILE, 3,3'-OXYBIS-	2.004	0.05	0.403	0.991	-0.382	12.4	14.28	13.8584	1.45841
832	1-PROPANOL, 3-AMINO	1.769	0	0.376	0.878	-0.534	16.5	16.17	16.3199	0.180088
833	2-PROPANOL, 1-AMINO-	1.98	0	0.376	0	-0.534	16.9	15.02	15.2319	1.6681
834	ACETIC ACID, CHLORO-, METHYL ESTER	1.979	0	0.517	-1.372	0.586	12.8	15.59	15.8893	3.08925
835	8-QUINOLINOL	2.592	0.094	0.358	-0.362	1.964	7	7.83	7.95902	0.959017
836	PROPANENITRILE, 2-HYDROXY-	2.34	0	0.507	0	-0.679	17.9	17.07	17.2002	0.69976
837	HEXANOIC ACID, 6-HYDROXY-	2.492	0.045	0.314	-0.4	0.538	8.6	10.15	10.1125	1.51247
838	1,2,3-PROPANETRICARBOXYLIC ACID, 2-HYDROXY-	3.768	0.068	0.359	-0.436	-1.169	11.7	9.36	9.97332	1.72668
839	PROPANOIC ACID, 2-HYDROXY-,(+-)-	2.32	0	0.418	0	-0.703	18	15.46	15.5572	2.44282
840	HEXANOIC ACID, 2-HYDROXY-	2.805	0.046	0.314	-0.4	0.538	8.7	9.69	9.6984	0.998398
841	PROPANOIC ACID, 2-HYDROXY-, ETHYL ESTER	2.162	0.032	0.339	-0.2	0.16	10.6	12.08	12.0436	1.44356
842	ETHANOL, 2-ETHOXY-,ACETATE	1.709	0.045	0.314	-0.4	0.538	12.7	11.21	11.0404	1.6596
843	PROPANENITRILE, 3-METHOXY	1.845	0.033	0.425	0.859	-0.226	16.8	15.34	15.1388	1.66119
844	ACETAMIDE, N-METHYL-	2.036	0	0.433	0	-0.273	13.9	15.83	15.9879	2.08789
845	ETHANOL, 2-MERCAPTO-	1.599	0	0.473	0	-0.172	18	17.1	17.4078	0.592204
846	ETHANOL, 2-(METHYL AMINO)-	1.584	0	0.376	-1.312	-0.534	15.2	14.26	14.8054	0.394583
847	ETHANOL, 2-(DIMETHYLAMINO)-	1.891	0	0.337	-1.286	-0.081	11.5	12.87	13.2787	1.77866
848	2-PROPANOL, 1,1'-IMINOBIS-	2.255	0.038	0.308	-0.196	-0.129	9.8	11.32	11.3242	1.52416
849	1-PIPERAZINEETHANOL	1.569	0.078	0.319	-0.526	-0.521	11	10.7	10.2989	0.701079
850	ETHANOL, 2-BUTOXY-, ACETATE	1.838	0.048	0.278	-0.411	1.224	8.54	9.77	9.61769	1.07769
851	BENZALDEHYDE, 3-ETHOXY-4-HYDROXY-	2.249	0.097	0.322	-0.394	1.239	7.8	7.96	8.02599	0.225991
852	2-PROPENOIC ACID, 2-HYDROXYLETHYL ESTER	1.961	0.047	0.369	-0.2	0.052	12.9	12.34	12.1209	0.779091
853	PROPANOIC ACID, 3-ETHOXY-, ETHYL ESTER	2.031	0.048	0.294	0.769	0.891	9.8	11.2	10.8848	1.08482
854	2-PROPENOIC ACID, 2-HYDROXYPROPYL ESTER	2.131	0.053	0.337	-0.1	0.43	12.1	11.1	10.8603	1.23965
855	ETHANE, 1,1'-[METHYLENEBIS(OXY)]BIS[2-CHLORO-	1.576	0.05	0.395	-0.336	1.466	13.6	12.11	11.6738	1.92616
856	1,2-BENZISOTHIAZOL-3(2H)-ONE-1,1-DIOXIDE	2.506	0.099	0.482	-0.148	0.17	12	11.46	11.7832	0.21684
857	1-PROPEN-2-OL, ACETATE	1.994	0	0.358	-0.3	0.888	13.1	13.41	13.5499	0.449869
858	ETHANOL, 2-PENTYLOXY	1.895	0.05	0.262	-0.229	1.06	10.7	9.59	9.48223	1.21777
859	1-PROPANOL, 3-CHLORO-	1.886	0	0.433	-0.324	0.8	14.8	14.99	15.1494	0.349356
860	1-METHOXY-2-PROPANONE	1.921	0	0.362	-0.25	-0.226	13.3	14.4	14.6378	1.33778
861	1,4-DIOXANE-2,5-DIONE, 3,6-DIMETHYL-	1.674	0.076	0.367	-0.444	0.042	9.95	11.24	10.7623	0.812301
862	ETHANOL, 2-[2-(PENTYLOXY)ETHOXYL]	1.839	0.053	0.252	-0.333	0.874	11	9.37	9.29671	1.70329
863	BENZOIC ACID, 4-FORMYL-, METHYL ESTER	2.442	0.073	0.337	-0.467	1.697	8.8	8.61	8.41453	0.38547
864	3,6,9,12-TETRAOXAHEXADECAN-1-OL	1.785	0.056	0.242	-0.455	0.155	11.9	9.49	9.50455	2.39545
865	BENZOIC ACID, 4-METHYL-, METHYL ESTER	2.414	0.074	0.309	-0.389	2.351	9.5	7.7	7.49858	2.00142
										#REF!
										#REF!
										#REF!
										#REF!
										#REF!
										#REF!
										#REF!
										#REF!
										#REF!
										#REF!
										#REF!
										#REF!
										#REF!
										#REF!
										#REF!
										#REF!
										#REF!
										#REF!
										#REF!
										#REF!
										#REF!
										#REF!
										#REF!
										#REF!
										#REF!
										#REF!
										#REF!
										#REF!
										#REF!
										#REF!
										#REF!
										#REF!
										#REF!
										#REF!
										#REF!
										#REF!
										#REF!
										#REF!
										#REF!
										#REF!
										#REF!
										#REF!
										#REF!
										#REF!
										#REF!
										#REF!
										#REF!
										#REF!
										#REF!
										#REF!
										#REF!
										#REF!
										#REF!
										#REF!
										#REF!
										#REF!
										#REF!
										#REF!
										#REF!
										#REF!
